# Supplementary material for: The Impact of Risk Perception on Social Distancing during the COVID-19 Pandemic in China
Source: Int J Environ Res Public Health. 2020 Aug 27;17(17):6256. doi: 10.3390/ijerph17176256 (PMC7503995; doi:10.3390/ijerph17176256)
Supplement: Supplementary file 1 [file ijerph-17-06256-s001.zip]

Archive with 9 entries (7 files):
- Supplementary/
- Supplementary/Co-word analysis data/
- Supplementary/Co-word analysis data/download_1-500.txt
- Supplementary/Co-word analysis data/download_501-978.txt
- Supplementary/HLR analysis.xlsx
- Supplementary/Questionnaire data.sav
- Supplementary/Questionnaire data.xlsx
- Supplementary/Reliability and validity analysis.xlsx
- Supplementary/~$Questionnaire data.xlsx
