# Supplementary material for: The Impact of Risk Perception on Social Distancing during the COVID-19 Pandemic in China
Source: Int J Environ Res Public Health. 2020 Aug 27;17(17):6256. doi: 10.3390/ijerph17176256 (PMC7503995; doi:10.3390/ijerph17176256)
Supplement: Supplementary file 1 [file ijerph-17-06256-s001.zip › Supplementary/Co-word analysis data/download_1-500.txt]

FN Clarivate Analytics Web of Science
VR 1.0
PT J
AU Feng, Y
   Marchal, T
   Sperry, T
   Yi, H
AF Feng, Yu
   Marchal, Thierry
   Sperry, Ted
   Yi, Hang
TI Influence of wind and relative humidity on the social distancing
   effectiveness to prevent COVID-19 airborne transmission: A numerical
   study
SO JOURNAL OF AEROSOL SCIENCE
LA English
DT Article
ID CIGARETTE-SMOKE PARTICLES; AEROSOL-PARTICLES; COUGH DROPLETS;
   DEPOSITION; TRANSPORT; EVAPORATION; SYSTEM; INHALATION; SIMULATION;
   DISPERSION
C1 [Feng, Yu; Sperry, Ted; Yi, Hang] Oklahoma State Univ, Sch Chem Engn, 420 Engn North, Stillwater, OK 74078 USA.
   [Marchal, Thierry] ANSYS Belgium SA, Ctr Affaires Les Collines de Wavre, Ave Pasteur 4, B-1300 Wavre, Belgium.
RP Feng, Y (reprint author), Oklahoma State Univ, Sch Chem Engn, 420 Engn North, Stillwater, OK 74078 USA.
EM yu.feng@okstate.edu
OI Yi, Hang "Bill"/0000-0002-6683-3246; Feng, Yu/0000-0003-2908-0625
FU Oklahoma Center for the Advancement of Science and Technology (OCAST)
   [HR19-106]
FX The research was partially funded through the award for project number
   HR19-106, from the Oklahoma Center for the Advancement of Science and
   Technology (OCAST). The use of ANSYS software (ANSYS Inc., Canonsburg,
   PA) as part of the ANSYSCBBL academic partnership is gratefully
   acknowledged. The authors are grateful for the guidance of CFD mesh
   generation by Mr. Dr. Shailesh Ozarkar (Lead Application Engineer, ANSYS
   Inc.).
CR ALLEN MD, 1985, AEROSOL SCI TECH, V4, P269, DOI 10.1080/02786828508959055
   Asadi S, 2019, SCI REP-UK, V9, DOI 10.1038/s41598-019-38808-z
   Balasubramanian A. K., 2020, AIAA SCIT 2020 FOR
   Banko AJ, 2015, EXP FLUIDS, V56, DOI 10.1007/s00348-015-1966-y
   Beer T., 2013, ENCY EARTH SCI SERIE, P42
   Beni HM, 2019, COMPUT METH PROG BIO, V177, P203, DOI 10.1016/j.cmpb.2019.05.031
   Bourouiba L, 2020, JAMA-J AM MED ASSOC, V323, P1837, DOI 10.1001/jama.2020.4756
   Bourouiba L, 2014, J FLUID MECH, V745, P537, DOI 10.1017/jfm.2014.88
   Casanova LM, 2010, APPL ENVIRON MICROB, V76, P2712, DOI 10.1128/AEM.02291-09
   Chan K, 2011, ADV OPTOELECTRON, V2011, DOI 10.1155/2011/196707
   Chen C, 2010, INDOOR AIR, V20, P95, DOI 10.1111/j.1600-0668.2009.00626.x
   Chen XL, 2017, J AEROSOL SCI, V105, P108, DOI 10.1016/j.jaerosci.2016.12.001
   Clift R., 2005, BUBBLES DROPS PARTIC
   Dietz L, 2020, MSYSTEMS, V5, DOI 10.1128/mSystems.00245-20
   Drossinos Y, 2020, AEROSOL SCI TECH, V54, P639, DOI 10.1080/02786826.2020.1751055
   DUGUID JP, 1946, J HYG-CAMBRIDGE, V44, P471, DOI 10.1017/S0022172400019288
   Edge B. A., 2005, COMPUTATIONAL STUDY
   Feng Y, 2015, J AEROSOL SCI, V80, P58, DOI 10.1016/j.jaerosci.2014.11.002
   Feng Y, 2018, J AEROSOL SCI, V123, P185, DOI 10.1016/j.jaerosci.2018.05.010
   Feng Y, 2016, J AEROSOL SCI, V96, P96, DOI 10.1016/j.jaerosci.2016.03.001
   FERRON GA, 1988, J AEROSOL SCI, V19, P611, DOI 10.1016/0021-8502(88)90213-3
   Finlay W. H., 2001, MECH INHALED PHARM A
   Gupta JK, 2009, INDOOR AIR, V19, P517, DOI 10.1111/j.1600-0668.2009.00619.x
   Gupta JK, 2011, INDOOR AIR, V21, P3, DOI 10.1111/j.1600-0668.2010.00676.x
   Guzman M., 2020, BIOAEROSOL SIZE EFFE
   Haghnegahdar A, 2019, J AEROSOL SCI, V134, P34, DOI 10.1016/j.jaerosci.2019.04.009
   Haghnegahdar A, 2018, AEROSOL SCI TECH, V52, P483, DOI 10.1080/02786826.2018.1447644
   He QB, 2011, BUILD ENVIRON, V46, P397, DOI 10.1016/j.buildenv.2010.08.003
   Johnson GR, 2009, J AEROSOL MED PULM D, V22, P229, DOI 10.1089/jamp.2008.0720
   KIM J, 1987, J FLUID MECH, V177, P133, DOI 10.1017/S0022112087000892
   Kim JY, 2020, J KOREAN MED SCI, V35, DOI 10.3346/jkms.2020.35.e86
   Kim SW, 2007, AEROBIOLOGIA, V23, P239, DOI 10.1007/s10453-007-9068-9
   Kim YI, 2020, CELL HOST MICROBE, V27, P704, DOI 10.1016/j.chom.2020.03.023
   Kissler S., 2020, PROJECTING TRANSMISS
   Kuga Kazuki, 2020, Indoor Air, DOI 10.1111/ina.12666
   LI W, 1992, AEROSOL SCI TECH, V17, P25, DOI 10.1080/02786829208959557
   Li XD, 2018, BUILD ENVIRON, V128, P68, DOI 10.1016/j.buildenv.2017.11.025
   Lin Yang, 2018, Journal of Computational Multiphase Flows, V10, P72, DOI 10.1177/1757482X17746920
   Matida EA, 2003, AEROSOL SCI TECH, V37, P924, DOI 10.1080/02786820300932
   Menter FR, 2003, TURBULENCE HEAT MASS, V4, P625, DOI DOI 10.4028/WWW.SCIENTIFIC.NET/AMR.576.60
   Settles GS, 2006, ANNU REV FLUID MECH, V38, P87, DOI 10.1146/annurev.fluid.38.050304.092111
   van Doremalen N, 2020, NEW ENGL J MED, V382, P1564, DOI 10.1056/NEJMc2004973
   Wang J, 2020, IRISH J MED SCI, DOI 10.1007/s11845-020-02218-2
   Wang Y, 1999, CHEM ENG RES DES, V77, P692, DOI 10.1205/026387699526827
   Xiao Y., 2019, 2019 2 WORLD C MECH
   Xie XJ, 2009, J R SOC INTERFACE, V6, pS703, DOI 10.1098/rsif.2009.0388.focus
   Yan YH, 2019, BUILD ENVIRON, V148, P96, DOI 10.1016/j.buildenv.2018.10.039
   Yang SH, 2007, J AEROSOL MED, V20, P484, DOI 10.1089/jam.2007.0610
   Yang Y. K., 2017, INT J MECH MECHATRON, V11, P1047
   Zhang HB, 2020, INTENS CARE MED, V46, P586, DOI 10.1007/s00134-020-05985-9
   Zhang L, 2012, BUILD ENVIRON, V47, P58, DOI 10.1016/j.buildenv.2011.03.015
   Zhang XT, 2016, J OCCUP ENVIRON HYG, V13, P372, DOI 10.1080/15459624.2015.1116697
   Zhang Z, 2012, J AEROSOL SCI, V46, P34, DOI 10.1016/j.jaerosci.2011.12.002
   Zhao JN, 2019, J AEROSOL SCI, V135, P113, DOI 10.1016/j.jaerosci.2019.05.006
   Zhu SW, 2006, BUILD ENVIRON, V41, P1691, DOI 10.1016/j.buildenv.2005.06.024
NR 55
TC 0
Z9 0
U1 3
U2 3
PU ELSEVIER SCI LTD
PI OXFORD
PA THE BOULEVARD, LANGFORD LANE, KIDLINGTON, OXFORD OX5 1GB, OXON, ENGLAND
SN 0021-8502
EI 1879-1964
J9 J AEROSOL SCI
JI J. Aerosol. Sci.
PD SEP
PY 2020
VL 147
AR 105585
DI 10.1016/j.jaerosci.2020.105585
PG 19
WC Engineering, Chemical; Engineering, Mechanical; Environmental Sciences;
   Meteorology & Atmospheric Sciences
SC Engineering; Environmental Sciences & Ecology; Meteorology & Atmospheric
   Sciences
GA LX7UO
UT WOS:000540032700006
PM 32427227
OA Bronze, Green Published
DA 2020-06-28
ER

PT J
AU Bao, R
   Zhang, AC
AF Bao, Rui
   Zhang, Acheng
TI Does lockdown reduce air pollution? Evidence from 44 cities in northern
   China
SO SCIENCE OF THE TOTAL ENVIRONMENT
LA English
DT Article
DE Travel restriction; Air pollution; Human mobility; Dynamic panel;
   COVID-19
ID HOSPITAL ADMISSIONS; DISEASES; PM2.5
AB Responding to the ongoing novel coronavirus (agent of COVID-19) outbreak, China implemented "the largest quarantine in human history" in Wuhan on 23 January 2020. Similar quarantine measures were imposed on other Chinese cities within days. Human mobility and relevant production and consumption activities have since decreased significantly. As a likely side effect of this decrease, many regions have recorded significant reductions in air pollution. We employed daily air pollution data and Intracity Migration Index (IMI) data form Baidu between 1 January and 21 March 2020 for 44 cities in northern China to examine whether, how, and to what extent travel restrictions affected air quality. On the basis of this quantitative analysis, we reached the following conclusions: (1) The reduction of air pollution was strongly associated with travel restrictions during this pandemic-on average, the air quality index (AQI) decreased by 7.80%, and five air pollutants (i.e., SO2, PM2.5, PM10, NO2, and CO) decreased by 6.76%, 5.93%, 13.66%, 24.67%, and 4.58%, respectively. (2) Mechanism analysis illustrated that the lockdowns of 44 cities reduced human movements by 69.85%, and a reduction in the AQI, PM2.5, and CO was partially mediated by human mobility, and SO2, PM10, and NO2 were completely mediated. (3) Our findings highlight the importance of understanding the role of green production and consumption. (C) 2020 Elsevier B.V. All rights reserved.
C1 [Bao, Rui] Zhongnan Univ Econ & Law, Sch Publ Adm, Wuhan 430074, Peoples R China.
   [Zhang, Acheng] Shanghai Jiao Tong Univ, Sch Int & Publ Affairs, 1954 Huashan Rd, Shanghai 200030, Peoples R China.
RP Zhang, AC (reprint author), Shanghai Jiao Tong Univ, Sch Int & Publ Affairs, 1954 Huashan Rd, Shanghai 200030, Peoples R China.
EM chengshao@sjtu.edu.cn
CR Bajardi P, 2011, PLOS ONE, V6, DOI 10.1371/journal.pone.0016591
   BARON RM, 1986, J PERS SOC PSYCHOL, V51, P1173, DOI 10.1037/0022-3514.51.6.1173
   Chen DS, 2017, SCI TOTAL ENVIRON, V583, P280, DOI 10.1016/j.scitotenv.2017.01.066
   Chinazzi M, 2020, SCIENCE, V368, P395, DOI 10.1126/science.aba9757
   Cole MA, 2005, J ENVIRON ECON MANAG, V50, P121, DOI 10.1016/j.jeem.2004.08.001
   Fu SH, 2017, J ENVIRON ECON MANAG, V83, P32, DOI 10.1016/j.jeem.2016.11.007
   KALLOS G, 1993, BOUND-LAY METEOROL, V62, P163, DOI 10.1007/BF00705553
   Katanoda K, 2011, J EPIDEMIOL, V21, P132, DOI 10.2188/jea.JE20100098
   Kraemer MUG, 2020, SCIENCE, V368, P493, DOI 10.1126/science.abb4218
   Lin Lawell C.Y.C., 2011, EFFECTS DRIVING REST
   Nakao Motoyuki, 2018, J Prev Med Public Health, V51, P130, DOI 10.3961/jpmph.18.021
   Peng RD, 2009, ENVIRON HEALTH PERSP, V117, P957, DOI 10.1289/ehp.0800185
   Songke C., 2014, 6 ASSESSMENT AIR QUA
   Spix C, 1998, ARCH ENVIRON HEALTH, V53, P54, DOI 10.1080/00039899809605689
   Tian HY, 2020, SCIENCE, V368, P638, DOI 10.1126/science.abb6105
   Wang Pengfei, 2020, Resour Conserv Recycl, V158, P104814, DOI 10.1016/j.resconrec.2020.104814
   Wang Q, 2016, PLOS ONE, V11, DOI 10.1371/journal.pone.0147299
   Wong TW, 1999, OCCUP ENVIRON MED, V56, P679, DOI 10.1136/oem.56.10.679
   Xiao K, 2018, ATMOSPHERE-BASEL, V9, DOI 10.3390/atmos9020074
   Xie JG, 2020, SCI TOTAL ENVIRON, V724
   Yao L, 2016, SCI TOTAL ENVIRON, V541, P590, DOI 10.1016/j.scitotenv.2015.09.123
   Yen MC, 2013, ATMOS ENVIRON, V78, P35, DOI 10.1016/j.atmosenv.2012.11.015
NR 22
TC 2
Z9 2
U1 23
U2 23
PU ELSEVIER
PI AMSTERDAM
PA RADARWEG 29, 1043 NX AMSTERDAM, NETHERLANDS
SN 0048-9697
EI 1879-1026
J9 SCI TOTAL ENVIRON
JI Sci. Total Environ.
PD AUG 20
PY 2020
VL 731
AR 139052
DI 10.1016/j.scitotenv.2020.139052
PG 12
WC Environmental Sciences
SC Environmental Sciences & Ecology
GA LT9XK
UT WOS:000537418200008
PM 32413655
OA Bronze, Green Published
DA 2020-06-28
ER

PT J
AU Yao, MS
   Zhang, L
   Ma, JX
   Zhou, L
AF Yao, Maosheng
   Zhang, Lu
   Ma, Jianxin
   Zhou, Lian
TI On airborne transmission and control of SARS-Cov-2
SO SCIENCE OF THE TOTAL ENVIRONMENT
LA English
DT Article
DE COVID-19; SARS-Cov-2; Viability; Environmental factors; Airborne
   transmission
ID ACUTE RESPIRATORY SYNDROME; VIRUS INACTIVATION; INFLUENZA; OUTBREAK;
   CORONAVIRUS; AEROSOLS; BREATH
AB The COVID-19 pandemic is creating a havoc situation across the globe that modern society has ever seen. Despite of their paramount importance, the transmission routes of SARS-Cov-2 still remain debated among various sectors. Evidences compiled here strongly suggest that the COVID-19 could be transmitted via air in inadequately ventilated environments. Existing experimental data showed that coronavirus survival was negatively impacted by ozone, high temperature and low humidity. Here, regression analysis showed that the spread of SARS-Cov-2 was reduced by increasing ambient ozone concentration level from 48.83 to 94.67 mu g/m(3) (p-value= 0.039) and decreasing relative humidity from 23.33 to 82.67% (p-value= 0.002) and temperature from-13.17 to 19 degrees C) (p-value = 0.003) observed for Chinese cities during Jan-March 2020. Besides using these environmental implications, social distancing and wearing a mask are strongly encouraged to maximize the fight against the COVID19 airborne transmission. At no other time than now are the scientists in various disciplines around the world badly needed by the society to collectively confront this disastrous pandemic. (C) 2020 Elsevier B.V. All rights reserved.
C1 [Yao, Maosheng; Zhang, Lu] Peking Univ, Coll Environm Sci & Engn, Beijing 100871, Peoples R China.
   [Ma, Jianxin] Ctr Dis Control & Prevent Chaoyang Dist Beijing, Beijing 100020, Peoples R China.
   [Zhou, Lian] Jiangsu Prov Ctr Dis Prevent & Control, Nanjing 210009, Jiangsu, Peoples R China.
RP Yao, MS (reprint author), Peking Univ, Coll Environm Sci & Engn, Beijing 100871, Peoples R China.
EM Yao@pku.edu.cn
FU National Natural Science Foundation of China (NSFC) emergent COVID-19
   grantNational Natural Science Foundation of China [22040101]; NSFC
   Distinguished Young Scholars Fund [21725701]
FX This work was supported by National Natural Science Foundation of China
   (NSFC) emergent COVID-19 grant (22040101). This work was also partially
   supported by NSFC Distinguished Young Scholars Fund Awarded to M.Y.
   (21725701).
CR Ai ZT, 2019, BUILD ENVIRON, V163, DOI 10.1016/j.buildenv.2019.106328
   Ai ZT, 2018, INDOOR AIR, V28, P500, DOI 10.1111/ina.12465
   Ali ST, 2018, EUR RESPIR J, V51, DOI 10.1183/13993003.00369-2018
   Anfinrud P, 2020, NEW ENGL J MED, V382, P2061, DOI 10.1056/NEJMc2007800
   Booth TF, 2005, J INFECT DIS, V191, P1472, DOI 10.1086/429634
   Chen HX, 2018, NANO LETT, V18, P4716, DOI 10.1021/acs.nanolett.8b01070
   Chin A.W.H., 2020, STABILITY SARS COV 2, DOI [10.1101/2020.03.15.20036673, DOI 10.1101/2020.03.15.20036673]
   Elvis A M, 2011, J Nat Sci Biol Med, V2, P66, DOI 10.4103/0976-9668.82319
   Fan HQ, 2017, AEROSOL AIR QUAL RES, V17, P799, DOI 10.4209/aaqr.2016.03.0114
   Gralton J, 2013, J MED VIROL, V85, P2151, DOI 10.1002/jmv.23698
   Heimbuch BK, 2011, AM J INFECT CONTROL, V39, pE1, DOI 10.1016/j.ajic.2010.07.004
   Herfst S, 2012, SCIENCE, V336, P1534, DOI 10.1126/science.1213362
   Hoelscher M., 2020, NEW ENGL J MED, V382, P970, DOI [10.1056/NEJMc2001468, DOI 10.1056/NEJMC2001468]
   Kormuth KA, 2018, J INFECT DIS, V218, P739, DOI 10.1093/infdis/jiy221
   Leitmeyer K, 2016, EPIDEMIOLOGY, V27, P743, DOI 10.1097/EDE.0000000000000438
   Leung NHL, 2020, NAT MED, V26, DOI 10.1038/s41591-020-0843-2
   Li J, 2019, ATMOS ENVIRON, V212, P305, DOI 10.1016/j.atmosenv.2019.05.048
   Li Y, 2007, INDOOR AIR, V17, P2, DOI 10.1111/j.1600-0668.2006.00445.x
   Li Y., 2020, EVIDENCE PROBABLE AE, DOI [10.1101/2020.04.16.20067728., DOI 10.1101/2020.04.16.20067728]
   Liu Y, 2020, AERODYNAMIC CHARACTE, DOI [10.1101/2020.03.08.982637, DOI 10.1101/2020.03.08.982637]
   Loeb M, 2009, JAMA-J AM MED ASSOC, V302, P1865, DOI 10.1001/jama.2009.1466
   Marks PJ, 2003, EPIDEMIOL INFECT, V131, P727, DOI 10.1017/S0950268803008689
   National Research Council, 2020, RAP EXP CONS POSS BI
   Olsen SJ, 2003, NEW ENGL J MED, V349, P2416, DOI 10.1056/NEJMoa031349
   Ong SWX, 2020, INFECT CONT HOSP EP, V41, P614, DOI 10.1017/ice.2020.91
   Pyankov OV, 2018, J AEROSOL SCI, V115, P158, DOI 10.1016/j.jaerosci.2017.09.009
   Santarpia JL, 2020, TRANSMISSION POTENTI, DOI [10.1101/2020.03.23.20039446, DOI 10.1101/2020.03.23.20039446]
   Shen FX, 2012, NANO LETT, V12, P3722, DOI 10.1021/nl301516z
   Shen FX, 2011, ENVIRON SCI TECHNOL, V45, P7473, DOI 10.1021/es1043547
   Stelzer-Braid S, 2009, J MED VIROL, V81, P1674, DOI 10.1002/jmv.21556
   Tian HY, 2020, SCIENCE, V368, P638, DOI 10.1126/science.abb6105
   van Doremalen N, 2020, NEW ENGL J MED, V382, P1564, DOI 10.1056/NEJMc2004973
   Wei K, 2016, SCI TOTAL ENVIRON, V550, P751, DOI 10.1016/j.scitotenv.2016.01.137
   World Health Organization, 2020, COR DIS 2019 COVID 1
   Wu Y, 2015, APPL ENVIRON MICROB, V81, P996, DOI 10.1128/AEM.03322-14
   Wu Y, 2014, CHINESE SCI BULL, V59, P1438, DOI 10.1007/s11434-014-0171-3
   Xiao S, 2018, INDOOR AIR, V28, P51, DOI 10.1111/ina.12430
   Xu CJ, 2017, AEROSOL AIR QUAL RES, V17, P198, DOI 10.4209/aaqr.2016.09.0400
   Xu ZQ, 2012, PLOS ONE, V7, DOI 10.1371/journal.pone.0041137
   Yan J, 2018, P NATL ACAD SCI USA, V115, P1081, DOI 10.1073/pnas.1716561115
   Yu ITS, 2004, NEW ENGL J MED, V350, P1731, DOI 10.1056/NEJMoa032867
   Zhang J, 2004, J DISPER SCI TECHNOL, V25, P27, DOI 10.1081/DIS-120027665
   Zhen HJ, 2013, APPL ENVIRON MICROB, V79, P7780, DOI 10.1128/AEM.02859-13
   Zheng YH, 2018, J AEROSOL SCI, V117, P224, DOI 10.1016/j.jaerosci.2017.12.009
   Zou ZL, 2015, J AEROSOL SCI, V79, P61, DOI 10.1016/j.jaerosci.2014.10.003
NR 45
TC 0
Z9 0
U1 45
U2 45
PU ELSEVIER
PI AMSTERDAM
PA RADARWEG 29, 1043 NX AMSTERDAM, NETHERLANDS
SN 0048-9697
EI 1879-1026
J9 SCI TOTAL ENVIRON
JI Sci. Total Environ.
PD AUG 20
PY 2020
VL 731
AR 139178
DI 10.1016/j.scitotenv.2020.139178
PG 5
WC Environmental Sciences
SC Environmental Sciences & Ecology
GA LT7LB
UT WOS:000537247100008
PM 32388162
OA Green Published
DA 2020-06-28
ER

PT J
AU Yunus, AP
   Masago, Y
   Hijioka, Y
AF Yunus, Ali P.
   Masago, Yoshifumi
   Hijioka, Yasuaki
TI COVID-19 and surface water quality: Improved lake water quality during
   the lockdown
SO SCIENCE OF THE TOTAL ENVIRONMENT
LA English
DT Article
DE Coronavirus; Water quality; Surface water; Turbidity; Suspended
   particulate matter
ID REMOTE-SENSING REFLECTANCE; SUSPENDED SEDIMENT; ATMOSPHERIC CORRECTION;
   VEMBANAD LAKE; COASTAL; TURBIDITY; LANDSAT; CLARITY; ALGORITHM; INDIA
AB Human life comes to a standstill as many countries shut themselves off from the work due to the novel coronavirus disease pandemic (COVID-19) that hit the world severely in the first quarter of 2020. All types of industries, vehicle movement, and people's activity suddenly halted, perhaps for the first time in modern history. For a long time, it has been stated in various literature that the increased industrialization and anthropogenic activities in the last two decades polluted the atmosphere, hydrosphere, and biosphere. Since the industries and people's activities have been shut off for a month or more in many parts of the world, it is expected to show some improvement in the prevailing conditions in the aforementioned spheres of environment. Here, with the help of remote sensing images, this work quantitatively demonstrated the improvement in surface water quality in terms of suspended particulate matter (SPM) in the Vembanad Lake, the longest freshwater lake in India. The SPM estimated based on established turbidity algorithm from Landsat-8 OLI images showed that the SPM concentration during the lockdown period decreased by 15.9% on average (range:-10.3% to 36.4%, up to 8mg/l decrease) compared with the pre-lockdown period. Time series analysis of satellite image collections (April 2013 - April 2020) showed that the SPM quantified for April 2020 is the lowest for 11 out of 20 zones of the Vembanad lake. When compared with preceding years, the percentage decrease in SPM for April 2020 is up to 34% from the previous minima. (C) 2020 Elsevier B.V. All rights reserved.
C1 [Yunus, Ali P.] Chengdu Univ Technol, State Key Lab Geohazard Prevent & Geoenvironm Pro, Chengdu 610059, Sichuan, Peoples R China.
   [Yunus, Ali P.; Masago, Yoshifumi; Hijioka, Yasuaki] Natl Inst Environm Studies, Ctr Climate Change Adaptat, Tsukuba, Ibaraki 3058506, Japan.
RP Yunus, AP (reprint author), Chengdu Univ Technol, State Key Lab Geohazard Prevent & Geoenvironm Pro, Chengdu 610059, Sichuan, Peoples R China.
EM pulpadan.yunusali@nies.go.jp
OI Pulpadan, YunusAli/0000-0001-6852-145X
FU Japan Society for the Promotion of Science (JSPS) KAKENHIMinistry of
   Education, Culture, Sports, Science and Technology, Japan (MEXT)Japan
   Society for the Promotion of ScienceGrants-in-Aid for Scientific
   Research (KAKENHI) [19 K04681]
FX This work was partially supported by Japan Society for the Promotion of
   Science (JSPS) KAKENHI Grant Number 19 K04681.
CR Akimoto H, 2003, SCIENCE, V302, P1716, DOI 10.1126/science.1092666
   BALCHAND AN, 1994, ENVIRON GEOL, V23, P284, DOI 10.1007/BF00766744
   Caballero I, 2019, ESTUAR COAST SHELF S, V226, DOI 10.1016/j.ecss.2019.106277
   Clifford C., 2020, WATER VENICE ITALYS
   CURRAN PJ, 1987, INT J REMOTE SENS, V8, P103, DOI 10.1080/01431168708948618
   Davies-Colley RJ, 2001, J AM WATER RESOUR AS, V37, P1085, DOI 10.1111/j.1752-1688.2001.tb03624.x
   Dogliotti A, 2015, REMOTE SENS ENVIRON, V156, P157, DOI 10.1016/j.rse.2014.09.020
   Doxaran D, 2002, REMOTE SENS ENVIRON, V81, P149, DOI 10.1016/S0034-4257(01)00341-8
   Doxaran D, 2003, APPL OPTICS, V42, P2623, DOI 10.1364/AO.42.002623
   Hader DP, 2020, SCI TOTAL ENVIRON, V713, DOI 10.1016/j.scitotenv.2020.136586
   Henriques M., 2020, WILL COVID 19 HAVE L
   Luis KMA, 2019, MAR POLLUT BULL, V145, P96, DOI 10.1016/j.marpolbul.2019.04.078
   Mani K.S., 2020, LOCKDOWN CLEANED GAN
   Masood N, 2016, MAR POLLUT BULL, V102, P160, DOI 10.1016/j.marpolbul.2015.11.032
   Mohan M, 2014, ENVIRON MONIT ASSESS, V186, P3321, DOI 10.1007/s10661-014-3620-1
   Narayanan NC, 2009, NAT RESOUR FORUM, V33, P320, DOI 10.1111/j.1477-8947.2009.01255.x
   Nechad B, 2010, REMOTE SENS ENVIRON, V114, P854, DOI 10.1016/j.rse.2009.11.022
   NOVO EMM, 1989, INT J REMOTE SENS, V10, P1357, DOI 10.1080/01431168908903973
   Padmalal D, 2008, ENVIRON GEOL, V54, P879, DOI 10.1007/s00254-007-0870-z
   Pahlevan N, 2017, OPT EXPRESS, V25, P6015, DOI 10.1364/OE.25.006015
   Priju CP, 2007, INT J ENVIRON RES, V1, P280
   Ramasamy EV, 2017, ENVIRON MONIT ASSESS, V189, DOI 10.1007/s10661-017-5845-2
   RITCHIE JC, 1990, REMOTE SENS ENVIRON, V33, P137, DOI 10.1016/0034-4257(90)90039-O
   Schlacher TA, 2016, ESTUAR COAST SHELF S, V169, P56, DOI 10.1016/j.ecss.2015.11.025
   SCRIPPS, 2020, RES TIM COVID 19
   Song KS, 2011, J APPL REMOTE SENS, V5, DOI 10.1117/1.3559497
   Sravanthi N, 2013, INT J ENVIRON RES, V7, P841
   Sruthy S, 2017, ENVIRON POLLUT, V222, P315, DOI 10.1016/j.envpol.2016.12.038
   Stone M., 2020, CARBON EMISSIONS ARE
   STUMPF RP, 1989, J GEOPHYS RES-OCEANS, V94, P14363, DOI 10.1029/JC094iC10p14363
   TASSAN S, 1994, APPL OPTICS, V33, P2369, DOI 10.1364/AO.33.002369
   Vanhellemont Q, 2019, REMOTE SENS ENVIRON, V225, P175, DOI 10.1016/j.rse.2019.03.010
   Vanhellemont Q, 2018, REMOTE SENS ENVIRON, V216, P586, DOI 10.1016/j.rse.2018.07.015
   Vanhellemont Q, 2014, REMOTE SENS ENVIRON, V145, P105, DOI 10.1016/j.rse.2014.01.009
   Vinita J, 2017, J COAST CONSERV, V21, P233, DOI 10.1007/s11852-017-0494-8
   Volkamer R, 2006, GEOPHYS RES LETT, V33, DOI 10.1029/2006GL026899
   Wass PD, 1997, SCI TOTAL ENVIRON, V194, P263, DOI 10.1016/S0048-9697(96)05370-3
   Wei JW, 2018, REMOTE SENS ENVIRON, V215, P18, DOI 10.1016/j.rse.2018.05.033
   Woodruff DL, 1999, REMOTE SENS ENVIRON, V68, P41, DOI 10.1016/S0034-4257(98)00108-4
   Worldometers.info, 2020, CORONAVIRUS UPDATES
NR 40
TC 0
Z9 0
U1 8
U2 8
PU ELSEVIER
PI AMSTERDAM
PA RADARWEG 29, 1043 NX AMSTERDAM, NETHERLANDS
SN 0048-9697
EI 1879-1026
J9 SCI TOTAL ENVIRON
JI Sci. Total Environ.
PD AUG 20
PY 2020
VL 731
AR 139012
DI 10.1016/j.scitotenv.2020.139012
PG 8
WC Environmental Sciences
SC Environmental Sciences & Ecology
GA LT9XK
UT WOS:000537418200014
PM 32388159
OA Green Published, Other Gold
DA 2020-06-28
ER

PT J
AU Kay, JB
AF Kay, Jilly Boyce
TI "Stay the fuck at home!": feminism, family and the private home in a
   time of coronavirus
SO FEMINIST MEDIA STUDIES
LA English
DT Article; Early Access
DE Home; Feminism; Family abolitionism; Coronavirus; Capitalism
AB This short essay considers how, in conditions of widespread lockdown during the coronavirus pandemic, domestic space has become hyper-visible. It argues that, in the mediated aesthetics of the crisis, we have seen a resurgence of mystificatory images of the heteronormative private household through celebrity culture. It considers how the injunction to 'stay the fuck at home' may work to conceal pervasive forms of gendered violence within domestic space, as well as re-affirming the private, capitalist home as a place of safety and stability. Drawing on the work of family abolitionist feminism, the essay argues that we might turn the hyper-visibility of the private heteronormative home against itself, by exposing its inbuilt dangers, inequalities, and cruelties - and by imagining how much better home could be.
C1 [Kay, Jilly Boyce] Univ Leicester, Sch Media Commun & Sociol, Leicester, Leics, England.
RP Kay, JB (reprint author), Univ Leicester, Leicester, Leics, England.
EM jilly.kay@leicester.ac.uk
CR Dillon Liam, 2020, LOS ANGELES TIMES
   Fraser N, 2016, NEW LEFT REV, P99
   Illouz E., 2007, COLD INTIMACIES MAKI
   Lewis Sophie., 2019, FULL SURROGACY NOW F
   Roy A, 2020, FINANCIAL TIMES
   Rukmini S, 2020, ALJAZEERA
   Siobhan McGuirk, 2020, RED PEPPER
   Sophie Lewis, 2020, FULL FAMILY NOW SURR
   Sophie Lewis, 2020, OPEN DEMOCRACY
   United Nations, 2020, REC COVID 19 CRIS MU
NR 10
TC 0
Z9 0
U1 0
U2 0
PU ROUTLEDGE JOURNALS, TAYLOR & FRANCIS LTD
PI ABINGDON
PA 2-4 PARK SQUARE, MILTON PARK, ABINGDON OX14 4RN, OXON, ENGLAND
SN 1468-0777
EI 1471-5902
J9 FEM MEDIA STUD
JI Fem. Media Stud.
DI 10.1080/14680777.2020.1765293
EA AUG 2020
PG 6
WC Communication; Women's Studies
SC Communication; Women's Studies
GA LX1MD
UT WOS:000539602000001
OA Bronze
DA 2020-06-28
ER

PT J
AU Ibarra-Vega, D
AF Ibarra-Vega, Danny
TI Lockdown, one, two, none, or smart. Modeling containing covid-19
   infection. A conceptual model
SO SCIENCE OF THE TOTAL ENVIRONMENT
LA English
DT Article
DE COVID 19; Mathematical modeling; Lockdown; System dynamics; Epidemic
AB A mathematical model has been created with the Systems Dynamics methodology. It is based on a SIR model, with the addition of auxiliary and state variables that represent hospital capacity, contacts, contacts with infected, deaths, giving, as a result, a model of four stock variables. Similarly, using piecewise functions, it was possible to model the "quarantines" or lockdowns, and the effectiveness of reduction in the contacts, Results show the decrease in infected people due to the quarantines. The model was simulated for a population of 100,000. The simulations show trends of infections that could occur in three different scenarios: A) one extended lockdown (60 days), B) two medium lockdowns of 30 days, with a 30-day smart lockdown space, and C) an initial 40-day lockdown and then a 30-day smart lockdown. All the lockdowns start on day 25 after the first reported infection. The model presents a compact structure of broad understanding and successful capture of a COVID-19 outbreak and therefore provides an overview to improve knowledge of outbreak trends and quarantine effectiveness in reducing infection. (C) 2020 Elsevier B.V. All rights reserved.
C1 [Ibarra-Vega, Danny] IRCACS Int Res Ctr Appl Complex Sci, Bogota, Colombia.
RP Ibarra-Vega, D (reprint author), IRCACS Int Res Ctr Appl Complex Sci, Bogota, Colombia.
EM dwibarrave@unal.edu.co
OI Ibarra Vega, Danny Waldir/0000-0002-3339-6430
CR Chang S.L., 2020, PREPRINT
   CSSE (Center for Systems Science and Engineering), 2020, COVID 19 DASHB
   Fanelli D, 2020, CHAOS SOLITON FRACT, V134, DOI 10.1016/j.chaos.2020.109761
   Li Q, 2020, NEW ENGL J MED, V382, P1199, DOI 10.1056/NEJMoa2001316
   LIU XM, 2020, [No title captured], V720
   Liu Y, 2020, J TRAVEL MED, V27, DOI 10.1093/jtm/taaa021
   SDS (Sytem Dynamics Society), 2020, COVID 19 RES PAG
   Sterman J., 2000, BUSINESS DYNAMICS SY
   Tobias A, 2020, SCI TOTAL ENVIRON, V725, DOI 10.1016/j.scitotenv.2020.138539
   WHO (World Health Organization), 2020, 73 WHO
   Wu JT, 2020, LANCET, V395, P689, DOI 10.1016/S0140-6736(20)30260-9
   Zhu Wanbo, 2020, Int J Infect Dis, V96, P417, DOI 10.1016/j.ijid.2020.04.016
NR 12
TC 0
Z9 0
U1 6
U2 6
PU ELSEVIER
PI AMSTERDAM
PA RADARWEG 29, 1043 NX AMSTERDAM, NETHERLANDS
SN 0048-9697
EI 1879-1026
J9 SCI TOTAL ENVIRON
JI Sci. Total Environ.
PD AUG 15
PY 2020
VL 730
AR 138917
DI 10.1016/j.scitotenv.2020.138917
PG 5
WC Environmental Sciences
SC Environmental Sciences & Ecology
GA LU0IE
UT WOS:000537446400012
PM 32387821
OA Bronze, Green Published
DA 2020-06-28
ER

PT J
AU Kerimray, A
   Baimatova, N
   Ibragimova, OP
   Bukenov, B
   Kenessov, B
   Plotitsyn, P
   Karaca, F
AF Kerimray, Aiymgul
   Baimatova, Nassiba
   Ibragimova, Olga P.
   Bukenov, Bauyrzhan
   Kenessov, Bulat
   Plotitsyn, Pavel
   Karaca, Ferhat
TI Assessing air quality changes in large cities during COVID-19 lockdowns:
   The impacts of traffic-free urban conditions in Almaty, Kazakhstan
SO SCIENCE OF THE TOTAL ENVIRONMENT
LA English
DT Article
DE Air quality; Pollution; Almaty; SARS-CoV-2; Lockdown
ID AROMATIC-HYDROCARBONS; BTEX; POLLUTION
AB Number of cities worlwide experienced air quality improvements during COVID-19 lockdowns; however, such changes may have been different in places with major contributions from nontraffic related sources. In Almaty, a city-scale quarantine came into force on March 19, 2020, which was a week after the first COVID-19 case was registered in Kazakhstan. This study aims to analyze the effect of the lockdown from March 19 to April 14, 2020 (27 days), on the concentrations of air pollutants in Almaty. Daily concentrations of PM2.5, NO2, SO2, CO, O-3, and BTEX were compared between the periods before and during the lockdown. During the lockdown, the PM2.5 concentration was reduced by 21% with spatial variations of 6-34% compared to the average on the same days in 2018-2019, and still, it exceeded WHO daily limit values for 18 days. There were also substantial reductions in CO and NO2 concentrations by 49% and 35%, respectively, but an increase in O-3 levels by 15% compared to the prior 17 days before the lockdown. The concentrations of benzene and toluene were 2-3 times higher than those during in the same seasons of 2015-2019. The temporal reductions may not be directly attributed to the lockdown due to favorable meteorological variations during the period, but the spatial effects of the quarantine on the pollution levels are evidenced. The results demonstrate the impact of traffic on the complex nature of air pollution in Almaty, which is substantially contributed by various nontraffic related sources, mainly coal-fired combined heat and power plants and household heating systems, as well as possible small irregular sources such as garbage burning and bathhouses. (C) 2020 Elsevier B.V. All rights reserved.
C1 [Kerimray, Aiymgul; Baimatova, Nassiba; Ibragimova, Olga P.; Bukenov, Bauyrzhan; Kenessov, Bulat] Al Farabi Kazakh Natl Univ, Ctr Phys Chem Methods Res & Anal, Alma Ata, Kazakhstan.
   [Plotitsyn, Pavel] Airkaz Org, Alma Ata, Kazakhstan.
   [Karaca, Ferhat] Nazarbayev Univ, Dept Civil & Environm Engn, Nur Sultan, Kazakhstan.
   [Karaca, Ferhat] Nazarbayev Univ, Environm & Resource Efficiency Cluster, Nur Sultan, Kazakhstan.
RP Baimatova, N (reprint author), 96a Tole Bi St,Off 101, Alma Ata 050012, Kazakhstan.
EM baimatova@cfhma.kz
RI Kenessov, Bulat/C-7013-2012; Baimatova, Nassiba/M-8856-2017
OI Kenessov, Bulat/0000-0001-8541-0903; Baimatova,
   Nassiba/0000-0002-0631-3425; Karaca, Ferhat/0000-0002-9604-9348
FU Al-Farabi Kazakh National UniversityAl-Farabi Kazakh National
   University; Ministry of Education and Science of the Republic of
   KazakhstanGovernment of the Republic of KazakhstanMinistry of Education
   and Science of the Republic of Kazakhstan [AP05133158]; "AirVision.
   kz"Public Fund
FX This work was supported by the Postdoctoral Fellowships of AK and NB
   provided by Al-Farabi Kazakh National University. BTEX sampling and
   analysis were supported by the Ministry of Education and Science of the
   Republic of Kazakhstan (Grant No. AP05133158) and "AirVision. kz"Public
   Fund. The authors are grateful to Skymax Technologies for providing
   data.
CR [Anonymous], 2020, COMMUNICATION
   Baimatova N, 2016, TALANTA, V154, P46, DOI 10.1016/j.talanta.2016.03.050
   Brocco D, 1997, ATMOS ENVIRON, V31, P557, DOI 10.1016/S1352-2310(96)00226-9
   Carlsen L, 2018, SCI TOTAL ENVIRON, V610, P234, DOI 10.1016/j.scitotenv.2017.08.029
   Department of Ecology of Almaty, 2015, CONCL STAT ENV REV P
   Department of Ecology of Almaty region, 2015, STAT ENV REV REP ADJ
   Earth Observatory, 2020, AIRB NITR DIOX PLUMM
   Ibragimova OP, 2019, SEPARATIONS, V6, DOI 10.3390/separations6040051
   Kazhydromet, 2019, INF B STAT ENV REP K
   Kerimray A, 2020, AEROSOL AIR QUAL RES, V20, P1340, DOI 10.4209/aaqr.2019.09.0464
   Kerimray A, 2019, J AIR WASTE MANAGE, V69, P1331, DOI 10.1080/10962247.2019.1668873
   Kerimray A, 2018, ENERG EFFIC, V11, P315, DOI 10.1007/s12053-017-9565-9
   Liu KK, 2015, J ENVIRON SCI, V30, P186, DOI 10.1016/j.jes.2014.05.056
   Ministry of Environmental Protection of Republic of Kazakhstan, 2013, CONC TRANS REP KAZ G
   Tobias A, 2020, SCI TOTAL ENVIRON, V726, DOI 10.1016/j.scitotenv.2020.138540
   Vlast, 2020, MOR 20000 SIGN WER C
   Zhang F, 2020, SCI TOTAL ENVIRON, V720, DOI 10.1016/j.scitotenv.2020.137617
   Zhang Z, 2016, J GEOPHYS RES-ATMOS, V121, P6669, DOI 10.1002/2016JD025115
NR 18
TC 0
Z9 0
U1 25
U2 25
PU ELSEVIER
PI AMSTERDAM
PA RADARWEG 29, 1043 NX AMSTERDAM, NETHERLANDS
SN 0048-9697
EI 1879-1026
J9 SCI TOTAL ENVIRON
JI Sci. Total Environ.
PD AUG 15
PY 2020
VL 730
AR 139179
DI 10.1016/j.scitotenv.2020.139179
PG 8
WC Environmental Sciences
SC Environmental Sciences & Ecology
GA LU0JP
UT WOS:000537450100011
PM 32387822
OA Green Published
DA 2020-06-28
ER

PT J
AU Nakada, LYK
   Urban, RC
AF Kondo Nakada, Liane Yuri
   Urban, Rodrigo Custodio
TI COVID-19 pandemic: Impacts on the air quality during the partial
   lockdown in Sao Paulo state, Brazil
SO SCIENCE OF THE TOTAL ENVIRONMENT
LA English
DT Article
DE Atmospheric pollution; Carbon monoxide; Latin America; Nitrogen
   monoxide; NO2; SARS-CoV-2
AB In early March 2020, the World Health Organization declared the COVID-19 as a pandemic, and in late March 2020 partial lockdown was ordered by the Sao Paulo state government. The aim of this study was to assess impacts on air quality in Sao Paulo - Brazil, during the partial lockdown implemented to provide social distancing required due to the COVID-19 pandemic. We have analyzed data from four air quality stations in Sao Paulo, Brazil to assess air pollutant concentration variations during the partial lockdown. Data were compared to the five-year monthly mean and to the four-week before the partial lockdown. Overall, drastic reductions on NO (up to -77.3%), NO2 (up to -54.3%), and CO (up to -64.8%) concentrations were observed in the urban area during partial lockdown compared to the five-year monthly mean. By contrast, an increase of approximately 30% in ozone concentrations was observed in urban areas highly influenced by vehicle traffic, probably related to nitrogen monoxide decreases. Although the partial lockdown has contributed to a positive impact on air quality, it is important to take into account the negative impacts on social aspects, considering the deaths caused by COVID-19 and also the dramatic economic effects. (C) 2020 Elsevier B.V. All rights reserved.
C1 [Kondo Nakada, Liane Yuri] Univ Estadual Campinas, Sch Civil Engn Architecture & Urban Design, Dept Environm & Sanitat, Ave Albert Einstein 951,Cidade Univ, BR-13083852 Campinas, SP, Brazil.
   [Urban, Rodrigo Custodio] Pontifical Catholic Univ Campinas PUC Campinas, Ctr Exact Environm & Technol Sci, Postgrad Program Urban Infrastruct Syst, Rua Prof Dr Euryclides Jesus Zerbini 1516, BR-13087571 Campinas, SP, Brazil.
RP Nakada, LYK (reprint author), Univ Estadual Campinas, Sch Civil Engn Architecture & Urban Design, Dept Environm & Sanitat, Ave Albert Einstein 951,Cidade Univ, BR-13083852 Campinas, SP, Brazil.; Urban, RC (reprint author), Pontifical Catholic Univ Campinas PUC Campinas, Ctr Exact Environm & Technol Sci, Postgrad Program Urban Infrastruct Syst, Rua Prof Dr Euryclides Jesus Zerbini 1516, BR-13087571 Campinas, SP, Brazil.
EM lnakada@unicamp.br; rodrigo.urban@puc-campinas.edu.br
RI ; Urban, Rodrigo/B-7738-2013
OI Nakada, Liane/0000-0001-9733-4805; Urban, Rodrigo/0000-0002-8753-6910
CR Andrade MDF, 2017, ATMOS ENVIRON, V159, P66, DOI 10.1016/j.atmosenv.2017.03.051
   CETESB (Sao Paulo State Environmental Agency), 2020, QUALAR AIR QUAL INF
   Gorelick N, 2017, REMOTE SENS ENVIRON, V202, P18, DOI 10.1016/j.rse.2017.06.031
   HE LQ, 2020, [No title captured], V262
   IBGE (Brazilian Institute of Geography and Statistics), 2019, POP EST 2019 EST POP
   Querol X., 2020, SCI TOTAL ENVIRON, V726, DOI 10.1016/j.scitotenv.2020.138540
   SEADE, 2020, COR
   Sharma Shubham, 2020, Sci Total Environ, V728, P138878, DOI 10.1016/j.scitotenv.2020.138878
   World Health Organization, 2020, WHO DIR GEN OP REM M
   Zambrano-Monserrate M.A., 2020, SCI TOTAL ENVIRON, V728, DOI 10.1016/j.scitotenv.2020.138813
NR 10
TC 3
Z9 3
U1 22
U2 22
PU ELSEVIER
PI AMSTERDAM
PA RADARWEG 29, 1043 NX AMSTERDAM, NETHERLANDS
SN 0048-9697
EI 1879-1026
J9 SCI TOTAL ENVIRON
JI Sci. Total Environ.
PD AUG 15
PY 2020
VL 730
AR 139087
DI 10.1016/j.scitotenv.2020.139087
PG 5
WC Environmental Sciences
SC Environmental Sciences & Ecology
GA LU0JD
UT WOS:000537448900003
PM 32380370
OA Green Published
DA 2020-06-28
ER

PT J
AU Requia, WJ
   Kondo, EK
   Adams, MD
   Gold, DR
   Struchiner, CJ
AF Requia, Weeberb J.
   Kondo, Edson Kenji
   Adams, Matthew D.
   Gold, Diane R.
   Struchiner, Claudio Jose
TI Risk of the Brazilian health care system over 5572 municipalities to
   exceed health care capacity due to the 2019 novel coronavirus (COVID-19)
SO SCIENCE OF THE TOTAL ENVIRONMENT
LA English
DT Article
DE Coronavirus; COVID-19; Health care system
ID ALTERNATIVES
AB The spread of the 2019 novel coronavirus (COVID-19) has challenged governments to develop public policies to reduce the load of the COVID-19 on health care systems, which is commonly referred to as "flattening the curve". This study aims to address this issue by proposing a spatial multicriteria approach to estimate the risk of the Brazilian health care system, by municipality, to exceed the health care capacity because of an influx of patients infected with the COVID-19. We estimated this risk for 5572 municipalities in Brazil using a combination of a multicriteria decision-making approach with spatial analysis to estimate the exceedance risk, andthen, we examined the risk variation by designing 5 control intervention scenarios (3 scenarios representing reduction on social contacts, and 2 scenarios representing investment on health care system). For the baseline scenario using an average infection rate across Brazil, we estimated a mean Hospital Bed Capacity (HBC) value of -16.73, indicating that, on average, the Brazilian municipalities will have a deficit of approximately 17 beds. This deficit is projected to occur in 3338 municipalities with the north and northeast regions being at the greatest risk of exceeding health care capacity due to the COVID-19. The intervention scenarios indicate across all of Brazil that they could address the bed shortage, with an average of available beds between 23 and 32. However, when we consider the shortages at a municipal scale, bed exceedances still occur for at least 2119 municipalities in the most effective intervention scenario. Our findings are essential to identify priority areas, to compare populations, and to provide options for government agencies to act. This study can be used to provide support for the creation of effective health public policies for national, regional, and local intervention. (C) 2020 Published by Elsevier B.V.
C1 [Requia, Weeberb J.; Kondo, Edson Kenji] Fundacao Getulio Vargas, Sch Publ Policy & Govt, Brasilia, DF, Brazil.
   [Adams, Matthew D.] Univ Toronto Mississauga, Dept Geog, Mississauga, ON, Canada.
   [Gold, Diane R.] Harvard Univ, Harvard TH Chan Sch Publ Hlth, Boston, MA 02115 USA.
   [Gold, Diane R.] Harvard Med Sch, Channing Div Network Med, Dept Med, Brigham & Womens Hosp, Boston, MA 02115 USA.
   [Struchiner, Claudio Jose] Fundacao Getulio Vargas, Sch Appl Math, Brasilia, DF, Brazil.
RP Requia, WJ (reprint author), Fundacao Getulio Vargas, Sch Publ Policy & Govt, Brasilia, DF, Brazil.
EM wjrequia@hsph.harvard.edu
RI Requia, Weeberb/H-3042-2012
OI Requia, Weeberb/0000-0002-7564-3364
CR ANAC, 2018, NAT INV AIR TRANSP
   ANTAQ, 2018, NAT INV PORTS
   Buckee CO, 2020, SCIENCE, V368, P145, DOI 10.1126/science.abb8021
   CDC, 2020, IMPL MIT STRAT COMM
   Chinazzi M, 2020, SCIENCE, V368, P395, DOI 10.1126/science.aba9757
   CSSE, 2020, MOD SPREAD RISK 2019
   Datasus, 2020, HLTH DAT
   Emanuel EJ, 2020, NEW ENGL J MED, V382, P2049, DOI 10.1056/NEJMsb2005114
   Fontana V, 2013, ECOL ECON, V93, P128, DOI 10.1016/j.ecolecon.2013.05.007
   Greening LA, 2004, ENERG POLICY, V32, P721, DOI 10.1016/j.enpol.2003.08.017
   Guan W, 2020, NEW ENGL J MED, V382, P1708, DOI 10.1056/NEJMoa2002032
   IBGE, 2010, POP DAT
   *INEP, 2010, [No title captured]
   *INEP, 2016, [No title captured]
   Kraemer M.U.G., 2020, SCIENCE, V21, P1
   Li RY, 2020, SCIENCE, V368, P489, DOI 10.1126/science.abb3221
   Ministerio da Saude, 2020, PAIN COR
   Rache B., 2020, NECESSIDADES INFRAES, P5
   Remuzzi A, 2020, LANCET, V395, P1225, DOI 10.1016/S0140-6736(20)30627-9
   Requia WJ, 2016, LAND USE POLICY, V59, P375, DOI 10.1016/j.landusepol.2016.09.017
   Saaty TL, 1980, ANAL HIERARCHY PROCE
   Tran LT, 2002, ENVIRON MANAGE, V29, P845, DOI 10.1007/s00267-001-2587-1
   Zhou F, 2020, LANCET, V395, P1054, DOI 10.1016/S0140-6736(20)30566-3
NR 23
TC 0
Z9 0
U1 8
U2 8
PU ELSEVIER
PI AMSTERDAM
PA RADARWEG 29, 1043 NX AMSTERDAM, NETHERLANDS
SN 0048-9697
EI 1879-1026
J9 SCI TOTAL ENVIRON
JI Sci. Total Environ.
PD AUG 15
PY 2020
VL 730
AR 139144
DI 10.1016/j.scitotenv.2020.139144
PG 8
WC Environmental Sciences
SC Environmental Sciences & Ecology
GA LU0JD
UT WOS:000537448900011
PM 32380368
OA Green Published, Bronze
DA 2020-06-28
ER

PT J
AU Mahato, S
   Pal, S
   Ghosh, KG
AF Mahato, Susanta
   Pal, Swades
   Ghosh, Krishna Gopal
TI Effect of lockdown amid COVID-19 pandemic on air quality of the megacity
   Delhi, India
SO SCIENCE OF THE TOTAL ENVIRONMENT
LA English
DT Article
DE Covid-19; Lockdown; Megacity Delhi; National Air quality Index; Change
   of air quality
ID POLLUTION INDEX; QUANTITATIVE-EVALUATION; AMMONIA EMISSIONS; URBAN AREA;
   PARTICLES; BURDEN; IMPACT; STATES
AB Amid the COVID-19 pandemic, a nationwide lockdown is imposed in India initially for three weeks from 24th March to 14th April 2020 and extended up to 3rd May 2020. Due to the forced restrictions, pollution level in cities across the country drastically slowed down just within few days which magnetize discussions regarding lockdown to be the effectual alternativemeasures to be implemented for controlling air pollution. The present article eventually worked on this direction to look upon the air quality scenario amidst the lockdown period scientifically with special reference to the megacity Delhi. With the aid of air quality data of seven pollutant parameters (PM10, PM2.5, SO2, NO2, CO, O-3 and NH3) for 34 monitoring stations spread over themegacity we have employed National Air Quality Index (NAQI) to show the spatial pattern of air quality in pre and during-lockdown phases. The results demonstrated that during lockdown air quality is significantly improved. Among the selected pollutants, concentrations of PM10 and PM2.5 have witnessed maximum reduction (>50%) in compare to the prelockdown phase. In compare to the last year (i.e. 2019) during the said time period the reduction of PM10 and PM(2.)5 is as high as about 60% and 39% respectively. Among other pollutants, NO2 (-52.68%) and CO (-30.35%) level have also reduced during-lockdown phase. About 40% to 50% improvement in air quality is identified just after four days of commencing lockdown. About 54%, 49%, 43%, 37% and 31% reduction in NAQI have been observed in Central, Eastern, Southern, Western and Northern parts of the megacity. Overall, the study is thought to be a useful supplement to the regulatory bodies since it showed the pollution source control can attenuate the air quality. Temporary such source control in a suitable time interval may heal the environment. (C) 2020 Elsevier B.V. All rights reserved.
C1 [Ghosh, Krishna Gopal] Univ Gour Banga, Dept Geog, Malda, W Bengal, India.
   Presidency Univ, Dept Geog, Kolkata, W Bengal, India.
RP Ghosh, KG (reprint author), Univ Gour Banga, Dept Geog, Malda, W Bengal, India.
EM mahatosusanta2011@gmail.com; swadeshpal82@gmail.com;
   krishna.geog@presiuniv.ac.in
RI Mahato, Susanta/S-4907-2017
OI Mahato, Susanta/0000-0002-6437-2642
CR Amann M, 2017, ATMOS ENVIRON, V161, P99, DOI 10.1016/j.atmosenv.2017.04.041
   Anjum N.A., 2020, GOOD WORST COVID 19, V2020, P040069, DOI 10.20944/preprints202004.0069.v1
   Babcock Jr L.R., 1972, INDICATORS ENVIRONME, P183
   Bashir M.F., 2020, SCI TOTAL ENVIRON, V728
   Beig G., 2010, SCI EVALUATION AIR Q
   BEZUGLAYA EY, 1993, ATMOS ENVIRON A-GEN, V27, P773, DOI 10.1016/0960-1686(93)90195-5
   Bishoi B, 2009, AEROSOL AIR QUAL RES, V9, P1
   Cadotte M., 2020, EARLY EVIDENCE COVID
   Cannistraro G., 2009, INT J CIV ENV ENG, V1, P214
   CEA, 2016, ALL IND INST CAP MW
   CEA, 2015, GROWTH EL SECT IND 1
   Chandramouli C., 2011, CENSUS INDIA 2011 PR, P409
   Chowdhury S, 2019, P NATL ACAD SCI USA, V116, P10711, DOI 10.1073/pnas.1900888116
   Coccia M., 2020, SCI TOTAL ENV
   CPCB, 2011, AIR QUAL MON EM INV
   CPCB, 2012, NAAQMS3520112012
   CPCB, 2016, AMB AIR QUAL DAT VAR
   CPCB, 2016, NAQI STAT IND CIT 20
   Dandona L, 2017, LANCET, V390, P2437, DOI 10.1016/S0140-6736(17)32804-0
   Dholakia HH, 2013, ATMOS ENVIRON, V75, P241, DOI 10.1016/j.atmosenv.2013.04.052
   GoD: Government of Delhi, 2016, STAT ABSTR 2016 DELH
   GoD: Government of Delhi, 2016, TRANS EC SURV DELH 2
   Gorai AK, 2017, AEROSOL AIR QUAL RES, V17, P951, DOI 10.4209/aaqr.2016.08.0374
   Goyal P, 2003, ATMOS ENVIRON, V37, P5423, DOI 10.1016/j.atmosenv.2003.09.005
   Green M.H., 1966, JAPCA-INT J AIR POLL, V16, P703
   Gulia S, 2018, ATMOS POLLUT RES, V9, P577, DOI 10.1016/j.apr.2017.12.003
   Gurjar BR, 2008, ATMOS ENVIRON, V42, P1593, DOI 10.1016/j.atmosenv.2007.10.048
   He G., 2020, COVID 19 CITY LOCKDO, DOI [10.1101/2020.03.29.20046649 20046649, DOI 10.1101/2020.03.29.2004664920046649]
   Heal MR, 2012, CHEM SOC REV, V41, P6606, DOI 10.1039/c2cs35076a
   Huang X., 2020, ENHANCED SECONDARY P
   ICMR PHFI IHME, 2017, IND HLTH NAT STAT IN
   Isaifan RJ, 2020, GLOB J ENVIRON SCI M, V6, P275, DOI 10.22034/gjesm.2020.03.01
   Kanawade VP, 2020, ATMOS ENVIRON, V222, DOI 10.1016/j.atmosenv.2019.117125
   Kean AJ, 2000, ENVIRON SCI TECHNOL, V34, P3535, DOI 10.1021/es991451q
   Kirchner M, 2002, FRESEN ENVIRON BULL, V11, P454
   Kumar A, 2013, PURE APPL GEOPHYS, V170, P711, DOI 10.1007/s00024-012-0583-4
   Kumar P, 2017, ENVIRON POLLUT, V225, P20, DOI 10.1016/j.envpol.2017.03.017
   Kyrkilis G, 2007, ENVIRON INT, V33, P670, DOI 10.1016/j.envint.2007.01.010
   Lim YH, 2012, ENVIRON HEALTH PERSP, V120, P1023, DOI 10.1289/ehp.1104100
   Liu F., 2020, ARXIV200406542
   Mandal T, 2012, ENVIRON MONIT ASSESS, V184, P6187, DOI 10.1007/s10661-011-2412-0
   Maynard R.L., 1999, AIR POLLUTION HLTH, P1019
   Ministry of Statistics and Programme Implementation (MOSPI), 2015, STAT REL CLIM CHANG, P2015
   MoEFCC, 2015, ENV PROT AM RUL, P2015
   Mohan M, 2007, ENVIRON MONIT ASSESS, V131, P267, DOI 10.1007/s10661-006-9474-4
   Monks P.S., 2015, TROPOSPHERIC OZONE I
   MoRTH (Ministry of Road Transport and Highways), 2017, NOT ISS INTR BS 4 CO
   Muhammad Sulaman, 2020, Sci Total Environ, V728, P138820, DOI 10.1016/j.scitotenv.2020.138820
   Murena F, 2004, ATMOS ENVIRON, V38, P6195, DOI 10.1016/j.atmosenv.2004.07.023
   NCR: National Capital Region, 2013, 33 M NCR PLANN BOARD
   Ogen Y., 2020, SCI TOTAL ENVIRON, DOI 10.1016/j.scitotenv.2020.138605
   OTT WR, 1976, JAPCA J AIR WASTE MA, V26, P1050, DOI 10.1080/00022470.1976.10470358
   OTT WR, 1976, JAPCA J AIR WASTE MA, V26, P460, DOI 10.1080/00022470.1976.10470272
   OTT WR, 1978, [No title captured]
   Perrino C, 2011, ATMOS POLLUT RES, V2, P418, DOI 10.5094/APR.2011.048
   Purohit P., 2015, BIOFUEL ROADMAP INDI
   Qian ZM, 2004, ENVIRON INT, V30, P611, DOI 10.1016/j.envint.2003.11.003
   Radojevic M, 1999, ATMOS ENVIRON, V33, P3651, DOI 10.1016/S1352-2310(99)00118-1
   Rizwan Sa, 2013, Indian J Community Med, V38, P4, DOI 10.4103/0970-0218.106617
   Saadat S., 2020, SCI TOTAL ENVIRON
   SAD, 2014, STAT ABSTR DELH 2014
   Sahay S, 2018, SUSTAIN CITIES SOC, V37, P178, DOI 10.1016/j.scs.2017.11.017
   Sharma Shubham, 2020, Sci Total Environ, V728, P138878, DOI 10.1016/j.scitotenv.2020.138878
   Shenfeld L, 1970, J Air Pollut Control Assoc, V20, P612
   Sheppard CJR, 2016, ENVIRON RES LETT, V11, DOI 10.1088/1748-9326/11/6/064010
   Shrestha A.M., 2020, LOCKDOWN CAUSED COVI
   SIAM, 2013, VEH SAL PROJ
   Sicard P, 2011, ATMOS ENVIRON, V45, P1145, DOI 10.1016/j.atmosenv.2010.12.052
   Stieb DM, 2005, J TOXICOL ENV HEAL A, V68, P1275, DOI 10.1080/15287390590936120
   SUTTON MA, 1995, ATMOS ENVIRON, V29, P1393, DOI 10.1016/1352-2310(95)00035-W
   Swamee PK, 1999, J AIR WASTE MANAGE, V49, P88, DOI 10.1080/10473289.1999.10463776
   Thom G.C., 1975, AIR POLLUTION INDICE
   Tickell A, 2018, J POSTCOLONIAL WRIT, V54, P297, DOI 10.1080/17449855.2018.1461977
   Tobias A., 2020, SCI TOTAL ENVIRON, V726
   U.S. Environmental Protection Agency, 1994, 451K94001 US EPA
   United Nations, 2018, 2018 REV WORLD URB P
   van den Elshout S, 2008, ENVIRON INT, V34, P720, DOI 10.1016/j.envint.2007.12.011
   Wang Pengfei, 2020, Resour Conserv Recycl, V158, P104814, DOI 10.1016/j.resconrec.2020.104814
   Watts J., 2020, GUARDIAN, V23
   WHO, 2018, STAT GLOB AIR SPEC R
   WHO, 2016, WHO GLOB URB AMB AIR
   World Bank and Institute for Health Metrics and Evaluation, 2016, COST AIR POLL STRENG
   World Health Organization, 2020, COR DIS 2019 COVID 1
   World Health Organization, 2006, PREVENTING DIS HLTH
   World Health Organization (WHO), 2014, BURD DIS AMB AIR POL
   Xie JG, 2020, SCI TOTAL ENVIRON, V724
   Yadav N, 2017, SUSTAIN CITIES SOC, V32, P202, DOI 10.1016/j.scs.2017.04.003
   Ye HF, 2020, SCI TOTAL ENVIRON, V724
NR 88
TC 1
Z9 1
U1 28
U2 28
PU ELSEVIER
PI AMSTERDAM
PA RADARWEG 29, 1043 NX AMSTERDAM, NETHERLANDS
SN 0048-9697
EI 1879-1026
J9 SCI TOTAL ENVIRON
JI Sci. Total Environ.
PD AUG 15
PY 2020
VL 730
AR 139086
DI 10.1016/j.scitotenv.2020.139086
PG 23
WC Environmental Sciences
SC Environmental Sciences & Ecology
GA LU0IN
UT WOS:000537447300008
PM 32375105
OA Green Published
DA 2020-06-28
ER

PT J
AU Coccia, M
AF Coccia, Mario
TI Factors determining the diffusion of COVID-19 and suggested strategy to
   prevent future accelerated viral infectivity similar to COVID
SO SCIENCE OF THE TOTAL ENVIRONMENT
LA English
DT Article
DE Coronavirus Infection; COVID-19; Virus Pneumonia; Severe Acute
   Respiratory Syndrome Coronavirus 2; SARS Coronavirus; SARS-CoV-2;
   Pandemic; Epidemic Outbreak; Transmission Dynamics; Disease
   Transmission; Air Pollution; Particulate Matter; Infection Prevention;
   Quarantine Airborne disease; Airborne Transmission; Virus Transmission;
   Lung Disease; Opportunistic pathogen; Viral infectivity
ID OBSTRUCTIVE PULMONARY-DISEASE; SYNCYTIAL VIRUS BRONCHIOLITIS; INVASIVE
   PNEUMOCOCCAL DISEASE; PARTICULATE AIR-POLLUTION; INFLUENZA-VIRUS;
   LUNG-CANCER; METEOROLOGICAL FACTORS; RADICAL INNOVATIONS; OXIDATIVE
   STRESS; HEALTH
AB This study has two goals. The first is to explain the geo-environmental determinants of the accelerated diffusion of COVID-19 that is generating a high level of deaths. The second is to suggest a strategy to cope with future epidemic threats similar to COVID-19 having an accelerated viral infectivity in society. Using data on sample of N= 55 Italian province capitals, and data of infected individuals at as of April 7th, 2020, results reveal that the accelerate and vast diffusion of COVID-19 in North Italy has a high association with air pollution of cities measured with days exceeding the limits set for PM10 (particulate matter 10 mu mor less in diameter) or ozone. In particular, hinterland cities with average high number of days exceeding the limits set for PM10 (and also having a lowwind speed) have a very high number of infected people on 7th April 2020 (arithmetic mean is about 2200 infected individuals, with average polluted days greater than 80 days per year), whereas coastal cities also having days exceeding the limits set for PM10 or ozone but with high wind speed have about 944.70 average infected individuals, with about 60 average polluted days per year; moreover, cities having more than 100 days of air pollution (exceeding the limits set for PM10), they have a very high average number of infected people (about 3350 infected individuals, 7th April 2020), whereas cities having less than 100 days of air pollution per year, they have a lower average number of infected people (about 10(14) individuals). The findings here also suggest that tominimize the impact of future epidemics similar to COVID-19, the max number of days per year that Italian provincial capitals or similar industrialized cities can exceed the limits set for PM10 or for ozone, considering theirmeteorological conditions, is about 48 days. Moreover, results here reveal that the explanatory variable of air pollution in cities seems to be a more important predictor in the initial phase of diffusion of viral infectivity (on 17th March 2020, b(1)= 1.27, p > 0.001) than interpersonal contacts (b(2)= 0.31, p < 0.05). In the second phase of maturity of the transmission dynamics of COVID-19, air pollution reduces intensity (on 7th April 2020 with b'(1) = 0.81, p < 0.001) also because of the indirect effect of lockdown, whereas regression coefficient of transmission based on interpersonal contacts has a stable level (b'(2)= 0.31, p < 0.01). This result reveals that accelerated transmission dynamics of COVID-19 is due tomainly to the mechanismof "air pollution-to-human transmission" (airborne viral infectivity) rather than "human-to-human transmission". Overall, then, transmission dynamics of viral infectivity, such as COVID-19, is due to systemic causes: general factors that are the same for all regions (e.g., biological characteristics of virus, incubation period, etc.) and specific factors which are different for each region and/or city (e.g., complex interaction between air pollution, meteorological conditions and biological characteristics of viral infectivity) and health level of individuals (habits, immune system, age, sex, etc.).
   Lessons learned for COVID-19 in the case study here suggest that a proactive strategy to cope with future epidemics is also to apply especially an environmental and sustainable policy based on reduction of levels of air pollution mainly in hinterland and polluting cities- (having low wind speed, high percentage of moisture and number of fog days)-that seem to have an environment that foster a fast transmission dynamics of viral infectivity in society. Hence, in the presence of polluting industrialization in regions that can trigger the mechanism of air pollutionto-human transmission dynamics of viral infectivity, this study must conclude that a comprehensive strategy to prevent future epidemics similar to COVID-19 has to be also designed in environmental and socioeconomic terms, that is also based on sustainability science and environmental science, and not only in terms of biology, medicine, healthcare and health sector. (C) 2020 Elsevier B.V. All rights reserved.
C1 [Coccia, Mario] CNR Natl Res Council Italy, Res Inst Sustainable Econ Growth, Coll Carlo Alberto, Via Real Collegio 30, I-10024 Turin, Italy.
   [Coccia, Mario] Yale Sch Med, 310 Cedar St,Lauder Hall, New Haven, CT 06510 USA.
RP Coccia, M (reprint author), CNR Natl Res Council Italy, Res Inst Sustainable Econ Growth, Coll Carlo Alberto, Via Real Collegio 30, I-10024 Turin, Italy.; Coccia, M (reprint author), Yale Sch Med, 310 Cedar St,Lauder Hall, New Haven, CT 06510 USA.
EM mario.coccia@cnr.it
RI Coccia, Mario/F-9793-2015
OI Coccia, Mario/0000-0003-1957-6731
CR Ackoff R.L., 2003, REDESIGNING SOC
   Backer J.A., 2020, INCUBATION PERIOD 20
   Barger-Lux MJ, 2002, J CLIN ENDOCR METAB, V87, P4952, DOI 10.1210/jc.2002-020636
   Bayram H, 2001, J ALLERGY CLIN IMMUN, V107, P287, DOI 10.1067/mai.2001.111141
   Beelen R, 2014, LANCET, V383, P785, DOI 10.1016/S0140-6736(13)62158-3
   Bell ML, 2004, ENVIRON HEALTH PERSP, V112, P6, DOI 10.1289/ehp.6539
   Blackaby F., 1978, DEINDUSTRIALISATION
   Bloemsma LD, 2016, ENVIRON RES, V151, P458, DOI 10.1016/j.envres.2016.08.018
   Bluestone B, 1982, DEINDUSTRIALIZATION
   Brooks SK, 2020, LANCET, V395, P912, DOI [10.1016/S0140-6736(20)30460-8, 10.1016/S0140-6736(20)30460-8.]
   Brunekreef B, 2002, LANCET, V360, P1233, DOI 10.1016/S0140-6736(02)11274-8
   Bundy J, 2017, J MANAGE, V43, P1661, DOI 10.1177/0149206316680030
   Camacho Anton, 2015, PLoS Curr, V7, DOI 10.1371/currents.outbreaks.406ae55e83ec0b5193e30856b9235ed2
   Carugno M, 2018, ENVIRON RES, V166, P452, DOI 10.1016/j.envres.2018.06.016
   Centers for Disease Control and Prevention, 2017, QUAR IS
   Chan JFW, 2020, LANCET, V395, P514, DOI 10.1016/S0140-6736(20)30154-9
   Chang KH, 2016, ENVIRON INT, V94, P495, DOI 10.1016/j.envint.2016.06.008
   Chen SM, 2020, LANCET, V395, P764, DOI 10.1016/S0140-6736(20)30421-9
   Churchman CW, 1971, DESIGN INQUIRING SYS
   Coccia M., 2016, J EC ASYMMETRIES B, V14, P168, DOI [10.1016/j.jeca.2016.06.001., DOI 10.1016/J.JECA.2016.06.001]
   Coccia M., 2005, INT J TECHNOL TRANSF, V4, P462, DOI DOI 10.1504/IJTTC.2005.006699
   Coccia M., 2018, J EC BIBLIO, V5, P29, DOI [10.1453/jeb.v5i1.1578, DOI 10.1453/JEB.V5I1.1578]
   Coccia M, 2006, WORLD REV SCI TECHNO, V3, P1, DOI DOI 10.1504/WRSTSD.2006.008759
   Coccia M, 2020, SCIENTOMETRICS, DOI 10.1007/s11192-020-03464-y
   Coccia M, 2020, J ENG TECHNOL MANAGE, V55, DOI 10.1016/j.jengtecman.2019.11.003
   Coccia M, 2020, TECHNOL SOC, V60, DOI 10.1016/j.techsoc.2019.101198
   Coccia M, 2019, TECHNOL SOC, V59, DOI 10.1016/j.techsoc.2019.03.007
   Coccia M, 2017, AGGRESS VIOLENT BEH, V37, P190, DOI 10.1016/j.avb.2017.10.005
   Coccia M, 2017, TECHNOL ANAL STRATEG, V29, P1048, DOI 10.1080/09537325.2016.1268682
   Coccia M, 2016, HEALTH POLICY TECHN, V5, P143, DOI 10.1016/j.hlpt.2016.02.003
   Coccia M, 2015, TECHNOL SOC, V42, P199, DOI 10.1016/j.techsoc.2015.05.008
   Coccia M, 2016, TECHNOL ANAL STRATEG, V28, P381, DOI 10.1080/09537325.2015.1095287
   Coccia M, 2016, P NATL ACAD SCI USA, V113, P2057, DOI 10.1073/pnas.1510820113
   Coccia M, 2015, TECHNOL FORECAST SOC, V94, P155, DOI 10.1016/j.techfore.2014.09.007
   Coccia M, 2014, HEALTH POLICY TECHN, V3, P74, DOI 10.1016/j.hlpt.2013.09.007
   Coccia M, 2012, TECHNOL SOC, V34, P271, DOI 10.1016/j.techsoc.2012.06.002
   Cooper BS, 2006, PLOS MED, V3, P845, DOI 10.1371/journal.pmed.0030212
   Cooper GS, 2003, AUTOIMMUN REV, V2, P119, DOI 10.1016/S1568-9972(03)00006-5
   CRUTZEN P, 2000, IGBP NEWSLETTER, V41, P17
   Darrow LA, 2014, AM J EPIDEMIOL, V180, P968, DOI 10.1093/aje/kwu234
   Das P, 2018, LANCET, V391, P407, DOI 10.1016/S0140-6736(17)32588-6
   Daszak Peter, 2020, Biosaf Health, V2, P6, DOI 10.1016/j.bsheal.2020.01.003
   De Roos AJ, 2014, ENVIRON HEALTH PERSP, V122, P1075, DOI 10.1289/ehp.1307413
   De Serres G, 2009, J CLIN VIROL, V46, P129, DOI 10.1016/j.jcv.2009.07.010
   DEAL EC, 1980, AM REV RESPIR DIS, V121, P621
   Despres VR, 2012, TELLUS B, V64, DOI 10.3402/tellusb.v64i0.15598
   Dong ES, 2020, LANCET INFECT DIS, V20, P533, DOI 10.1016/S1473-3099(20)30120-1
   Dowell SF, 2003, EMERG INFECT DIS, V9, P573, DOI 10.3201/eid0905.020556
   EIU, 2020, COVID 19 SEND ALM AL
   EIU, 2020, Q2 GLOB FOR 2020
   Ellis EC, 2013, P NATL ACAD SCI USA, V110, P7978, DOI 10.1073/pnas.1217241110
   ESA, 2020, EUR SPAC AG COR NITR
   European Centre for Disease Prevention and Control, 2011, RISK ASS GUID DIS TR
   European Centre for Disease Prevention and Control, 2020, PUBL HLTH MAN PERS H
   Farhat SCL, 2011, AUTOIMMUN REV, V11, P14, DOI 10.1016/j.autrev.2011.06.008
   Flint R., 1884, VICO
   Foley SF, 2013, ANTHROPOCENE, V3, P83, DOI 10.1016/j.ancene.2013.11.002
   Fong MW, 2020, EMERG INFECT DIS, V26, P976, DOI 10.3201/eid2605.190995
   Fraser C, 2004, P NATL ACAD SCI USA, V101, P6146, DOI 10.1073/pnas.0307506101
   Friedman MS, 2001, JAMA-J AM MED ASSOC, V285, P897, DOI 10.1001/jama.285.7.897
   Frohlich-Nowoisky J, 2016, ATMOS RES, V182, P346, DOI 10.1016/j.atmosres.2016.07.018
   Funk S, 2017, PHILOS T R SOC B, V372, DOI 10.1098/rstb.2016.0302
   Gao JF, 2017, AEROSOL AIR QUAL RES, V17, P788, DOI 10.4209/aaqr.2016.02.0087
   Ghio AJ, 2012, J TOXICOL ENV HEAL B, V15, P1, DOI 10.1080/10937404.2012.632359
   Glasser JW, 2011, EPIDEMICS-NETH, V3, P32, DOI 10.1016/j.epidem.2011.01.001
   Glencross DA, 2020, FREE RADICAL BIO MED, V151, P56, DOI 10.1016/j.freeradbiomed.2020.01.179
   Glikson A, 2013, ANTHROPOCENE, V3, P89, DOI 10.1016/j.ancene.2014.02.002
   Gorse GJ, 2006, CHEST, V130, P1109, DOI 10.1378/chest.130.4.1109
   Grant WB, 2002, CANCER, V94, P272, DOI 10.1002/cncr.10196
   Groulx N, 2018, SCI TOTAL ENVIRON, V628-629, P1101, DOI 10.1016/j.scitotenv.2018.02.118
   Guo L, 2019, SCI TOTAL ENVIRON, V659, P1585, DOI 10.1016/j.scitotenv.2018.12.448
   Hao JY, 2019, ENVIRON RES, V177, DOI 10.1016/j.envres.2019.108660
   Hellewell J, 2020, LANCET GLOB HEALTH, V8, pE488, DOI 10.1016/S2214-109X(20)30074-7
   Hoek G, 2013, ENVIRON HEALTH-GLOB, V12, DOI 10.1186/1476-069X-12-43
   Humbal C, 2018, ENVIRON INT, V118, P189, DOI 10.1016/j.envint.2018.05.053
   il Meteo, 2020, MED TOT MENS
   *ISTAT, 2020, [No title captured]
   Istituto Superiore Sanita, 2020, NUOV COR SARS COV 2
   Jalaludin BB, 2004, ENVIRON RES, V95, P32, DOI 10.1016/S0013-9351(03)00038-0
   Jansen AGSC, 2008, EPIDEMIOL INFECT, V136, P1448, DOI 10.1017/S0950268807000271
   Jaspers I, 2005, TOXICOL SCI, V85, P990, DOI 10.1093/toxsci/kfi141
   Jin L, 2017, NATL SCI REV, V4, P593, DOI 10.1093/nsr/nww079
   Johns Hopkins Center for System Science and Engineering, 2020, COR COVID 19 GLOB CA
   Jones AM, 2004, SCI TOTAL ENVIRON, V326, P151, DOI 10.1016/j.scitotenv.2003.11.021
   Jung CR, 2017, EPIDEMIOLOGY, V28, pS54, DOI [10.1097/EDE.0000000000000732, 10.1097/ede.0000000000000732]
   Kampa M, 2008, ENVIRON POLLUT, V151, P362, DOI 10.1016/j.envpol.2007.06.012
   Kang M, 2016, EMERG INFECT DIS, V22, P1644, DOI 10.3201/eid2209.152116
   Kim PE, 1996, CLIN INFECT DIS, V22, P100, DOI 10.1093/clinids/22.1.100
   Ko FWS, 2007, THORAX, V62, P780, DOI 10.1136/thx.2006.076166
   Ko FWS, 2007, CHEST, V132, P900, DOI 10.1378/chest.07-0530
   Kucharski AJ, 2020, LANCET INFECT DIS, V20, P553, DOI 10.1016/S1473-3099(20)30144-4
   Kucharski AJ, 2015, EMERG INFECT DIS, V21, P393, DOI 10.3201/eid2103.141892
   Langrish JP, 2014, LANCET, V383, P758, DOI 10.1016/S0140-6736(13)62570-2
   Legambiente, 2019, MAL 2019 RAPP ANN SU
   Lewtas J, 2007, MUTAT RES-REV MUTAT, V636, P95, DOI 10.1016/j.mrrev.2007.08.003
   Li JH, 2016, INT J CHRONIC OBSTR, V11, P3079, DOI 10.2147/COPD.S122282
   Li Q, 2020, NEW ENGL J MED, V382, P1199, DOI 10.1056/NEJMoa2001316
   Liao CM, 2011, SCI TOTAL ENVIRON, V409, P3325, DOI 10.1016/j.scitotenv.2011.04.056
   Lim HS, 2006, INT J CANCER, V119, P1530, DOI 10.1002/ijc.22052
   Linstone H. A., 1999, DECISION MAKING TECH
   Liu H, 2018, ENVIRON POLLUT, V233, P483, DOI 10.1016/j.envpol.2017.10.070
   Liu MM, 2017, ENVIRON INT, V98, P75, DOI 10.1016/j.envint.2016.10.003
   Ma YL, 2020, SCI TOTAL ENVIRON, V724, DOI 10.1016/j.scitotenv.2020.138226
   Manuell ME, 2011, DISASTERS, V35, P417, DOI 10.1111/j.1467-7717.2010.01219.x
   McCullers JA, 2006, CLIN MICROBIOL REV, V19, P571, DOI 10.1128/CMR.00058-05
   Medina-Ramon M, 2006, AM J EPIDEMIOL, V163, P579, DOI 10.1093/aje/kwj078
   Ministero della Salute, 2020, COV 19 SIT IT
   Mochitate K, 2001, J HEALTH SCI, V47, P302, DOI 10.1248/jhs.47.302
   Morawska Lidia, 2020, Environ Int, V139, P105730, DOI 10.1016/j.envint.2020.105730
   Murdoch DR, 2009, J INFECTION, V58, P37, DOI 10.1016/j.jinf.2008.10.011
   Murphy KR, 2000, CLIN DRUG INVEST, V20, P337, DOI 10.2165/00044011-200020050-00005
   MYLLYKANGASLUOSUJARVI R, 1995, CLIN EXP RHEUMATOL, V13, P149
   nCoV-2019 Data Working Group, 2020, EP DAT NCOV 2019 OUT
   Nel A, 2005, SCIENCE, V308, P804, DOI 10.1126/science.1108752
   Nenna R, 2017, ENVIRON RES, V158, P188, DOI 10.1016/j.envres.2017.06.014
   Neu U, 2020, PLOS PATHOG, V16, DOI 10.1371/journal.ppat.1008234
   Oh EY, 2010, BREAST CANCER RES TR, V123, P233, DOI 10.1007/s10549-009-0676-7
   Orellano P, 2017, PLOS ONE, V12, DOI 10.1371/journal.pone.0174050
   Papi A, 2006, AM J RESP CRIT CARE, V173, P1114, DOI 10.1164/rccm.200506-859OC
   Peak CM, 2017, P NATL ACAD SCI USA, V114, P4023, DOI 10.1073/pnas.1616438114
   Pike A., 2009, DEINDUSTRIALIZATION
   Pope CA, 2009, NEW ENGL J MED, V360, P376, DOI 10.1056/NEJMsa0805646
   Pope CA, 1996, J EXPO ANAL ENV EPID, V6, P23
   POPE CA, 1989, AM J PUBLIC HEALTH, V79, P623, DOI 10.2105/AJPH.79.5.623
   Prem K, 2020, LANCET PUBLIC HEALTH, V5, pE261, DOI 10.1016/S2468-2667(20)30073-6
   Public Health England, 2020, NOV COR 2019 NCOV WH
   Public Health England, 2019, MERS COV CLOS CONT A
   Quilty B., 2020, EFFECTIVENESS AIRPOR
   Raaschou-Nielsen O, 2013, LANCET ONCOL, V14, P813, DOI 10.1016/S1470-2045(13)70279-1
   Rahman I, 2000, EUR RESPIR J, V16, P534, DOI 10.1034/j.1399-3003.2000.016003534.x
   Riley S, 2003, SCIENCE, V300, P1961, DOI 10.1126/science.1086478
   Riou J, 2020, EUROSURVEILLANCE, V25, P7, DOI 10.2807/1560-7917.ES.2020.25.4.2000058
   Segala C, 2008, ENVIRON RES, V106, P96, DOI 10.1016/j.envres.2007.05.003
   Shankardass K, 2009, P NATL ACAD SCI USA, V106, P12406, DOI 10.1073/pnas.0812910106
   Shepherd A, 2019, ENVIRON POLLUT, V253, P1030, DOI 10.1016/j.envpol.2019.07.054
   Simoni M, 2015, J THORAC DIS, V7, P34, DOI 10.3978/j.issn.2072-1439.2014.12.10
   Smets W, 2016, ATMOS ENVIRON, V139, P214, DOI 10.1016/j.atmosenv.2016.05.038
   Sun YJ, 2018, SCI TOTAL ENVIRON, V637, P507, DOI 10.1016/j.scitotenv.2018.04.203
   Swanson KC, 2018, PLOS NEGLECT TROP D, V12, DOI 10.1371/journal.pntd.0006762
   Talbot TR, 2005, AM J MED, V118, P285, DOI 10.1016/j.amjmed.2004.09.016
   Hoang TTT, 2019, BMC PUBLIC HEALTH, V19, DOI 10.1186/s12889-019-6573-z
   U. S. Census Bureau, 2020, US WORLD POP CLOCK
   Van Leuken JPG, 2016, MICROB RISK ANAL, V1, P19, DOI 10.1016/j.mran.2015.07.002
   Vandini S, 2015, BIOMED RES INT, DOI 10.1155/2015/875723
   Vandini S, 2013, ITAL J PEDIATR, V39, DOI 10.1186/1824-7288-39-1
   Wang C, 2020, LANCET, V395, P470, DOI 10.1016/S0140-6736(20)30185-9
   Wang GH, 2016, P NATL ACAD SCI USA, V113, P13630, DOI 10.1073/pnas.1616540113
   Ward DJ, 2004, OCCUP ENVIRON MED, V61, DOI 10.1136/oem.2003.007088
   Wei K, 2016, SCI TOTAL ENVIRON, V550, P751, DOI 10.1016/j.scitotenv.2016.01.137
   WEI T, 2020, [No title captured], V261
   Weinmayr G, 2010, ENVIRON HEALTH PERSP, V118, P449, DOI 10.1289/ehp.0900844
   Wells CR, 2020, P NATL ACAD SCI USA, V117, P7504, DOI 10.1073/pnas.2002616117
   WHO, 2020, 2 WHO
   WHO, 2020, 16 WHO
   WHO, 2015, IMPL MAN CONT TRAC E
   WHO, 2020, 24 WHO, P2020
   Wilder-Smith A, 2020, LANCET INFECT DIS, V20, pE102, DOI 10.1016/S1473-3099(20)30129-8
   Wong CM, 2009, ENVIRON HEALTH PERSP, V117, P248, DOI 10.1289/ehp.11605
   Wooding DJ, 2019, AM J RESP CRIT CARE, V200, P565, DOI 10.1164/rccm.201809-1657OC
   World Health Organization, 2020, WHO DIR GEN OP REM M
   Wu JT, 2020, LANCET, V395, P689, DOI 10.1016/S0140-6736(20)30260-9
   Xie Jingui, 2020, Sci Total Environ, V724, P138201, DOI 10.1016/j.scitotenv.2020.138201
   Xie ZS, 2018, ENVIRON POLLUT, V243, P1930, DOI 10.1016/j.envpol.2018.09.051
   Xu B., 2020, LANCET INFECT DIS, DOI DOI 10.1016/S0140-6736(20)30371
   Yang ZY, 2020, ATMOS ENVIRON, V225, DOI 10.1016/j.atmosenv.2020.117358
   Yao Xueting, 2020, Clin Infect Dis, DOI 10.1093/cid/ciaa237
   Zhai YB, 2018, ENVIRON INT, V113, P74, DOI 10.1016/j.envint.2018.01.007
   Zhang Q, 2019, P NATL ACAD SCI USA, V116, P24463, DOI 10.1073/pnas.1907956116
   Zhang T., 2019, SCI CHINA CHEM, V62, DOI [10.1007/s11426-11019-19488-11423., DOI 10.1007/S11426-11019-19488-11423, 10.1007/s11426-11019-19488-11423]
   Zhang Y, 2016, ATMOS ENVIRON, V124, P119, DOI 10.1016/j.atmosenv.2015.05.063
   Zheng XY, 2015, PLOS ONE, V10, DOI 10.1371/journal.pone.0138146
   Zhong JT, 2018, ATMOS CHEM PHYS, V18, P247, DOI 10.5194/acp-18-247-2018
   Zhou W, 2005, CANCER EPIDEM BIOMAR, V14, P2303, DOI 10.1158/1055-9965.EPI-05-0335
   Zhu N, 2020, NEW ENGL J MED, V382, P727, DOI 10.1056/NEJMoa2001017
NR 174
TC 0
Z9 0
U1 13
U2 13
PU ELSEVIER
PI AMSTERDAM
PA RADARWEG 29, 1043 NX AMSTERDAM, NETHERLANDS
SN 0048-9697
EI 1879-1026
J9 SCI TOTAL ENVIRON
JI Sci. Total Environ.
PD AUG 10
PY 2020
VL 729
AR 138474
DI 10.1016/j.scitotenv.2020.138474
PG 20
WC Environmental Sciences
SC Environmental Sciences & Ecology
GA LU0GL
UT WOS:000537441700020
PM 32498152
OA Green Published
DA 2020-06-28
ER

PT J
AU Dantas, G
   Siciliano, B
   Franca, BB
   da Silva, CM
   Arbilla, G
AF Dantas, Guilherme
   Siciliano, Bruno
   Franca, Bruno Boscaro
   da Silva, Cleyton M.
   Arbilla, Graciela
TI The impact of COVID-19 partial lockdown on the air quality of the city
   of Rio de Janeiro, Brazil
SO SCIENCE OF THE TOTAL ENVIRONMENT
LA English
DT Article
DE COVID-19; Lockdown; Nitrogen dioxide; PM10; Carbon monoxide; Ozone
ID VOLATILE ORGANIC-COMPOUNDS
AB The first COVID-19 case in Brazilwas confirmed on February 25, 2020. OnMarch 16, the state's governor declared public health emergency in the city of Rio de Janeiro and partial lockdown measures came into force aweek later. Themain goal of thiswork is to discuss the impact of the measures on the air quality of the city by comparing the particulate matter, carbon monoxide, nitrogen dioxide and ozone concentrations determined during the partial lockdown with values obtained in the same period of 2019 and also with the weeks prior to the virus outbreak. Concentrations varied with substantial differences among pollutants and also among the three studied monitoring stations. CO levels showed themost significant reductions (30.3-48.5%) since theywere related to light-duty vehicular emissions. NO2 also showed reductions while PM10 levels were only reduced in the first lockdown week. In April, an increase in vehicular flux and movement of people was observed mainly as a consequence of the lack of consensus about the importance and need of social distancing and lockdown. Ozone concentrations increased probably due to the decrease in nitrogen oxides level. When comparing with the same period of 2019, NO2 and CO median values were 24.1-32.9 and 37.0-43.6% lower. Meteorological interferences, mainly the transport of pollutants from the industrial areas might have also impacted the results. (C) 2020 Elsevier B.V. All rights reserved.
C1 [Dantas, Guilherme; Siciliano, Bruno; da Silva, Cleyton M.; Arbilla, Graciela] Univ Fed Rio de Janeiro, Inst Chem, Rio De Janeiro, Brazil.
   [Franca, Bruno Boscaro] Municipal Dept Environm SMAC, Rio De Janeiro, Brazil.
   [da Silva, Cleyton M.] Univ Veiga de Almeida, Maracana Campus, Rio De Janeiro, Brazil.
RP da Silva, CM (reprint author), Univ Fed Rio de Janeiro, Inst Chem, Rio De Janeiro, Brazil.
EM cleyton.silva@uva.br
RI Arbilla, Graciela/X-5847-2019
OI Arbilla, Graciela/0000-0001-7732-8336; da Silva, Cleyton
   Martins/0000-0002-5216-4977
FU Coordenacao de Aperfeicoamento de Pessoal de Nivel Superior
   (CAPES)CAPES; National Council for Scientific and Technological
   Development (CNPq)National Council for Scientific and Technological
   Development (CNPq) [409930/2018-0]; Fundacao Carlos Chagas Filho de
   Amparo a Pesquisa no Estado do Rio de Janeiro (FAPERJ)Carlos Chagas
   Filho Foundation for Research Support of the State of Rio de Janeiro
   (FAPERJ) [E26/010.001798/2019]; CNPqNational Council for Scientific and
   Technological Development (CNPq); FUNADESP
FX The authors acknowledge financial support from the Coordenacao de
   Aperfeicoamento de Pessoal de Nivel Superior (CAPES), the National
   Council for Scientific and Technological Development (CNPq,
   409930/2018-0) and Fundacao Carlos Chagas Filho de Amparo a Pesquisa no
   Estado do Rio de Janeiro (FAPERJ, E26/010.001798/2019). GA, GD and BS
   acknowledge research scholarships from CNPq and CMS a research
   scholarship from FUNADESP. The authors also gratefully acknowledge the
   NOAA Air Resources Laboratory (ARL) for the provision of the HYSPLIT
   transport and dispersion model through the READY website
   (http://www.ready.noaa.gov) used in this publication and to the
   Municipal Department of the Environment (SMAC) for providing the data
   obtained in the monitoring stations.
CR Alerta Rio, 2020, SISTEMA ALERTA RIO P
   [Anonymous], 2020, COPERNICUS
   Braga AL, 2019, B ENVIRON CONTAM TOX, V102, P757, DOI 10.1007/s00128-019-02615-z
   Croda J., 2020, COVID 19 BRAZIL ADVA, DOI [10.1590/0037-8682-0167-2020., DOI 10.1590/0037-8682-0167-2020]
   Cyberlab, 2020, DAD CONT VEIC
   da Silva CM, 2018, ATMOS POLLUT RES, V9, P369, DOI 10.1016/j.apr.2017.11.002
   Dantas G, 2020, ATMOS POLLUT RES, V11, P1018, DOI 10.1016/j.apr.2020.02.017
   Dantas G, 2019, ATMOS POLLUT RES, V10, P2018, DOI 10.1016/j.apr.2019.09.010
   Earth, 2020, AN MAP GLOB WIND WEA
   Fiocruz, 2020, AG FIOCR MON COVID 1
   HYSPLIT, 2020, NOAA AIR RES LAB
   IBGE, 2020, BRAZ CIT
   INEA, 2016, INV EM FONT VEIC
   KHALSA SDS, 2020, [No title captured], V722
   Mendes D, 2020, B ENVIRON CONTAM TOX, V104, P438, DOI 10.1007/s00128-020-02802-3
   NASA, 2020, EARTH OBS
   NEI, 2014, INV NAC EM ATM VEIC
   Geraldino CGP, 2020, ENVIRON MONIT ASSESS, V192, DOI 10.1007/s10661-020-8119-3
   Rodriguez-Morales Alfonso J, 2020, Travel Med Infect Dis, V35, P101613, DOI 10.1016/j.tmaid.2020.101613
   Rolph G, 2017, ENVIRON MODELL SOFTW, V95, P210, DOI 10.1016/j.envsoft.2017.06.025
   Saadat Saeida, 2020, Sci Total Environ, V728, P138870, DOI 10.1016/j.scitotenv.2020.138870
   Tobias A, 2020, SCI TOTAL ENVIRON, V726, DOI 10.1016/j.scitotenv.2020.138540
   Tsuruta F, 2018, J BRAZIL CHEM SOC, V29, P1291, DOI 10.21577/0103-5053.20170226
   World Health Organisation (WHO), 2020, NOV COR 2019 NCOV
   World Health Organization, 2020, WHO DIR GEN OP REM M
NR 25
TC 1
Z9 1
U1 1
U2 1
PU ELSEVIER
PI AMSTERDAM
PA RADARWEG 29, 1043 NX AMSTERDAM, NETHERLANDS
SN 0048-9697
EI 1879-1026
J9 SCI TOTAL ENVIRON
JI Sci. Total Environ.
PD AUG 10
PY 2020
VL 729
AR 139085
DI 10.1016/j.scitotenv.2020.139085
PG 10
WC Environmental Sciences
SC Environmental Sciences & Ecology
GA LU0HC
UT WOS:000537443500013
PM 32361428
OA Green Published, Bronze
DA 2020-06-28
ER

PT J
AU Paital, B
AF Paital, Biswaranjan
TI Nurture to nature via COVID-19, a self-regenerating environmental
   strategy of environment in global context
SO SCIENCE OF THE TOTAL ENVIRONMENT
LA English
DT Review
DE COVID-19; CO2 and NO2 emissions; Environmental regeneration; Pollution
   and wildlife; Self nurturing nature; Social lockdown
ID IN-SILICO PREDICTION; HETEROPNEUSTES-FOSSILIS; BINDING-PROPERTIES;
   SCYLLA-SERRATA; 3D STRUCTURE; EXTINCTION; MODULATION; CRAB
AB Coronavirus Disease (COVID-19) has become the largest pandemic that has affected 210 countries. Rolling data indicate that 257,3605 people are infected by the disease, from which 701,838 have recovered and 178,562 have died. No specificmedicine or vaccine is available yet to control the disease, hence, social distancing via lockdown is widely adopted as the only preventive measure. Social distancing is observed at different level of strictness in different counties but it almost made the world to stands still. Although scientific articles on this largest social move are scanty, it resulted in benefiting the deteriorated environment to revive back. Many environmental indices such as lowering NO2 and CO2 emissions and reduction in particulate matters in air as a result of less human activities have led to clean air and pollution free water in many countries. Undoubtedly, the world was experiencing pollution in several countries due to mainly human activities including urbanization, industrialization, fossil fuel exhaustion etc. Under such situation a special (natural) a protective measure was awaited to fix environmental issues. Probably, the lockdown is one of the natural effects expected by nature via introduction of COVID-19. It is because, introduction of COVID-19 to nature was an outcome of mutation from two of its pre-existing forms, although, debate on it is still continuing. Viability of CoV-19 virus found to have a lot of correlation with aquatic and terrestrial environmental parameters such as pH, surface type, temperature etc. Air pollution is found to increase the risk of COVID-19 infection, therefore, use of mask and alcohols based standard sterilisers is strongly recommended. However, the self-revival rate of nature shall continue during post-lockdown period and a master plan must be adapted by national and international (mostly political) bodies to revive the Mother Nature completely. (C) 2020 Elsevier B.V. All rights reserved.
C1 [Paital, Biswaranjan] Odisha Univ Agr & Technol, Coll Basic Sci & Humanities, Dept Zool, Redox Regulat Lab, Bhubaneswar 751003, Orissa, India.
RP Paital, B (reprint author), Odisha Univ Agr & Technol, Coll Basic Sci & Humanities, Dept Zool, Redox Regulat Lab, Bhubaneswar 751003, Orissa, India.
EM biswaranjanpaital@gmail.com
RI Paital, Biswaranjan/N-1585-2015
OI Paital, Biswaranjan/0000-0002-5285-6578
FU SERB, DST, Govt. of India [ECR/2016/001984];  [1188/ST]; 
   [ST-(Bio)-02/2017]
FX Schemes (number ECR/2016/001984 by SERB, DST, Govt. of India and
   1188/ST, Bhubaneswar, dated 01.03.17, ST-(Bio)-02/2017 and DST, Govt. of
   Odisha, India) to BRP are acknowledged.
CR Ahn DG, 2020, J MICROBIOL BIOTECHN, V30, P313, DOI 10.4014/jmb.2003.03011
   Andersen I., 2020, STAKES ARE HIGH SUST
   Andersen KG, 2020, NAT MED, DOI 10.1038/s41591-020-0820-9
   [Anonymous], 2017, LANCET PLANET HEALTH, V1, pE43, DOI 10.1016/S2542-5196(17)30029-3
   [Anonymous], 2020, REUTERS NEWS
   [Anonymous], 2020, SCI NEWS
   Arabi YM, 2019, INT J INFECT DIS, V81, P184, DOI 10.1016/j.ijid.2019.01.041
   Ashour HM, 2020, PATHOGENS, V9, DOI 10.3390/pathogens9030186
   Bhattacharyya M., 2020, ANAL IMPACT CORONAVI
   Bir B., 2020, QATAR CLIMATE CHANGE
   Biswaranjan Paital, 2015, Current Trends in Biotechnology and Pharmacy, V9, P389
   Brown AJ, 2019, ANTIVIR RES, V169, DOI 10.1016/j.antiviral.2019.104541
   Brusatte SL, 2015, BIOL REV, V90, P628, DOI 10.1111/brv.12128
   Caly Leon, 2020, Antiviral Res, V178, P104787, DOI 10.1016/j.antiviral.2020.104787
   Cao B, 2020, NEW ENGL J MED, V382, P1787, DOI 10.1056/NEJMoa2001282
   Chafekar A, 2018, VIRUSES-BASEL, V10, DOI 10.3390/v10020093
   Chainy GBN, 2016, SCIENTIFICA, V2016, DOI 10.1155/2016/6126570
   Child D., 2020, POSITIVE IMPACTS ENV
   Chin A, 2020, LANCET MICROBE, DOI [10.1016/S2666-5247(20)30003-3, DOI 10.1016/S2666-5247(20)30003-3]
   Choudhary R., 2020, 5 PATIENTS RECOVER C
   Chu CM, 2004, THORAX, V59, P252, DOI 10.1136/thorax.2003.012658
   Dahiya S., 2020, NO2 LEVELS DROP STEE
   Das K., 2020, INT J HUMANITIES SOC, V6, P45
   de Wit E, 2020, P NATL ACAD SCI USA, V117, P6771, DOI 10.1073/pnas.1922083117
   Dong LY, 2020, DRUG DISCOV THER, V14, P58, DOI 10.5582/ddt.2020.01012
   Donihue CM, 2018, NATURE, V560, P88, DOI 10.1038/s41586-018-0352-3
   DT NEXT, 2020, DT NEXT
   EPA, 2020, PART MATT PM2 5 TREN
   EPA, 2017, NAT ENV PROT AMB AIR
   ET PTI, 2020, ET PTI
   European Union, 2015, THEMATIC ISSUE NOIS
   FDA, 2020, EM PREP RESP COR DIS
   Gandhiok J., 2020, DELHI FACTORIES SHUT
   Gautret Philippe, 2020, Int J Antimicrob Agents, P105949, DOI 10.1016/j.ijantimicag.2020.105949
   Guniganti B., 2020, NOBEL LAUREATE TASUK
   Guo YR, 2020, MILITARY MED RES, V7, DOI 10.1186/s40779-020-00240-0
   Hati AK, 2012, HOMEOPATHY, V101, P217, DOI 10.1016/j.homp.2012.08.005
   Henriques M., 2020, BBC NEWS
   Huang CL, 2020, LANCET, V395, P497, DOI 10.1016/S0140-6736(20)30183-5
   Jin YH, 2020, MILITARY MED RES, V7, DOI 10.1186/s40779-020-0233-6
   Khadka N.S., 2020, BBC WORLD SERVICE
   Klein N., 2007, SHOCK DOCTRINE RISE, P672
   Ko WC, 2020, INT J ANTIMICROB AG, V55, DOI 10.1016/j.ijantimicag.2020.105933
   Kohli A., 2020, BECAUSE NO POLLUTION
   Kumar S, 2018, SCIENCE, V360, P22, DOI 10.1126/science.360.6384.22
   Levy A., 2020, SCI AM
   Li RY, 2020, SCIENCE, V368, P489, DOI 10.1126/science.abb3221
   Li X., 2020, J PHARM ANAL, DOI [10.1016/j.jpha.2020.03.0011235press, DOI 10.1016/J.JPHA.2020.03.0011235]
   LI YF, 2020, [No title captured], DOI DOI 10.1002/JMV.25729
   Loring K., 2020, SAN FRANCISCO COYOTE
   Mack E., 2020, GLOBAL CORONAVIRUS S
   McKay H., 2020, THESE SATELLITE PHOT
   Mishra P, 2019, SCI REP-UK, V9, DOI 10.1038/s41598-019-43320-5
   MK N, 2020, LIVEMINT
   Mohanty Prafulla K., 2005, Zoos' Print, V20, P6
   Newburger E., 2020, CORONAVIRUS RESTRICT
   Paital B, 2016, SCIENCE, V352, P1
   Paital B., 2016, J GEOGRAPH NAT DISAS, V6, P1, DOI [10.4172/2167-0587.1000165., DOI 10.4172/2167-0587.1000165]
   Paital B, 2017, INT J CLIN MED IMAGE, V4, P1, DOI [10.4172/2376-0249.1000574, DOI 10.4172/2376-0249.1000574]
   Paital B., 2020, SCI TOTAL ENVIRON
   Paital B, 2019, CHEMOSPHERE, V224, P796, DOI 10.1016/j.chemosphere.2019.02.156
   Paital B, 2018, INDIAN J GEO-MAR SCI, V47, P2135
   Paital B, 2016, INTERDISCIP SCI, V8, P312, DOI 10.1007/s12539-015-0110-2
   Paital Biswaranjan, 2016, World J Biol Chem, V7, P110, DOI 10.4331/wjbc.v7.i1.110
   Paital B, 2014, J UROLOGY, V192, P1000, DOI 10.1016/j.juro.2014.04.088
   Paital B, 2014, J COMP PHYSIOL B, V184, P65, DOI 10.1007/s00360-013-0778-8
   Paital B, 2013, ECOTOX ENVIRON SAFE, V95, P69, DOI 10.1016/j.ecoenv.2013.05.016
   Paital B, 2013, INTERDISCIP SCI, V5, P69, DOI 10.1007/s12539-013-0150-4
   Paital B, 2013, J ENZYM INHIB MED CH, V28, P195, DOI 10.3109/14756366.2011.645239
   Paital B, 2011, INTERDISCIP SCI, V3, P110, DOI 10.1007/s12539-011-0071-z
   Raja M, 2020, MED SCI, V24, P1000
   Sarfati D, 2020, J Cancer Policy, V23, DOI 10.1016/j.jcpo.2019.100211
   Schuster K., 2020, CORONAVIRUS LOCKDOWN
   Scripps Research Institute, 2020, COVID 19 COR EP HAS
   She J, 2020, CLIN TRANSL MED, V9, DOI 10.1186/s40169-020-00271-z
   Shereen Muhammad Adnan, 2020, J Adv Res, V24, P91, DOI 10.1016/j.jare.2020.03.005
   Simonsen J., 2020, NOISE AFFECTS LEARNI
   Smith T., 2020, COVID 19 DRUG THERAP
   Specktor B., 2020, STARVING MONKEY GANG
   Swain S.S., 2020, FRONT BIOSCI
   Vellingiri B, 2020, SCI TOTAL ENVIRON, V725, DOI 10.1016/j.scitotenv.2020.138277
   Verkooijen P., 2020, FLATTENING CLIMATE C
   Viglione G, 2020, NATURE, V580, P440, DOI 10.1038/d41586-020-00924-6
   Wang ML, 2020, CELL RES, V30, P269, DOI 10.1038/s41422-020-0282-0
   Watts J., 2020, GUARDIAN
   WHO, 2020, AMB OUTD AIR POLL
   World Health Organization, 2020, ROLL UPD COR DIS COV
   Wright R., 2020, WORLDS LARGEST CORON
   Xu X, 2020, CHINAXIV20200300026V
   Yao Xueting, 2020, Clin Infect Dis, DOI 10.1093/cid/ciaa237
   Zehner C., 2020, CLAUS ZEHNER MISSION
   Zhou F, 2020, LANCET, V395, P1054, DOI 10.1016/S0140-6736(20)30566-3
NR 92
TC 0
Z9 0
U1 23
U2 23
PU ELSEVIER
PI AMSTERDAM
PA RADARWEG 29, 1043 NX AMSTERDAM, NETHERLANDS
SN 0048-9697
EI 1879-1026
J9 SCI TOTAL ENVIRON
JI Sci. Total Environ.
PD AUG 10
PY 2020
VL 729
AR 139088
DI 10.1016/j.scitotenv.2020.139088
PG 11
WC Environmental Sciences
SC Environmental Sciences & Ecology
GA LU0DU
UT WOS:000537434800010
PM 32388136
OA Green Published
DA 2020-06-28
ER

PT J
AU de Bruin, YB
   Lequarre, AS
   McCourt, J
   Clevestig, P
   Pigazzani, F
   Jeddi, MZ
   Colosio, C
   Goulart, M
AF de Bruin, Yuri Bruinen
   Lequarre, Anne-Sophie
   McCourt, Josephine
   Clevestig, Peter
   Pigazzani, Filippo
   Jeddi, Maryam Zare
   Colosio, Claudio
   Goulart, Margarida
TI Initial impacts of global risk mitigation measures taken during the
   combatting of the COVID-19 pandemic
SO SAFETY SCIENCE
LA English
DT Article
DE COVID-19; Risk mitigation measures; Corona virus; Public health;
   Mitigation impact; SARS-CoV-2
ID SUBWAY SARIN ATTACK; INFECTIOUS-DISEASES; DISASTER MANAGEMENT;
   VECTOR-BORNE
AB This paper presents an analysis of risk mitigation measures taken by countries around the world facing the current COVID-19 outbreak. In light of the current pandemic the authors collated and clustered (using harmonised terminology) the risk mitigation measures taken around the globe in the combat to contain, and since March 11, 2020, to limit the spread of the SARS-CoV-2 virus known to cause the Coronavirus disease 2019 (COVID-19). This overview gathers lessons learnt, providing an update on the current knowledge for authorities, sectors and first responders on the effectiveness of said measures, and may allow enhanced prevention, preparedness and response for future outbreaks. Various measures such as mobility restrictions, physical distancing, hygienic measures, socio-economic restrictions, communication and international support mechanisms have been clustered and are reviewed in terms of the nature of the actions taken and their qualitative early-perceived impact. At the time of writing, it is still too premature to express the quantitative effectiveness of each risk mitigation cluster, but it seems that the best mitigation results are reported when applying a combination of voluntary and enforceable measures.
C1 [de Bruin, Yuri Bruinen; Lequarre, Anne-Sophie; McCourt, Josephine; Goulart, Margarida] European Commiss, Joint Res Ctr, Via E Fermi 2749, Ispra 21027, VA, Italy.
   [Clevestig, Peter] Reg EU CBRN CoE Secretariat Gulf Cooperat Council, Abu Dhabi, U Arab Emirates.
   [Pigazzani, Filippo] Univ Dundee, Div Mol & Clin Med, MEMO Res, Dundee, Scotland.
   [Jeddi, Maryam Zare] Univ Padua, Unit Biostat Epidemiol & Publ Hlth, Padua, Italy.
   [Colosio, Claudio] Univ Milan, Dept Hlth Sci, Milan, Italy.
   [Colosio, Claudio] St Paolo Hosp, Occupat Hlth Unit, Milan, Italy.
   [Colosio, Claudio] Carlo Hosp, Occupat Hlth Unit, Milan, Italy.
RP de Bruin, YB (reprint author), European Commiss, Joint Res Ctr, Via E Fermi 2749, Ispra 21027, VA, Italy.
EM yuri.bruinen-de-bruin@ec.europa.eu
CR Anderson RM, 2020, LANCET, V395, P931, DOI 10.1016/S0140-6736(20)30567-5
   [Anonymous], 2020, FINANCIAL TIMES
   [Anonymous], 2008, INT HLTH REG 2005
   Broughton E, 2005, ENV HLTH, V4, P6, DOI DOI 10.1186/1476-069X-4-6
   Chinazzi M, 2020, EFFECT TRAVEL RESTRI
   Cohen J, 2009, SCIENCE, V324, P572, DOI 10.1126/science.324_572
   Daszak Peter, 2020, STRATEGY PREVENT FUT
   Davies, 2019, GREEN POPULISM ACTIO
   De Bruin YB, 2007, J EXPO SCI ENV EPID, V17, pS55, DOI 10.1038/sj.jes.7500587
   Deming D., 2005, J SCI EXPLORATION, V19, P247
   Di Nucci MR, 2017, PROG NUCL ENERG, V100, P316, DOI 10.1016/j.pnucene.2017.07.005
   Drake JM, 2006, PLOS ONE, V1, DOI 10.1371/journal.pone.0000020
   Feng S, 2020, LANCET RESP MED, V8, P434, DOI 10.1016/S2213-2600(20)30134-X
   Fox-Skelly J., 2017, BBC NEWS
   Frickel S, 2007, TECHNOL SOC, V29, P181, DOI 10.1016/j.techsoc.2007.01.007
   Gostic K, 2020, ELIFE, V9, DOI 10.7554/eLife.55570
   Hellewell J., 2020, LANCET GLOBAL HLTH
   Jasanoff S, 2005, SOCIOL SCI YEARB, V24, P209
   Jefferson T, 2011, COCHRANE DB SYST REV, DOI 10.1002/14651858.CD006207.pub4
   Kevorkian A., 2020, TRACKING COVID 19 PA
   Knowles S, 2014, ENG STUD, V6, P227, DOI 10.1080/19378629.2014.967697
   Koonin Lisa M, 2020, J Bus Contin Emer Plan, V13, P1
   Kwok K.O., 2020, J INFECT
   Lai CC, 2020, INT J ANTIMICROB AG, V55, DOI 10.1016/j.ijantimicag.2020.105924
   Lee PI, 2020, J MICROBIOL IMMUNOL
   Leung CC, 2020, LANCET, V395, P945, DOI 10.1016/S0140-6736(20)30520-1
   Lin Q., 2020, INT J INFECT DIS
   Long Y, 2020, J EVIDENCE BASED MED
   McCloskey B, 2014, LANCET INFECT DIS, V14, P1001, DOI 10.1016/S1473-3099(14)70846-1
   Mills JN, 2010, ENVIRON HEALTH PERSP, V118, P1507, DOI 10.1289/ehp.0901389
   Nicholson A., 2019, EXPLORING LESSONS LE
   Niud Y, 2020, LANCET GLOB HEALTH, V8, pE452, DOI 10.1016/S2214-109X(20)30085-1
   Okumura T, 1998, ACAD EMERG MED, V5, P613, DOI 10.1111/j.1553-2712.1998.tb02470.x
   Okumura T, 1998, ACAD EMERG MED, V5, P618, DOI 10.1111/j.1553-2712.1998.tb02471.x
   Papp S, 2020, HEALTH SECUR, V18, P36, DOI 10.1089/hs.2019.0128
   Perlman Stanley, 2020, ANOTHER DECADE ANOTH, P760
   Renn O., 2008, RISK GOVERNANCE COPI
   Seale H, 2011, VACCINE, V29, P1605, DOI 10.1016/j.vaccine.2010.12.077
   Semple Sean, 2020, Ann Work Expo Health, V64, P461, DOI 10.1093/annweh/wxaa033
   Shen L, 2020, J MED ECON, V23, P456, DOI 10.1080/13696998.2020.1717500
   Smith AW, 2004, MED HYPOTHESES, V63, P560, DOI 10.1016/j.mehy.2004.05.011
   Smith JD, 2016, CAN MED ASSOC J, V188, P567, DOI 10.1503/cmaj.150835
   Sutherst RW, 2004, CLIN MICROBIOL REV, V17, P136, DOI 10.1128/CMR.17.1.136-173.2004
   Tompkins EL, 2008, GLOBAL ENVIRON CHANG, V18, P736, DOI 10.1016/j.gloenvcha.2008.07.010
   Wieland JW, 2017, SYNTHESE, V194, P4477, DOI 10.1007/s11229-016-1145-6
   World Health Organization, 2020, WHO DIR GEN OP REM M
   Wu ZY, 2020, JAMA-J AM MED ASSOC, V323, P1239, DOI [10.1001/jama.2020.2648, 10.1001/jama.2020.264810.1001/jama.2020.2648]
   Ye ZW, 2020, INT J BIOL SCI, V16, P1686, DOI 10.7150/ijbs.45472
   Yu KP, 2018, FUDAN J HUM SOC SCI, V11, P1, DOI 10.1007/s40647-017-0197-4
   Zhu N., 2020, N ENGL J MED
NR 50
TC 0
Z9 0
U1 38
U2 38
PU ELSEVIER
PI AMSTERDAM
PA RADARWEG 29, 1043 NX AMSTERDAM, NETHERLANDS
SN 0925-7535
EI 1879-1042
J9 SAFETY SCI
JI Saf. Sci.
PD AUG
PY 2020
VL 128
AR UNSP 104773
DI 10.1016/j.ssci.2020.104773
PG 8
WC Engineering, Industrial; Operations Research & Management Science
SC Engineering; Operations Research & Management Science
GA LL9UL
UT WOS:000531901000032
PM 32296266
OA Green Published, Other Gold
DA 2020-06-28
ER

PT J
AU Zhu, YJ
   Xie, JG
   Huang, FM
   Cao, LQ
AF Zhu, Yongjian
   Xie, Jingui
   Huang, Fengming
   Cao, Liqing
TI Association between short-term exposure to air pollution and COVID-19
   infection: Evidence from China
SO SCIENCE OF THE TOTAL ENVIRONMENT
LA English
DT Article
DE Air pollution; Novel coronavirus pneumonia; COVID-19; Generalized
   additive model
ID DAILY HOSPITAL ADMISSIONS; CARDIOVASCULAR-DISEASES; VIRUCIDAL
   PROPERTIES; TIME-SERIES; LIGHT; SO2
AB The novel coronavirus pneumonia, namely COVID-19, has become a global public health problem. Previous studies have found that air pollution is a risk factor for respiratory infection by carrying microorganisms and affecting body's immunity. This study aimed to explore the relationship between ambient air pollutants and the infection caused by the novel coronavirus. Daily confirmed cases, air pollution concentration and meteorological variables in 120 cities were obtained from January 23, 2020 to February 29, 2020 in China. We applied a generalized additive model to investigate the associations of six air pollutants (PM2.5, PM10, SO2, CO, NO2 and O-3) with COVID-19 confirmed cases. We observed significantly positive associations of PM2.5, PM10, NO2 and O-3 in the last two weeks with newly COVID-19 confirmed cases. A 10-mu g/m(3) increase (lag0-14) in PM2.5, PM10, NO2, and O-3 was associated with a 2.24% (95% CI: 1.02 to 3.46), 1.76% (95% CI: 0.89 to 2.63), 6.94% (95% CI: 2.38 to 11.51), and 4.76% (95% CI: 1.99 to 7.52) increase in the daily counts of confirmed cases, respectively. However, a 10-mu g/m(3) increase (lag0-14) in SO2 was associated with a 7.79% decrease (95% CI: -14.57 to -1.01) in COVID-19 confirmed cases. Our results indicate that there is a significant relationship between air pollution and COVID-19 infection, which could partially explain the effect of national lockdown and provide implications for the control and prevention of this novel disease. (C) 2020 Elsevier B.V. All rights reserved.
C1 [Zhu, Yongjian] Univ Sci & Technol China, Sch Management, Hefei, Peoples R China.
   [Xie, Jingui; Huang, Fengming; Cao, Liqing] Univ Sci & Technol China, Affiliated Hosp USTC 1, Div Life Sci & Med, Hefei, Peoples R China.
   [Xie, Jingui] Brunel Univ London, Brunel Business Sch, Uxbridge, Middx, England.
RP Xie, JG (reprint author), Univ Sci & Technol China, Affiliated Hosp USTC 1, Div Life Sci & Med, Hefei, Peoples R China.; Xie, JG (reprint author), Brunel Univ London, Brunel Business Sch, Uxbridge, Middx, England.
EM ustczyj@mail.ustc.edu.cn; xiej@ustc.edu.cn; 3234119867@qq.com;
   caoliqing@ustc.edu.cn
OI Zhu, Yongjian/0000-0001-8758-4720
FU National Natural Science Foundation of ChinaNational Natural Science
   Foundation of China [71571176]
FX This research was supported by the National Natural Science Foundation
   of China (grant no. 71571176).
CR Amuakwa-Mensah Franklin, 2017, Infect Dis Model, V2, P203, DOI 10.1016/j.idm.2017.03.003
   Becker S, 1999, J TOXICOL ENV HEAL A, V57, P445, DOI 10.1080/009841099157539
   BERENDT RF, 1972, P SOC EXP BIOL MED, V139, P1, DOI 10.3181/00379727-139-36063
   BERENDT RF, 1971, P SOC EXP BIOL MED, V138, P1005
   Cai QC, 2007, PUBLIC HEALTH, V121, P258, DOI 10.1016/j.puhe.2006.09.023
   Chan JFW, 2020, LANCET, V395, P514, DOI 10.1016/S0140-6736(20)30154-9
   Chauhan AJ, 2003, BRIT MED BULL, V68, P95, DOI 10.1093/bmb/ldg022
   Chen C, 2018, SCI TOTAL ENVIRON, V613, P324, DOI 10.1016/j.scitotenv.2017.09.098
   Chen HJ, 2020, LANCET, V395, P809, DOI 10.1016/S0140-6736(20)30360-3
   Chen NS, 2020, LANCET, V395, P507, DOI 10.1016/S0140-6736(20)30211-7
   Chen TM, 2007, AM J MED SCI, V333, P249, DOI 10.1097/MAJ.0b013e31803b900f
   Ciencewicki J, 2007, INHAL TOXICOL, V19, P1135, DOI 10.1080/08958370701665434
   Dastoorpoor M, 2019, SCI TOTAL ENVIRON, V652, P1318, DOI 10.1016/j.scitotenv.2018.10.285
   Dong ES, 2020, LANCET INFECT DIS, V20, P533, DOI 10.1016/S1473-3099(20)30120-1
   Duan YR, 2019, SCI TOTAL ENVIRON, V697, DOI 10.1016/j.scitotenv.2019.134051
   Gilbert M, 2020, LANCET, V395, P871, DOI 10.1016/S0140-6736(20)30411-6
   Hastie TJ, 2017, STAT MODELS S, P249
   Horne BD, 2018, AM J RESP CRIT CARE, V198, P759, DOI [10.1164/rccm.201709-1883OC, 10.1164/rccm.201709-1883oc]
   Huang CL, 2020, LANCET, V395, P497, DOI 10.1016/S0140-6736(20)30183-5
   Kraemer MUG, 2020, SCIENCE, V368, P493, DOI 10.1126/science.abb4218
   Li Q, 2020, NEW ENGL J MED, V382, P1199, DOI 10.1056/NEJMoa2001316
   Li YP, 2018, INT J BIOMETEOROL, V62, P1615, DOI 10.1007/s00484-018-1561-z
   Lin HL, 2018, J EXPO SCI ENV EPID, V28, P392, DOI 10.1038/s41370-018-0034-0
   Liu KK, 2020, ENVIRON RES, V183, DOI 10.1016/j.envres.2020.109190
   Lu HZ, 2020, J MED VIROL, V92, P401, DOI [10.1002/jmv.25678, 10.1002/jmv.2567]
   Lu SF, 2017, MANAGE SCI, V63, P3566, DOI 10.1287/mnsc.2016.2523
   Ma YL, 2020, SCI TOTAL ENVIRON, V724, DOI 10.1016/j.scitotenv.2020.138226
   Mehta S, 2013, AIR QUAL ATMOS HLTH, V6, P69, DOI 10.1007/s11869-011-0146-3
   Myung W, 2019, ENVIRON INT, V123, P467, DOI 10.1016/j.envint.2018.12.042
   Peng RD, 2006, J R STAT SOC A STAT, V169, P179, DOI 10.1111/j.1467-985X.2006.00410.x
   Phosri A, 2019, SCI TOTAL ENVIRON, V651, P1144, DOI 10.1016/j.scitotenv.2018.09.183
   Sohrabi C, 2020, INT J SURG, V76, P71, DOI 10.1016/j.ijsu.2020.02.034
   Talmoudi K, 2017, PLOS NEGLECT TROP D, V11, DOI 10.1371/journal.pntd.0005844
   van Doremalen N, 2020, NEW ENGL J MED, V382, P1564, DOI 10.1056/NEJMc2004973
   Wang DW, 2020, JAMA-J AM MED ASSOC, V323, P1061, DOI 10.1001/jama.2020.1585
   Wang P, 2018, SCI TOTAL ENVIRON, V643, P414, DOI 10.1016/j.scitotenv.2018.06.189
   Xie Jingui, 2020, Sci Total Environ, V724, P138201, DOI 10.1016/j.scitotenv.2020.138201
   Xie JG, 2019, INT J BIOMETEOROL, V63, P315, DOI 10.1007/s00484-018-01665-y
   Xu Q, 2016, PLOS ONE, V11, DOI 10.1371/journal.pone.0153099
   Xu Z, 2020, LANCET RESP MED, V8, P420, DOI 10.1016/S2213-2600(20)30076-X
   Yang ZY, 2020, ATMOS ENVIRON, V225, DOI 10.1016/j.atmosenv.2020.117358
   Zhou F, 2020, LANCET, V395, P1054, DOI 10.1016/S0140-6736(20)30566-3
NR 42
TC 2
Z9 2
U1 14
U2 14
PU ELSEVIER
PI AMSTERDAM
PA RADARWEG 29, 1043 NX AMSTERDAM, NETHERLANDS
SN 0048-9697
EI 1879-1026
J9 SCI TOTAL ENVIRON
JI Sci. Total Environ.
PD JUL 20
PY 2020
VL 727
AR 138704
DI 10.1016/j.scitotenv.2020.138704
PG 7
WC Environmental Sciences
SC Environmental Sciences & Ecology
GA LT9UE
UT WOS:000537409800016
PM 32315904
OA Green Published, Bronze
DA 2020-06-28
ER

PT J
AU Saez, M
   Tobias, A
   Varga, D
   Barcelo, MA
AF Saez, Marc
   Tobias, Aurelio
   Varga, Diego
   Antonia Barcelo, Maria
TI Effectiveness of the measures to flatten the epidemic curve of COVID-19.
   The case of Spain
SO SCIENCE OF THE TOTAL ENVIRONMENT
LA English
DT Article
DE COVID-19; Mitigation; Physical distancing; Generalized linear mixed
   models; R-INLA
AB After the cases of COVID-19 skyrocketed, showing that it was no longer possible to contain the spread of the disease, the governments of many countries launched mitigation strategies, trying to slow the spread of the epidemic and flatten its curve. The Spanish Government adopted physical distancing measures on March 14; 13 days after the epidemic outbreak started its exponential growth. Our objective in this paper was to evaluate ex-ante (before the flattening of the curve) the effectiveness of the measures adopted by the Spanish Government to mitigate the COVID-19 epidemic. Our hypothesis was that the behavior of the epidemic curve is very similar in all countries. We employed a time series design, using information from January 17 to April 5, 2020 on the new daily COVID-19 cases from Spain, China and Italy. We specified two generalized linear mixed models (GLMM) with variable response from the Gaussian family (i.e. linear mixed models): one to explain the shape of the epidemic curve of accumulated cases and the other to estimate the effect of the intervention. Just one day after implementing the measures, the variation rate of accumulated cases decreased daily, on average, by 3.059 percentage points, (95% credibility interval: -5.371,-0.879). This reduction will be greater as time passes. The reduction in the variation rate of the accumulated cases, on the last day for which we have data, has reached 5.11 percentage points. The measures taken by the Spanish Government on March 14, 2020 to mitigate the epidemic curve of COVID-19 managed to flatten the curve and although they have not (yet) managed to enter the decrease phase, they are on the way to do so. (C) 2020 Elsevier B.V. All rights reserved.
C1 [Saez, Marc; Varga, Diego; Antonia Barcelo, Maria] Univ Girona, Res Grp Stat Econometr & Hlth GRECS, Carrer Univ Girona 10,Campus Montilivi, Girona 17003, Spain.
   [Saez, Marc; Varga, Diego; Antonia Barcelo, Maria] CIBER Epidemiol & Publ Hlth CIBERFSP, Madrid, Spain.
   [Tobias, Aurelio] CSIC, Inst Environm Assessment & Water Res IDAEA, Barcelona, Spain.
   [Varga, Diego] Univ Girona, Landscape Anal & Management Lab, Girona, Spain.
RP Saez, M (reprint author), Univ Girona, Res Grp Stat Econometr & Hlth GRECS, Carrer Univ Girona 10,Campus Montilivi, Girona 17003, Spain.; Saez, M (reprint author), Univ Girona, GIBER Epidemiol & Publ Hlth CIBERESP, Carrer Univ Girona 10,Campus Montilivi, Girona 17003, Spain.
EM marc.saez@udg.edu
OI Tobias, Aurelio/0000-0001-6428-6755
CR European Centre for Disease Prevention and Control (ECDC), 2020, OUTBR AC RESP SYNDR
   European Centre for Disease Prevention and Control (ECDC), 2020, DOWNL TOD DAT GEOGR
   European Centre for Disease Prevention and Control (ECDC), 2020, SIT UPD WORLD 6 APR
   GomezRubio V., 2020, BAYESIAN INFERENCE I
   Li Q., 2020, CHINA CDC WKLY, V2, P790
   Novel Coronavirus Pneumonia Emergency Response Epidemiology Team, 2020, CHINA CDC WEEKLY, P2
   R Core Team, 2020, R LANG ENV STAT COMP
   Rue H, 2017, ANNU REV STAT APPL, V4, P395, DOI 10.1146/annurev-statistics-060116-054045
   Rue H, 2009, J R STAT SOC B, V71, P319, DOI 10.1111/j.1467-9868.2008.00700.x
   Simpson D, 2017, STAT SCI, V32, P1, DOI 10.1214/16-STS576
   Spiegelhalter DJ, 2002, J ROY STAT SOC B, V64, P583, DOI 10.1111/1467-9868.00353
   Watanabe S, 2010, J MACH LEARN RES, V11, P3571
NR 12
TC 0
Z9 0
U1 12
U2 12
PU ELSEVIER
PI AMSTERDAM
PA RADARWEG 29, 1043 NX AMSTERDAM, NETHERLANDS
SN 0048-9697
EI 1879-1026
J9 SCI TOTAL ENVIRON
JI Sci. Total Environ.
PD JUL 20
PY 2020
VL 727
AR 138761
DI 10.1016/j.scitotenv.2020.138761
PG 7
WC Environmental Sciences
SC Environmental Sciences & Ecology
GA LT9WR
UT WOS:000537416300011
PM 32330703
OA Green Published
DA 2020-06-28
ER

PT J
AU Tobias, A
   Carnerero, C
   Reche, C
   Massague, J
   Via, M
   Minguillon, MC
   Alastuey, A
   Querol, X
AF Tobias, Aurelio
   Carnerero, Cristina
   Reche, Cristina
   Massague, Jordi
   Via, Marta
   Cruz Minguillon, Maria
   Alastuey, Andres
   Querol, Xavier
TI Changes in air quality during the lockdown in Barcelona (Spain) one
   month into the SARS-CoV-2 epidemic
SO SCIENCE OF THE TOTAL ENVIRONMENT
LA English
DT Article
DE Particulate matter; NO2; SO2; Ozone; SARS-CoV-2; Lockdown
ID CLIMATE; OZONE
AB Lockdown measures came into force in Spain from March 14th, two weeks after the start of the SARS-CoV-2 epidemic, to reduce the epidemic curve. Our study aims to describe changes in air pollution levels during the lockdown measures in the city of Barcelona (NE Spain), by studying the time evolution of atmospheric pollutants recorded at the urban background and traffic air quality monitoring stations. After two weeks of lockdown, urban air pollution markedly decreased but with substantial differences among pollutants. The most significant reduction was estimated for BC and NO2 (-45 to -51%), pollutants mainly related to traffic emissions. A lower reduction was observed for PM10 (-28 to -31.0%). By contrast, O-3 levels increased (+33 to +57% of the 8 h daily maxima), probably due to lower titration of O-3 by NO and the decrease of NOx in a VOC-limited environment. Relevant differences in the meteorology of these two periods were also evidenced. The low reduction for PM10 is probably related to a significant regional contribution and the prevailing secondary origin of fine aerosols, but an in-depth evaluation has to be carried out to interpret this lower decrease. There is no defined trend for the low SO2 levels, probably due to the preferential reduction in emissions from the least polluting ships. A reduction of most pollutants to minimal concentrations are expected for the forthcoming weeks because of the more restrictive actions implemented for a total lockdown, which entered into force on March 30th. There are still open questions on why PM10 levels were much less reduced than BC and NO2 and on what is the proportion of the abatement of pollution directly related to the lockdown, without meteorological interferences. (C) 2020 Elsevier B.V. All rights reserved.
C1 [Tobias, Aurelio; Carnerero, Cristina; Reche, Cristina; Massague, Jordi; Via, Marta; Cruz Minguillon, Maria; Alastuey, Andres; Querol, Xavier] Spanish Council Sci Res CSIC, Inst Environm Assessment & Water Res IDAFA, Barcelona, Spain.
RP Tobias, A; Querol, X (reprint author), IDAEA CSIC, C Jordi Girona 18-26, Barcelona 08034, Spain.
EM aurelio.tobias@idaea.csic.es; xavier.querol@idaea.csic.es
RI ; Querol, Xavier/E-2800-2014
OI Massague, Jordi/0000-0003-0099-2014; Tobias,
   Aurelio/0000-0001-6428-6755; Querol, Xavier/0000-0002-6549-9899
FU Spanish Ministry of Agriculture, Fishing, Food and Environment; Madrid
   City Council; Madrid Regional Government; Ministry of Economy, Industry
   and Competitiveness [CGL201678594-R]; FEDER funds under the project
   HOUSE [CGL201678594-R]; Generalitat de CatalunyaGeneralitat de Catalunya
   [AGAUR 2015 SGR33]; Spanish Ministry of Sciences, Innovation and
   Universities [EQC2018-004598-P]
FX The present work was supported by the Spanish Ministry of Agriculture,
   Fishing, Food and Environment, Madrid City Council and Madrid Regional
   Government, by the Ministry of Economy, Industry and Competitiveness and
   FEDER funds under the project HOUSE (CGL201678594-R), and by the
   Generalitat de Catalunya (AGAUR 2015 SGR33), and by the Spanish Ministry
   of Sciences, Innovation and Universities (EQC2018-004598-P).
CR Amato F, 2016, ATMOS CHEM PHYS, V16, P3289, DOI 10.5194/acp-16-3289-2016
   [Anonymous], GEN CAT
   Gorelick N, 2017, REMOTE SENS ENVIRON, V202, P18, DOI 10.1016/j.rse.2017.06.031
   Ministerio para la Transicion Ecologica y el Reto Demografico (MITECO), AFR DUST AL SYST
   Monks PS, 2015, ATMOS CHEM PHYS, V15, P8889, DOI 10.5194/acp-15-8889-2015
   Our World in Data, 2020, COR DIS COVID 19 STA
   Rivas I, 2014, ENVIRON INT, V69, P200, DOI 10.1016/j.envint.2014.04.009
   Saglietto A, 2020, LANCET, V395, P1110, DOI 10.1016/S0140-6736(20)30690-5
   Veefkind JP, 2012, REMOTE SENS ENVIRON, V120, P70, DOI 10.1016/j.rse.2011.09.027
NR 9
TC 5
Z9 5
U1 2
U2 2
PU ELSEVIER
PI AMSTERDAM
PA RADARWEG 29, 1043 NX AMSTERDAM, NETHERLANDS
SN 0048-9697
EI 1879-1026
J9 SCI TOTAL ENVIRON
JI Sci. Total Environ.
PD JUL 15
PY 2020
VL 726
AR 138540
DI 10.1016/j.scitotenv.2020.138540
PG 4
WC Environmental Sciences
SC Environmental Sciences & Ecology
GA LT9ZU
UT WOS:000537424400017
PM 32302810
OA Green Published, Bronze
DA 2020-06-28
ER

PT J
AU Tobias, A
AF Tobias, Aurelio
TI Evaluation of the lockdowns for the SARS-CoV-2 epidemic in Italy and
   Spain after one month follow up
SO SCIENCE OF THE TOTAL ENVIRONMENT
LA English
DT Article
DE SARS-CoV-2; Lockdown; Interrupted time-series; Mortality; Intensive care
   unit admissions
AB From the end of February, the SARS-CoV-2 epidemic in Spain has been following the footsteps of that in Italy very closely. We have analyzed the trends of incident cases, deaths, and intensive care unit admissions (ICU) in both countries before and after their respective national lockdowns using an interrupted time-series design. Data was analyzed with quasi-Poisson regression using an interaction model to estimate the change in trends. After the first lockdown, incidence trends were considerably reduced in both countries. However, although the slopes have been flattened for all outcomes, the trends kept rising. During the second lockdown, implementing more restrictive measures for mobility, it has been a change in the trend slopes for both countries in daily incident cases and ICUs. This improvement indicates that the efforts overtaken are being successful in flattening the epidemic curve, and reinforcing the belief that we must hold on. (C) 2020 Published by Elsevier B.V.
C1 [Tobias, Aurelio] Spanish Council Sci Res CSIC, Inst Environm Assessment & Water Res IDAEA, C Jordi Girona 18-25, Barcelona 08034, Spain.
RP Tobias, A (reprint author), Spanish Council Sci Res CSIC, Inst Environm Assessment & Water Res IDAEA, C Jordi Girona 18-25, Barcelona 08034, Spain.
EM aureliotobias@idaea.csic.es
CR [Anonymous], 2020, COR DIS COVID 19 STA
   Bernal JL, 2017, INT J EPIDEMIOL, V46, P348, DOI 10.1093/ije/dyw098
   Dipartamento della Protezione Civille, 2020, COVID 19 IT MON SIT
   Instituto de Salud Carlos III, 2020, SIT COVID 19 ESP
   Mitja O, 2020, LANCET, V395, P1193, DOI 10.1016/S0140-6736(20)30753-4
   Saglietto A, 2020, LANCET, V395, P1110, DOI 10.1016/S0140-6736(20)30690-5
NR 6
TC 3
Z9 3
U1 2
U2 2
PU ELSEVIER
PI AMSTERDAM
PA RADARWEG 29, 1043 NX AMSTERDAM, NETHERLANDS
SN 0048-9697
EI 1879-1026
J9 SCI TOTAL ENVIRON
JI Sci. Total Environ.
PD JUL 10
PY 2020
VL 725
AR 138539
DI 10.1016/j.scitotenv.2020.138539
PG 3
WC Environmental Sciences
SC Environmental Sciences & Ecology
GA LT7JN
UT WOS:000537243100014
PM 32304973
OA Bronze, Green Published
DA 2020-06-28
ER

PT J
AU Mittal, R
   Ni, R
   Seo, JH
AF Mittal, Rajat
   Ni, Rui
   Seo, Jung-Hee
TI The flow physics of COVID-19
SO JOURNAL OF FLUID MECHANICS
LA English
DT Editorial Material
DE biomedical flows; aerosols; atomization; particle; fluid flow
ID COMPUTATIONAL FLUID-DYNAMICS; AEROSOL TRANSMISSION; AIRBORNE INFECTION;
   FREE-SURFACE; DEPOSITION; DROPLETS; VENTILATION; INFLUENZA; PENETRATION;
   INSTABILITY
AB Flow physics plays a key role in nearly every facet of the COVID-19 pandemic. This includes the generation and aerosolization of virus-laden respiratory droplets from a host, its airborne dispersion and deposition on surfaces, as well as the subsequent inhalation of these bioaerosols by unsuspecting recipients. Fluid dynamics is also key to preventative measures such as the use of face masks, hand washing, ventilation of indoor environments and even social distancing. This article summarizes what we know and, more importantly, what we need to learn about the science underlying these issues so that we are better prepared to tackle the next outbreak of COVID-19 or a similar disease.
C1 [Mittal, Rajat; Ni, Rui; Seo, Jung-Hee] Johns Hopkins Univ, Dept Mech Engn, Baltimore, MD 21218 USA.
   [Mittal, Rajat] Johns Hopkins Univ, Sch Med, Baltimore, MD 21205 USA.
RP Mittal, R; Ni, R; Seo, JH (reprint author), Johns Hopkins Univ, Dept Mech Engn, Baltimore, MD 21218 USA.; Mittal, R (reprint author), Johns Hopkins Univ, Sch Med, Baltimore, MD 21205 USA.
EM mittal@jhu.edu; rui.ni@jhu.edu; jhseo@jhu.edu
RI Karabulut, Erman/G-6679-2011
OI Karabulut, Erman/0000-0002-0787-905X; Mittal, Rajat/0000-0002-8107-9499
CR Almstrand AC, 2010, J APPL PHYSIOL, V108, P584, DOI 10.1152/japplphysiol.00873.2009
   [Anonymous], 2019, JMIR PUBLIC HLTH SUR, V4, pe53, DOI 10.2196/publichealth.9932
   Asadi S., 2020, AEROSOL SCI TECHNOL, V54, P635
   Asadi S, 2019, SCI REP-UK, V9, DOI 10.1038/s41598-019-38808-z
   Atkinson MP, 2008, B MATH BIOL, V70, P820, DOI 10.1007/s11538-007-9281-2
   Bai Y, 2020, JAMA-J AM MED ASSOC, V323, P1406, DOI 10.1001/jama.2020.2565
   Balazy A, 2006, AM J INFECT CONTROL, V34, P51, DOI 10.1016/j.ajic.2005.08.018
   Bourouiba L, 2020, JAMA-J AM MED ASSOC, V323, P1837, DOI 10.1001/jama.2020.4756
   Bourouiba L, 2014, J FLUID MECH, V745, P537, DOI 10.1017/jfm.2014.88
   Centers for Disease Control and Prevention (CDC), 2020, COVID 19 SPREADS
   Centers for Disease Control (CDC), 2020, CDC GUID SOC DIST
   Chao CYH, 2009, J AEROSOL SCI, V40, P122, DOI 10.1016/j.jaerosci.2008.10.003
   CHEN CC, 1992, AM J INFECT CONTROL, V20, P177, DOI 10.1016/S0196-6553(05)80143-9
   Craven BA, 2006, J FLUID ENG-T ASME, V128, P1251, DOI 10.1115/1.2353274
   DUGUID JP, 1946, J HYG-CAMBRIDGE, V44, P471, DOI 10.1017/S0022172400019288
   Dwyer C., 2020, CDC NOW RECOMMENDS A
   Edwards DA, 2004, P NATL ACAD SCI USA, V101, P17383, DOI 10.1073/pnas.0408159101
   Eggers J, 1997, REV MOD PHYS, V69, P865, DOI 10.1103/RevModPhys.69.865
   Elegant N. X., 2020, FORTUNE
   Feng S., 2020, LANCET RESP MED
   Fiegel J, 2006, DRUG DISCOV TODAY, V11, P51, DOI 10.1016/S1359-6446(05)03687-1
   Fleming A., 2020, GUARDIAN
   Fokkens W J, 2000, Paediatr Respir Rev, V1, P336, DOI 10.1053/prrv.2000.0073
   FRIEDLANDER SK, 1957, IND ENG CHEM, V49, P1151, DOI 10.1021/ie50571a039
   Geller C, 2012, VIRUSES-BASEL, V4, P3044, DOI 10.3390/v4113044
   Guha A, 2008, ANNU REV FLUID MECH, V40, P311, DOI 10.1146/annurev.fluid.40.111406.102220
   Haghnegahdar A, 2019, J AEROSOL SCI, V134, P34, DOI 10.1016/j.jaerosci.2019.04.009
   Halpern D, 2003, J FLUID MECH, V492, P251, DOI 10.1017/S0022112003005573
   Han ZY, 2013, J R SOC INTERFACE, V10, DOI 10.1098/rsif.2013.0560
   Hc Yu, 2018, Journal of Computational Multiphase Flows, V10, P59, DOI 10.1177/1757482X17746919
   Heyder Joachim, 2004, Proc Am Thorac Soc, V1, P315, DOI 10.1513/pats.200409-046TA
   Hinds W.C., 1999, AEROSOL TECHNOLOGY P
   Jain M, 2015, P ROY SOC A-MATH PHY, V471, DOI 10.1098/rspa.2014.0930
   Janiaud E, 2005, J FLUID MECH, V532, P243, DOI 10.1017/S0022112005004052
   Johnson GR, 2011, J AEROSOL SCI, V42, P839, DOI 10.1016/j.jaerosci.2011.07.009
   Johnson GR, 2009, J AEROSOL MED PULM D, V22, P229, DOI 10.1089/jamp.2008.0720
   Jones RM, 2015, J OCCUP ENVIRON MED, V57, P501, DOI 10.1097/JOM.0000000000000448
   Joseph DD, 2002, J FLUID MECH, V453, P109, DOI 10.1017/S0022112001006802
   KATAOKA I, 1983, J FLUID ENG-T ASME, V105, P230, DOI 10.1115/1.3240969
   KOHN A, 1980, ARCH VIROL, V66, P301, DOI 10.1007/BF01320626
   Krishnan J, 2012, APPL BIOSAFETY, V17, P132
   Lai ACK, 2012, J R SOC INTERFACE, V9, P938, DOI 10.1098/rsif.2011.0537
   Lei ZP, 2013, ANN OCCUP HYG, V57, P493, DOI 10.1093/annhyg/mes085
   Li Y, 2007, INDOOR AIR, V17, P2, DOI 10.1111/j.1600-0668.2006.00445.x
   Licina D, 2014, BUILD ENVIRON, V75, P79, DOI 10.1016/j.buildenv.2014.01.016
   Lin SP, 1998, ANNU REV FLUID MECH, V30, P85, DOI 10.1146/annurev.fluid.30.1.85
   Lin Yang, 2018, Journal of Computational Multiphase Flows, V10, P72, DOI 10.1177/1757482X17746920
   Liu B. Y. H., 1974, Journal of Aerosol Science, V5, P145, DOI 10.1016/0021-8502(74)90046-9
   LIU BYH, 1993, AEROSOL SCI TECH, V19, P15, DOI 10.1080/02786829308959617
   Malashenko A, 2009, J AEROSOL MED PULM D, V22, P341, DOI 10.1089/jamp.2008.0696
   Mezhericher M, 2010, DRY TECHNOL, V28, P278, DOI 10.1080/07373930903530337
   Mittal R, 2013, ANNU REV FLUID MECH, V45, P437, DOI 10.1146/annurev-fluid-011212-140636
   Morawska L, 2005, J AEROSOL SCI, V36, P939, DOI 10.1016/j.jaerosci.2005.03.015
   Morawska L, 2009, J AEROSOL SCI, V40, P256, DOI 10.1016/j.jaerosci.2008.11.002
   Moriarty JA, 1999, J FLUID MECH, V397, P1, DOI 10.1017/S0022112099005704
   Ni R, 2015, P NATL ACAD SCI USA, V112, P14700, DOI 10.1073/pnas.1511495112
   Nicas M, 2005, J OCCUP ENVIRON HYG, V2, P143, DOI 10.1080/15459620590918466
   Nicas M, 2009, RISK ANAL, V29, P1292, DOI 10.1111/j.1539-6924.2009.01253.x
   Oh SW, 2005, LETT APPL MICROBIOL, V41, P56, DOI 10.1111/j.1472-765X.2005.01711.x
   Otter JA, 2013, J HOSP INFECT, V83, P1, DOI 10.1016/j.jhin.2012.10.002
   Parshina-Kottas Y., 2020, NY TIMES
   Rostami AA, 2009, INHAL TOXICOL, V21, P262, DOI [10.1080/08958370802448987, 10.1080/08958370802448987 ]
   Rotter ML, 1997, HYG MED, V22, P332
   Scardovelli R, 1999, ANNU REV FLUID MECH, V31, P567, DOI 10.1146/annurev.fluid.31.1.567
   Scharfman BE, 2016, EXP FLUIDS, V57, DOI 10.1007/s00348-015-2078-4
   Soper G A, 1919, Science, V49, P501, DOI 10.1126/science.49.1274.501
   Stock CC, 1940, J EXP MED, V71, P661, DOI 10.1084/jem.71.5.661
   Tang JW, 2006, J HOSP INFECT, V64, P100, DOI 10.1016/j.jhin.2006.05.022
   Tang JLW, 2013, PLOS ONE, V8, DOI 10.1371/journal.pone.0059970
   Tang JW, 2009, J R SOC INTERFACE, V6, pS737, DOI 10.1098/rsif.2009.0227.focus
   Tang JW, 2009, J R SOC INTERFACE, V6, pS727, DOI 10.1098/rsif.2009.0295.focus
   Thatiparti DS, 2017, SCI TECHNOL BUILT EN, V23, P355, DOI 10.1080/23744731.2016.1222212
   Thomas D., 2016, AEROSOL FILTRATION
   van der Sande M, 2008, PLOS ONE, V3, DOI 10.1371/journal.pone.0002618
   van Doremalen N, 2020, NEW ENGL J MED, V382, P1564, DOI 10.1056/NEJMc2004973
   Vejerano EP, 2018, J R SOC INTERFACE, V15, DOI 10.1098/rsif.2017.0939
   Weaire D., 1999, PHYS FOAMS
   WEBER A, 1993, AM J INFECT CONTROL, V21, P167, DOI 10.1016/0196-6553(93)90027-2
   Wei JJ, 2015, BUILD ENVIRON, V93, P86, DOI 10.1016/j.buildenv.2015.06.018
   Wells W. F., 1955, JAMA-J AM MED ASSOC, V159, P90
   Wells WF, 1934, AM J HYG, V20, P611, DOI 10.1093/oxfordjournals.aje.a118097
   Willeke K., 1993, J AEROSOL MED, V6, P317
   Wong TW, 2004, EMERG INFECT DIS, V10, P269, DOI 10.3201/eid1002.030452
   World Health Organization (WHO), 2020, ADV PUBL MAINT LEAST
   Xie X, 2007, INDOOR AIR, V17, P211, DOI 10.1111/j.1600-0668.2007.00469.x
   Xie XJ, 2009, J R SOC INTERFACE, V6, pS703, DOI 10.1098/rsif.2009.0388.focus
   Ye F, 2020, INT J INFECT DIS, V94, P133, DOI 10.1016/j.ijid.2020.03.042
   Zanin M, 2016, CELL HOST MICROBE, V19, P159, DOI 10.1016/j.chom.2016.01.001
   Zhang XF, 2020, SCI TOTAL ENVIRON, V720, DOI 10.1016/j.scitotenv.2020.137653
   Zhu J. H., 2016, TRAUMA EMERG CARE, V1, P15
   Zou LR, 2020, NEW ENGL J MED, V382, P1177, DOI 10.1056/NEJMc2001737
NR 91
TC 2
Z9 2
U1 87
U2 87
PU CAMBRIDGE UNIV PRESS
PI NEW YORK
PA 32 AVENUE OF THE AMERICAS, NEW YORK, NY 10013-2473 USA
SN 0022-1120
EI 1469-7645
J9 J FLUID MECH
JI J. Fluid Mech.
PD JUL 10
PY 2020
VL 894
AR F2
DI 10.1017/jfm.2020.330
PG 14
WC Mechanics; Physics, Fluids & Plasmas
SC Mechanics; Physics
GA LI9VH
UT WOS:000529823400001
OA Other Gold
DA 2020-06-28
ER

PT J
AU Chmielewski, A
AF Chmielewski, Adam
TI Abstract Society in the Time of Plague
SO PHILOSOPHY OF THE SOCIAL SCIENCES
LA English
DT Editorial Material
DE abstract society; interpassivity; public agoraphobia; obedience; freedom
AB The global lockdown following the outbreak of the COVID-19 pandemic is likely to generate all sorts of consequences: psychological, social, economic, and political. To hypothesize about what will emerge from the present situation is at this point both premature and impossible. The impossibility comes primarily from the gravity and vastness of this emergency and from the lack of intellectual resources to deal with the challenge. At the same time, however, the need to get a grasp of the condition in which we have found ourselves is both understandable and irresistible. One way of responding, at least partially, to the demand and its possible consequences may be to refer to the concept of abstract society, an idea formulated 75 years ago by the Austrian-British philosopher Karl Popper.
C1 [Chmielewski, Adam] Univ Wroclaw, Inst Philosophy, Plac Uniwersytecki 1, PL-50137 Wroclaw, Poland.
RP Chmielewski, A (reprint author), Univ Wroclaw, Inst Philosophy, Plac Uniwersytecki 1, PL-50137 Wroclaw, Poland.
EM adam.chmielewski@uwr.edu.pl
CR Arendt Hannah, 1964, EICHMANN JERUSALEM R
   Bauman Zygmunt, 1989, MODERNITY HOLOCAUST
   Berlin Isaiah, 1969, 4 ESSAYS LIBERTY, P118
   Chmielewski Adam, 2020, POLITICS RECOGNITION
   Hilberg Raul, 1961, DESTRUCTION EUROPEAN
   Levi Primo, 1959, IF THIS IS A MAN
   Marx Karl, 1848, K MARX F ENGELS SELE
   Miller David, 1994, CRITICAL RATIONALISM
   Pfaller R, 2017, PALG STUD URBAN ANTH, P269, DOI 10.1007/978-3-319-47623-0_14
   Pfaller Robert, 2017, INTERPASSIVITY AESTH
   Popper Karl Raimund, 1957, POVERTY HIST
   Popper Karl Raimund, 1945, OPEN SOC ITS ENEMIES
   Putnam R, 2000, BOWLING ALONE COLLAP
   Runciman David, 2020, GUARDIAN
   Tonnies Ferdinand, 1887, COMMUNITY CIVIL SOC
   Watkins John W. N., 1970, EXPLANATION BEHAVIOU, P167
NR 16
TC 0
Z9 0
U1 0
U2 0
PU SAGE PUBLICATIONS INC
PI THOUSAND OAKS
PA 2455 TELLER RD, THOUSAND OAKS, CA 91320 USA
SN 0048-3931
EI 1552-7441
J9 PHILOS SOC SCI
JI Philos. Soc. Sci.
PD JUL
PY 2020
VL 50
IS 4
SI SI
BP 366
EP 380
DI 10.1177/0048393120920228
PG 15
WC Ethics; Philosophy
SC Social Sciences - Other Topics; Philosophy
GA LX5PI
UT WOS:000539882100004
OA Bronze
DA 2020-06-28
ER

PT J
AU Seleiman, MF
   Selim, S
   Alhammad, BA
   Alharbi, BM
   Juliatti, FC
AF Seleiman, Mahmoud F.
   Selim, Shaimaa
   Alhammad, Bushra Ahmed
   Alharbi, Basmah M.
   Juliatti, Fernando Cezar
TI WILL NOVEL CORONAVIRUS (COVID-19) PANDEMIC IMPACT AGRICULTURE, FOOD
   SECURITY AND ANIMAL SECTORS?
SO BIOSCIENCE JOURNAL
LA English
DT Article
DE COVID-19; Agriculture; Food security; Integrated pest management (IPM);
   Integrated plant disease management (IPDM); Animal productivity; Economy
ID QUALITY
AB The whole world is in a great danger due to the novel coronavirus (COVID-19) pandemic. In December 2019, the outbreak of COVID-19 took place in Wuhan, China and then rapidly spread all over the world. The current study provides potential expectations for the adverse impact of ( COVID-19). The global infection affected globe on agricultural level such as agriculture, food supplies and animal production sectors. Till today, 29th April 2020, there is no vaccine available for treating novel coronavirus, consequently, the outbreak resulted in closing borders and reducing production following social distancing measures. This short communication illustrates the possible implications and expected outcomes of the outbreak of coronavirus (COVID-19) on agricultural, food security, integrated pest management (IPM), animal productivity; and it predicts, as well, the possible adverse impacts on the economy worldwide. Brazil has one of the most important tropical agriculture in the world, being a leader in soybean production in the world. This chain impacts others such as meat and eggs. The impact of COVID-19 will be positive, encouraging the country to consolidate its leadership in the world market, stimulating exports, the machinery, inputs and fertilizers market, as well as generating employment and income in the country.
C1 [Seleiman, Mahmoud F.] King Saud Univ, Coll Food & Agr Sci, Plant Prod Dept, Riyadh, Saudi Arabia.
   [Seleiman, Mahmoud F.] Menoufia Univ, Fac Agr, Dept Crop Sci, Shibin Al Kawm, Egypt.
   [Selim, Shaimaa] Univ Menoufia, Fac Vet Med, Dept Nutr & Clin Nutr, Shibin Al Kawm, Egypt.
   [Alhammad, Bushra Ahmed] Prince Sattam Bin Abdulaziz Univ, Coll Sci & Humanity Studies, Biol Dept, Al Kharj, Saudi Arabia.
   [Alharbi, Basmah M.] Univ Tabuk, Fac Sci, Dept Biol, Tabuk, Saudi Arabia.
   [Juliatti, Fernando Cezar] Univ Fed Uberlandia, Uberlandia, MG, Brazil.
   [Juliatti, Fernando Cezar] CNPq, Brasilia, DF, Brazil.
RP Seleiman, MF (reprint author), King Saud Univ, Coll Food & Agr Sci, Plant Prod Dept, Riyadh, Saudi Arabia.; Seleiman, MF (reprint author), Menoufia Univ, Fac Agr, Dept Crop Sci, Shibin Al Kawm, Egypt.; Juliatti, FC (reprint author), Univ Fed Uberlandia, Uberlandia, MG, Brazil.; Juliatti, FC (reprint author), CNPq, Brasilia, DF, Brazil.
EM mseleiman@ksu.edu.sa; juliatti@ufu.br
CR Associated Press, 2020, ASS PRESS
   Basso B, 2020, NAT SUSTAIN, V3, P254, DOI 10.1038/s41893-020-0510-0
   Bermejo A., 2004, NEW EC, V11, P164
   BURGUI D., 2020, CORONAVIRUS ACTION H, DOI [10.1111/j.1468-0041.2004.00357.x, DOI 10.1111/J.1468-0041.2004.00357.X]
   Buxton DR, 1996, ANIM FEED SCI TECH, V59, P37, DOI 10.1016/0377-8401(95)00885-3
   Chan JFW, 2020, LANCET, V395, P514, DOI 10.1016/S0140-6736(20)30154-9
   Cyranoski D, 2020, NATURE, V579, P18, DOI 10.1038/d41586-020-00548-w
   EURACITY, 2020, GERM REL COR BORD CO, DOI DOI 10.1038/D41586-020-00548-W
   FAO, 2020, COR DIS 2019 COVID 1
   FAO, 2020, NOV COR COVID 19
   FOREIGN AGRICULTURAL SERVICE (FAS), 2020, LIV POULTR WORLD MAR
   GALE F., 2019, REP EC RES SERV
   Goumenou M, 2020, MOL MED REP, V21, P2293, DOI 10.3892/mmr.2020.11037
   Guo YR, 2020, MILITARY MED RES, V7, DOI 10.1186/s40779-020-00240-0
   Hanashima M., 2012, ANN GIS, V18, P57
   Huang CL, 2020, LANCET, V395, P497, DOI 10.1016/S0140-6736(20)30183-5
   INFO MIGRANTES, 2020, SPAIN HIR FOR WORK C
   INTERNATIONAL LABOUR ORGANIZATION, 2020, COVID 19 STIM EC LAB
   INTERNATIONAL POULTRY COUNCIL (IPC), 2020, COV 19 IMP GLOB POUL
   INTERNATIONAL POULTRY COUNCIL (IPC), 2020, COR COULD DISR POULT
   JULIATTI F.C., 2020, PROJECOES MANEJO FIT
   Kwon Soo-Jeong, 2019, Journal of Crop Science and Biotechnology, V22, P481, DOI 10.1007/s12892-019-0277-0
   MARLOW S., 2020, COVID 19 EFFECTS FER
   Meuwissen MPM, 2019, AGR SYST, V176, DOI 10.1016/j.agsy.2019.102656
   NATIONAL FEDERATION OF FISHERMEN ORGANIZATIONS (NFFO), 2020, IMP COR FISH
   POWER M., 2020, EMERALD OPEN RES, V2, P1, DOI [10.35241/emeraldopenres.13539.1, DOI 10.35241/EMERALDODENRES.13539.1.]
   SAKAI A., 2020, EOS CROP MONITORING
   SELEIMAN M.F., 2014, USITC PUBL, V22
   Seleiman MF, 2017, AGR FOOD SCI, V26, P47, DOI 10.23986/afsci.60068
   Seleiman MF, 2013, BIOMASS BIOENERG, V59, P477, DOI 10.1016/j.biombioe.2013.07.021
   SHAHIDI F., 2020, J FOOD BIOACTIVES, V9, DOI [10.31665/JFB.2020.9212, DOI 10.31665/JFB.2020.9212.]
   Siche R, 2020, SCI AGROPEC, V11, P3, DOI 10.17268/sci.agropecu.2020.01.00
   Wang WE, 2020, J MED VIROL, V92, P441, DOI 10.1002/jmv.25689
   Wilder-Smith A, 2020, LANCET INFECT DIS, V20, pE102, DOI 10.1016/S1473-3099(20)30129-8
   World Health Organization, 2020, COR DIS COVID 19 PAN
   WORLD ORGANIZATION FOR ANIMAL HELATH, 2020, QUEST ANS 2019 COR D
   WORLD TRADE ORGANIZATION, 2020, COVID 19 WORLD TRAD
   Wu F, 2013, RISK ANAL, V33, P2168, DOI 10.1111/risa.12064
   WUHAN MUNICIPAL HEALTH COMMISSION, 2019, WUH MUN HLTH COMM BR, DOI [10.1111/risa.12064, DOI 10.1111/RISA.12064]
   Yan YX, 2020, INT J ENV RES PUB HE, V17, DOI 10.3390/ijerph17072323
   Zhou P, 2020, NATURE, V579, P270, DOI 10.1038/s41586-020-2012-7
NR 41
TC 0
Z9 0
U1 0
U2 0
PU UNIV FEDERAL UBERLANDIA
PI UBERLANDIA
PA AV PARA, 1720 CAMPUS UMUARAMA, UBERLANDIA, 38400-902, BRAZIL
SN 1981-3163
J9 BIOSCI J
JI Biosci. J.
PD JUL-AUG
PY 2020
VL 36
IS 4
BP 1315
EP 1326
DI 10.14393/BJ-v36n4a2020-54560
PG 12
WC Agriculture, Multidisciplinary; Agronomy; Biology
SC Agriculture; Life Sciences & Biomedicine - Other Topics
GA LW3WN
UT WOS:000539076500025
OA Other Gold
DA 2020-06-28
ER

PT J
AU Kiraly, O
   Potenza, MN
   Stein, DJ
   King, DL
   Hodgins, DC
   Saunders, JB
   Griffiths, MD
   Gjoneska, B
   Billieux, J
   Brand, M
   Abbott, MW
   Chamberlain, SR
   Corazza, O
   Burkauskas, J
   Sales, CMD
   Montag, C
   Lochner, C
   Grunblatt, E
   Wegmann, E
   Martinotti, G
   Lee, HK
   Rumpf, HJ
   Castro-Calvo, J
   Rahimi-Movaghar, A
   Higuchi, S
   Menchon, JM
   Zohar, J
   Pellegrini, L
   Walitza, S
   Fineberg, NA
   Demetrovics, Z
AF Kiraly, Orsolya
   Potenza, Marc N.
   Stein, Dan J.
   King, Daniel L.
   Hodgins, David C.
   Saunders, John B.
   Griffiths, Mark D.
   Gjoneska, Biljana
   Billieux, Joel
   Brand, Matthias
   Abbott, Max W.
   Chamberlain, Samuel R.
   Corazza, Ornella
   Burkauskas, Julius
   Sales, Celia M. D.
   Montag, Christian
   Lochner, Christine
   Gruenblatt, Edna
   Wegmann, Elisa
   Martinotti, Giovanni
   Lee, Hae Kook
   Rumpf, Hans-Juergen
   Castro-Calvo, Jesus
   Rahimi-Movaghar, Afarin
   Higuchi, Susumu
   Menchon, Jose M.
   Zohar, Joseph
   Pellegrini, Luca
   Walitza, Susanne
   Fineberg, Naomi A.
   Demetrovics, Zsolt
TI Preventing problematic internet use during the COVID-19 pandemic:
   Consensus guidance
SO COMPREHENSIVE PSYCHIATRY
LA English
DT Article
ID ADDICTION
AB As a response to the COVID-19 pandemic, many governments have introduced steps such as spatial distancing and "staying at home" to curb its spread and impact. The fear resulting from the disease, the lockdown' situation, high levels of uncertainty regarding the future, and financial insecurity raise the level of stress, anxiety, and depression experienced by people all around the world. Psychoactive substances and other reinforcing behaviors (e.g., gambling, video gaming, watching pornography) are often used to reduce stress and anxiety and/or to alleviate depressed mood. The tendency to use such substances and engage in such behaviors in an excessive manner as putative coping strategies in crises like the COVID-19 pandemic is considerable. Moreover, the importance of information and communications technology (ICT) is even higher in the present crisis than usual. ICT has been crudal in keeping parts of the economy going, allowing large groups of people to work and study from home, enhancing social connectedness, providing greatly needed entertainment, etc. Although for the vast majority ICT use is adaptive and should not be pathologized, a subgroup of vulnerable individuals are at risk of developing problematic usage patterns. The present consensus guidance discusses these risks and makes some practical recommendations that may help diminish them. (C) 2020 Published by Elsevier Inc.
C1 [Kiraly, Orsolya; Demetrovics, Zsolt] Eotvos Lorand Univ, Inst Psychol, Izabella Utca 46, H-1064 Budapest, Hungary.
   [Potenza, Marc N.] Yale Univ, Sch Med, Dept Psychiat, New Haven, CT USA.
   [Potenza, Marc N.] Yale Univ, Sch Med, Child Study Ctr, New Haven, CT USA.
   [Potenza, Marc N.] Connecticut Mental Hlth Ctr, New Haven, CT USA.
   [Potenza, Marc N.] Connecticut Council Problem Gambling, Wethersfield, CT USA.
   [Potenza, Marc N.] Yale Univ, Dept Neurosci, New Haven, CT USA.
   [Stein, Dan J.] Univ Cape Town, Dept Psychiat, SA MRC Unit Risk & Resilience Mental Disorders, Cape Town, South Africa.
   [Stein, Dan J.] Univ Cape Town, Neurosci Inst, Cape Town, South Africa.
   [King, Daniel L.] Flinders Univ S Australia, Coll Educ Psychol & Social Work, Adelaide, SA, Australia.
   [Hodgins, David C.] Univ Calgary, Dept Psychol, Calgary, AB, Canada.
   [Saunders, John B.] Univ Queensland, Ctr Youth Subst Abuse Res, Brisbane, Qld, Australia.
   [Griffiths, Mark D.] Nottingham Trent Univ, Psychol Dept, Nottingham, England.
   [Gjoneska, Biljana] Acad Sci & Arts North Macedonia, Skopje, North Macedonia.
   [Billieux, Joel] Univ Lausanne, Inst Psychol, Lausanne, Switzerland.
   [Brand, Matthias; Wegmann, Elisa] Univ Duisburg Essen, Gen Psychol Cognit, Duisburg, Germany.
   [Brand, Matthias; Wegmann, Elisa] Univ Duisburg Essen, Ctr Behav Addict Res CeBAR, Duisburg, Germany.
   [Abbott, Max W.] Auckland Univ Technol, Gambling & Addict Res Ctr, Auckland, New Zealand.
   [Chamberlain, Samuel R.] Univ Cambridge, Dept Psychiat, Cambridge, England.
   [Chamberlain, Samuel R.] Cambridgeshire & Peterborough NHS Fdn Trust, Cambridge, England.
   [Corazza, Ornella] Univ Hertfordshire, Dept Clin & Pharmaceut Sci, Hatfield, Herts, England.
   [Corazza, Ornella] Sapienza Univ Rome, Dept Med Surg Sci & Biotechnol, Rome, Italy.
   [Burkauskas, Julius] Lithuanian Univ Hlth Sci, Neurosci Inst, Lab Behav Med, Palanga, Lithuania.
   [Sales, Celia M. D.] Univ Porto, Psychol & Educ Sci, Ctr Psychol, Porto, Portugal.
   [Montag, Christian] Ulm Univ, Inst Psychol & Educ, Dept Mol Psychol, Ulm, Germany.
   [Lochner, Christine] Stellenbosch Univ, Dept Psychiat, SA MRC Unit Risk & Resilience Mental Disorders, Stellenbosch, South Africa.
   [Gruenblatt, Edna; Walitza, Susanne] Univ Zurich, Univ Hosp Psychiat Zurich, Dept Child & Adolescent Psychiat & Psychotherapy, Zurich, Switzerland.
   [Gruenblatt, Edna; Walitza, Susanne] Univ Zurich, Neurosci Ctr Zurich, Zurich, Switzerland.
   [Gruenblatt, Edna; Walitza, Susanne] ETH, Zurich, Switzerland.
   [Gruenblatt, Edna; Walitza, Susanne] Univ Zurich, Zurich Ctr Integrat Human Physiol, Zurich, Switzerland.
   [Martinotti, Giovanni] Gabriele dAnnunzio Univ Chieti Pescara, Dept Neurosci, Clin Sci, Imaging, Chieti, Italy.
   [Lee, Hae Kook] Catholic Univ Korea, Dept Psychiat, Seoul, South Korea.
   [Rumpf, Hans-Juergen] Univ Lubeck, Dept Psychiat & Psychotherapy, Lubeck, Germany.
   [Castro-Calvo, Jesus] Univ Valencia, Fac Psychol, Dept Personal Assessment & Psychol Treatments, Valencia, Spain.
   [Rahimi-Movaghar, Afarin] Univ Tehran Med Sci, Iranian Natl Ctr Addict Studies INCAS, Tehran, Iran.
   [Higuchi, Susumu] Natl Hosp Org Kurihama Med & Addict Ctr, Natl Ctr Addict Serv Adm, Yokosuka, Kanagawa, Japan.
   [Menchon, Jose M.] Univ Barcelona, Bellvitge Univ Hosp IDIBELL, Dept Psychiat, Barcelona, Spain.
   [Zohar, Joseph] Tel Aviv Univ, Chaim Sheba Med Ctr Tel Hashomer, Sackler Med Sch, Tel Aviv, Israel.
   [Pellegrini, Luca] Univ Bologna, Dept Biomed & Neuromotor Sci, Bologna, Italy.
   [Pellegrini, Luca; Fineberg, Naomi A.] Univ Hertfordshire, Hatfield, Herts, England.
   [Pellegrini, Luca; Fineberg, Naomi A.] Hertfordshire Partnership Univ NHS Fdn Trust, Welwyn Garden City, Herts, England.
   [Fineberg, Naomi A.] Univ Cambridge, Sch Clin Med, Cambridge, England.
RP Demetrovics, Z (reprint author), Eotvos Lorand Univ, Inst Psychol, Izabella Utca 46, H-1064 Budapest, Hungary.
EM kiraly.orsolya@ppk.elte.hu; marc.potenza@yale.edu; dan.stein@uct.ac.za;
   daniel.king@flinders.edu.au; dhodgins@ucalgary.ca; mail@jbsaunders.net;
   mark.griffiths@ntu.ac.uk; biljanagjoneska@manu.edu.mk;
   joel.billieux@unil.ch; matthias.brand@uni-due.de; max.abbott@aut.ac.nz;
   o.corazza@herts.ac.uk; julius.burkauskas@lsmuni.lt;
   celiasales@soutodacasa.org; christian.montag@uni-ulm.de; CL2@sun.ac.za;
   edna.gruenblatt@kjpd.uzh.ch; elisa.wegmann@uni-due.de;
   Hans-Juergen.Rumpf@uksh.de; castroj@psi.uji.es; rahimia@sina.tums.ac.ir;
   h-susumu@db3.so-net.ne.jp; jmenchon@bellvitgehospital.cat;
   joseph.zohar@sheba.health.gov.il; luca.pellegrini2@studio.unibo.it;
   susanne.walitza@puk.zh.ch; demetrovics.zsolt@ppk.elte.hu
RI King, Daniel/D-7357-2013
OI King, Daniel/0000-0002-1762-2581; Gjoneska, Biljana/0000-0003-1200-6672;
   Burkauskas, Julius/0000-0002-3928-2151; Billieux,
   Joel/0000-0002-7388-6194
FU COST (European Cooperation in Science and Technology)European
   Cooperation in Science and Technology (COST) [CA16207]; Janos Bolyai
   Research Scholarship of the Hungarian Academy of SciencesHungarian
   Academy of Sciences; New National Excellence Program of the Ministry for
   Innovation and Technology [UNKP-19-4]; European COMPETE2020
   [POCI-01-0145-FEDER-030980]; Portuguese National funds FCT - Fundacao
   para a Ciencia e a Tecnologia, I.P [PTDC/PSI-ESP/30980/2017]; Hungarian
   National Research, Development and Innovation Office [KKP126835,
   NKFIH-1157-8/2019-DT]; Wellcome Trust Clinical FellowshipWellcome Trust
   [110049/Z/15/Z]
FX This article is based upon work from COST Action CA16207 "European
   Network for Problematic Usage of the Internet", supported by COST
   (European Cooperation in Science and Technology) (www.cost.eu).OK was
   supported by the Janos Bolyai Research Scholarship of the Hungarian
   Academy of Sciences and by the UNKP-19-4 New National Excellence Program
   of the Ministry for Innovation and Technology. CS was funded by the
   European COMPETE2020 (POCI-01-0145-FEDER-030980) and by Portuguese
   National funds FCT - Fundacao para a Ciencia e a Tecnologia, I.P
   (PTDC/PSI-ESP/30980/2017). ZD was supported by the Hungarian National
   Research, Development and Innovation Office (Grant number: KKP126835,
   NKFIH-1157-8/2019-DT). SRC's involvement in this research was funded by
   a Wellcome Trust Clinical Fellowship (110049/Z/15/Z).
CR Abel T, 2020, INT J PUBLIC HEALTH, V65, P231, DOI 10.1007/s00038-020-01366-7
   Ahorsu DK, 2020, INT J MENT HEALTH AD, DOI 10.1007/s11469-020-00270-8
   Billieux J, 2015, J BEHAV ADDICT, V4, P119, DOI 10.1556/2006.4.2015.009
   Brooks SK, 2020, LANCET, V395, P912, DOI [10.1016/S0140-6736(20)30460-8, 10.1016/S0140-6736(20)30460-8.]
   Centers for Disease Control and Prevention, 2020, COR DIS 2019 COVID 1
   Conrad R, 2020, PSYCHIAT TIMES
   Di Blasi M, 2019, J BEHAV ADDICT, V8, P25, DOI 10.1556/2006.8.2019.02
   Fineberg NA, 2018, EUR NEUROPSYCHOPHARM, V28, P1232, DOI 10.1016/j.euroneuro.2018.08.004
   Jacobs D. F., 1988, J GAMBLING BEHAVIOR, V4, P27, DOI DOI 10.1007/BF01043526
   Kaufman KR, 2020, BJPSYCH OPEN, V6, DOI 10.1192/bjo.2020.25
   Khantzian EJ, 2013, ADDICTION, V108, P668, DOI 10.1111/add.12004
   King Daniel L, 2020, J Behav Addict, DOI 10.1556/2006.2020.00016
   Kiraly O, 2015, J MED INTERNET RES, V17, DOI 10.2196/jmir.3515
   Ko CH, 2020, J BEHAV ADDICTIONS
   Mamun Mohammed A, 2020, Asian J Psychiatr, V51, P102073, DOI 10.1016/j.ajp.2020.102073
   Mestre-Bach G, 2020, J BEHAV ADDICT, DOI [10.155ii/2006.2020.00015., DOI 10.1556/2006.2020.00015]
   Montag Christian, 2015, Addict Behav Rep, V2, P23, DOI 10.1016/j.abrep.2015.04.002
   Peeters M, 2019, J BEHAV ADDICT, V8, P574, DOI 10.1556/2006.8.2019.55
   Rumpf HJ, 2018, J BEHAV ADDICT, V7, P556, DOI 10.1556/2006.7.2018.59
   Schimmenti A, 2020, CLIN NEUROPSYCHIATR, V17, P41, DOI 10.36131/CN20200202
   Van Bavel JJ, 2020, NAT HUM BEHAV, DOI 10.1038/s41562-020-0884-z
   Vismara M, 2020, COMPR PSYCHIAT, V99, DOI 10.1016/j.comppsych.2020.152167
   WHO, 2020, MENT HLTH PSYCH CONS
   Wiederhold BK, 2020, CYBERPSYCH BEH SOC N, V23, P275, DOI 10.1089/cyber.2020.29181.bkw
   World Health Organization, 2020, HEALTHYATHOME
   World Health Organization, 2019, ICD 11 MORT MORB STA
NR 26
TC 0
Z9 0
U1 1
U2 1
PU W B SAUNDERS CO-ELSEVIER INC
PI PHILADELPHIA
PA 1600 JOHN F KENNEDY BOULEVARD, STE 1800, PHILADELPHIA, PA 19103-2899 USA
SN 0010-440X
EI 1532-8384
J9 COMPR PSYCHIAT
JI Compr. Psychiat.
PD JUL
PY 2020
VL 100
AR UNSP 152180
DI 10.1016/j.comppsych.2020.152180
PG 4
WC Psychiatry
SC Psychiatry
GA LW8UN
UT WOS:000539419000008
PM 32422427
OA DOAJ Gold, Green Published, Green Accepted
DA 2020-06-28
ER

PT J
AU O'Cathail, SM
   Gilbert, DC
   Sebag-Montefiore, D
   Muirhead, R
AF O'Cathail, S. M.
   Gilbert, D. C.
   Sebag-Montefiore, D.
   Muirhead, R.
TI Challenges and Consequences of COVID-19 in the Management of Anorectal
   Cancer: Coming Together Through Social Distancing
SO CLINICAL ONCOLOGY
LA English
DT Editorial Material
ID PREOPERATIVE CHEMORADIATION; CHEMOTHERAPY; RADIOTHERAPY; OXALIPLATIN;
   MULTICENTER; PHASE-3
C1 [O'Cathail, S. M.] Univ Glasgow, Inst Canc Sci, Glasgow, Lanark, Scotland.
   [O'Cathail, S. M.] Beatson West Scotland Canc Ctr, Glasgow, Lanark, Scotland.
   [Gilbert, D. C.] Brighton & Sussex Univ Hosp NHS Trust, Sussex Canc Ctr, Brighton, E Sussex, England.
   [Sebag-Montefiore, D.] Univ Leeds, Leeds, W Yorkshire, England.
   [Sebag-Montefiore, D.] Univ Leeds, Fac Med & Hlth, Leeds Canc Ctr, Leeds, W Yorkshire, England.
   [Muirhead, R.] Oxford Univ NHS Fdn Trust, Oxford, England.
RP Muirhead, R (reprint author), Churchill Hosp, Old Rd, Oxford OX3 7LE, England.
EM Rebecca.muirhead@oncology.ox.ac.uk
CR Adams RA, 2011, LANCET ONCOL, V12, P642, DOI 10.1016/S1470-2045(11)70102-4
   [Anonymous], 2020, BR SOC GASTROENTEROL
   [Anonymous], 2020, COVID 19 RAPID GUIDE
   [Anonymous], 2020, COLORECTAL CANC
   British Society of Gastrointestinal and Abdominal Radiology, CT COL ACT COVID 19
   Bujko K, 2016, ANN ONCOL, V27, P834, DOI 10.1093/annonc/mdw062
   Carvalho C, 2017, LANCET ONCOL, V18, pE354, DOI 10.1016/S1470-2045(17)30346-7
   Charnley N, 2005, BRIT J CANCER, V92, P1221, DOI 10.1038/sj.bjc.6602486
   Cooksley CD, 2005, CANCER-AM CANCER SOC, V104, P618, DOI 10.1002/cncr.21203
   Erlandsson J, 2017, LANCET ONCOL, V18, P336, DOI 10.1016/S1470-2045(17)30086-4
   Hatfield P, 2008, INT J RADIAT ONCOL, V70, P419, DOI 10.1016/j.ijrobp.2007.06.072
   Jordan RE, 2020, BMJ-BRIT MED J, V368, DOI 10.1136/bmj.m1198
   Lei Shaoqing, 2020, EClinicalMedicine, P100331, DOI 10.1016/j.eclinm.2020.100331
   Liang WH, 2020, LANCET ONCOL, V21, P335, DOI 10.1016/S1470-2045(20)30096-6
   Marijnen C A M, 2020, Radiother Oncol, V148, P213, DOI 10.1016/j.radonc.2020.03.039
   NCCN, 2020, PRINC MAN COL CANC P
   Onder G, 2020, JAMA-J AM MED ASSOC, V323, P1775, DOI 10.1001/jama.2020.4683
   Sebag-Montefiore D, 2016, INT J RADIAT ONCOL, V96, pE164, DOI 10.1016/j.ijrobp.2016.06.1006
   Smart CJ, 2016, BRIT J SURG, V103, P1069, DOI 10.1002/bjs.10171
   Wang DW, 2020, JAMA-J AM MED ASSOC, V323, P1061, DOI 10.1001/jama.2020.1585
   Williams M, 2020, ESTIMATING RISKS COV, P2020, DOI [10.1101/2020.03.18.20038067, DOI 10.1101/2020.03.18.20038067]
   Yang J, 2020, INT J INFECT DIS, V94, P91, DOI 10.1016/j.ijid.2020.03.017
   Yu Jing, 2020, JAMA Oncol, DOI 10.1001/jamaoncol.2020.0980
NR 23
TC 0
Z9 0
U1 0
U2 0
PU ELSEVIER SCIENCE LONDON
PI LONDON
PA 84 THEOBALDS RD, LONDON WC1X 8RR, ENGLAND
SN 0936-6555
EI 1433-2981
J9 CLIN ONCOL-UK
JI Clin. Oncol.
PD JUL
PY 2020
VL 32
IS 7
BP 413
EP 416
DI 10.1016/j.clon.2020.04.009
PG 4
WC Oncology
SC Oncology
GA LV0FN
UT WOS:000538120300005
PM 32359847
OA Green Published, Bronze
DA 2020-06-28
ER

PT J
AU Tan, BF
   Tuan, JKL
   Yap, SP
   Ho, SZ
   Wang, MLC
AF Tan, B. F.
   Tuan, J. K. L.
   Yap, S. P.
   Ho, S. Z.
   Wang, M. L. C.
TI Managing the COVID-19 Pandemic as a National Radiation Oncology Centre
   in Singapore
SO CLINICAL ONCOLOGY
LA English
DT Editorial Material
DE COVID-19; pandemic; radiation oncology; radiotherapy; SARS-CoV-2;
   Singapore
AB COVID-19, caused by severe acute respiratory syndrome coronavirus 2 (SARS-CoV-2), was declared a global pandemic in March 2020. It has impacted the world medically, financially, politically and socially, with countries such as China and Italy adopting a full lockdown of their cities to mitigate the transmission. The current mortality rate is 5.4%, with 1 056 159 people infected worldwide. The disease is reminiscent of SARS in 2002, from which the healthcare system of Singapore has garnered many lessons and applied them in the current climate. As a result of the high transmissibility of the virus, hospitals in Singapore have reduced clinic loads and elective treatments to halt propagation of the virus and also to allow redistribution of healthcare workforce to the frontline. Cancer patients, who are often immunocompromised, are at risk of contracting the disease and becoming seriously ill. At the same time, delaying treatment such as radiotherapy in cancer patients can be detrimental. Here, we describe our experience as a large radiation oncology department in Singapore, including the challenges we encountered and how we managed our patient flow. (C) 2020 The Royal College of Radiologists. Published by Elsevier Ltd. All rights reserved.
C1 [Tan, B. F.; Tuan, J. K. L.; Yap, S. P.; Ho, S. Z.; Wang, M. L. C.] Natl Canc Ctr, Div Radiat Oncol, 11 Hosp Dr, Singapore 169610, Singapore.
   [Tuan, J. K. L.] Duke NUS Grad Med Sch, Oncol Acad Clin Programme, Singapore, Singapore.
RP Wang, MLC (reprint author), Natl Canc Ctr, Div Radiat Oncol, 11 Hosp Dr, Singapore 169610, Singapore.
EM michael.wang.l.c@singhealth.com.sg
CR [Anonymous], UPD COVID 19 COR DIS
   [Anonymous], 2020, 22 NCOV WHO
   Liang W., 2020, LANCET ONCOL
   Severe Acute Respiratory Syndrome e Singapore, 2003, WEEKLY EPIDEMIOLOGIC, V78, P157
   Wang DW, 2020, JAMA-J AM MED ASSOC, V323, P1061, DOI 10.1001/jama.2020.1585
   World Health Organization, COR DIS COVID 19 OUT
NR 6
TC 0
Z9 0
U1 0
U2 0
PU ELSEVIER SCIENCE LONDON
PI LONDON
PA 84 THEOBALDS RD, LONDON WC1X 8RR, ENGLAND
SN 0936-6555
EI 1433-2981
J9 CLIN ONCOL-UK
JI Clin. Oncol.
PD JUL
PY 2020
VL 32
IS 7
BP E155
EP E159
DI 10.1016/j.clon.2020.04.006
PG 5
WC Oncology
SC Oncology
GA LV0FN
UT WOS:000538120300001
PM 32359846
OA Bronze, Green Published
DA 2020-06-28
ER

PT J
AU Hartley, DM
   Reisinger, HS
   Perencevich, EN
AF Hartley, David M.
   Reisinger, Heather Schacht
   Perencevich, Eli N.
TI When infection prevention enters the temple: Intergenerational social
   distancing and COVID-19
SO INFECTION CONTROL AND HOSPITAL EPIDEMIOLOGY
LA English
DT Letter
C1 [Hartley, David M.] Cincinnati Childrens Hosp, James M Anderson Ctr Hlth Syst Excellence, Cincinnati, OH USA.
   [Hartley, David M.] Univ Cincinnati, Coll Med, Dept Pediat, Cincinnati, OH USA.
   [Reisinger, Heather Schacht; Perencevich, Eli N.] Iowa City Vet Affairs Hlth Care Syst, Ctr Access & Delivery Res & Evaluat, Iowa City, IA 52246 USA.
   [Reisinger, Heather Schacht; Perencevich, Eli N.] Univ Iowa, Dept Internal Med, Carver Coll Med, Iowa City, IA 52242 USA.
RP Perencevich, EN (reprint author), Iowa City Vet Affairs Hlth Care Syst, Ctr Access & Delivery Res & Evaluat, Iowa City, IA 52246 USA.; Perencevich, EN (reprint author), Univ Iowa, Dept Internal Med, Carver Coll Med, Iowa City, IA 52242 USA.
EM eli-perencevich@uiowa.edu
OI Perencevich, Eli/0000-0002-3721-3355
CR Anderson RM, 2020, LANCET, V395, P931, DOI 10.1016/S0140-6736(20)30567-5
   [Anonymous], 2020, 9 NEW CAS COVID 19 I
   [Anonymous], 2020, 30 WHO
   [Anonymous], 2020, CHANNEL NEWS ASIA
   [Anonymous], 2020, PEOPL RISK SER ILLN
   Boorstein M, 2020, WASHINGTON POST
   Fauci AS, 2020, NEW ENGL J MED, V382, P1268, DOI 10.1056/NEJMe2002387
   Hatchett RJ, 2007, P NATL ACAD SCI USA, V104, P7582, DOI 10.1073/pnas.0610941104
   Rashid R, 2020, NY TIMES
   Remuzzi A, 2020, LANCET
NR 10
TC 0
Z9 0
U1 0
U2 0
PU CAMBRIDGE UNIV PRESS
PI NEW YORK
PA 32 AVENUE OF THE AMERICAS, NEW YORK, NY 10013-2473 USA
SN 0899-823X
EI 1559-6834
J9 INFECT CONT HOSP EP
JI Infect. Control Hosp. Epidemiol.
PD JUL
PY 2020
VL 41
IS 7
BP 868
EP 869
DI 10.1017/ice.2020.100
PG 2
WC Public, Environmental & Occupational Health; Infectious Diseases
SC Public, Environmental & Occupational Health; Infectious Diseases
GA LU9PS
UT WOS:000538079100024
PM 32234091
OA Other Gold, Green Published
DA 2020-06-28
ER

PT J
AU Sharma, A
AF Sharma, Anupama
TI Quantifying the effect of demographic stochasticity on the smoking
   epidemic in the presence of economic stimulus
SO PHYSICA A-STATISTICAL MECHANICS AND ITS APPLICATIONS
LA English
DT Article
DE Compartmental model; Smoking; Economic stimuli; Stability analysis;
   Stochastic dynamics
ID TOBACCO CONTROL; MODEL; CESSATION; DYNAMICS
AB Smoking, like many other social behaviors, is considered to spread like an epidemic through social interactions among peers. One of the commonly adopted interventions to curb the smoking epidemic is raise in tobacco taxes, which increases the price of cigarettes and makes it less affordable to consume. However, to what extent these interventions affect the spread of smoking behavior is not clearly known. Coupling the spread of smoking behavior with the commonly used interventions such as an increase in the price of cigarettes may offer new insight to control the smoking epidemic. Here, a mathematical model is formulated using differential equations assuming the increase in tax reduces the incidence rate and increases the quitting rate. The model analysis shows that the smoking epidemic has two steady states - smoking free steady-state (SFSS) and smoking endemic steady-state (SESS). The SFSS is stable until SESS exists, whereas the SESS is stable whenever exists. It is found that the smoking epidemic can coexist with economic interventions due to the strong coupling through a feedback loop. As smoking behavior spread amongst the peers, the contacts are mostly restricted to a small group where stochastic nature of social interactions can play a significant role. In view of this, the proposed model is extended to a Markov chain model that embodies the dynamic social contacts. It is found that demographic stochasticity can break the feedback loop between the smoking epidemic and interventions, thereby guarantee the escape from 'smoking epidemic trap', even if the parameters for the deterministic model are set within the basin of attraction of the SESS. (C) 2020 Elsevier B.V. All rights reserved.
C1 [Sharma, Anupama] Univ Michigan, Dept Biophys, Ann Arbor, MI 48109 USA.
RP Sharma, A (reprint author), Univ Michigan, Dept Biophys, Ann Arbor, MI 48109 USA.
EM anupamas@umich.edu
CR Bader P, 2011, INT J ENV RES PUB HE, V8, P4118, DOI 10.3390/ijerph8114118
   Bhunu C. P., 2012, J MATH MODEL ALGOR, V11, P387, DOI DOI 10.1007/S10852-012-9195-3
   Blok DJ, 2017, PREV MED, V99, P105, DOI 10.1016/j.ypmed.2017.02.012
   Chaloupka FJ, 2002, TOB CONTROL, V11, pI62, DOI 10.1136/tc.11.suppl_1.i62
   Chaloupka FJ, 2011, TOB CONTROL, V20, P235, DOI 10.1136/tc.2010.039982
   Christakis NA, 2008, NEW ENGL J MED, V358, P2249, DOI 10.1056/NEJMsa0706154
   Estefania C.A.A., BU1525M
   Garsow C.C., BU1505M
   Guerrero F, 2013, NONLINEAR ANAL-REAL, V14, P549, DOI 10.1016/j.nonrwa.2012.07.015
   Hethcote HW, 2000, SIAM REV, V42, P599, DOI 10.1137/S0036144500371907
   Jha P, 2009, NAT REV CANCER, V9, P655, DOI 10.1038/nrc2703
   Killeen PR, 2011, P NATL ACAD SCI USA, V108, P15549, DOI 10.1073/pnas.1011277108
   Luo S, 2008, J AM STAT ASSOC, V103, P1002, DOI 10.1198/016214507000001030
   MAY RM, 1979, NATURE, V280, P455, DOI 10.1038/280455a0
   Misra AK, 2011, MATH COMPUT MODEL, V53, P1221, DOI 10.1016/j.mcm.2010.12.005
   Mubayi A, 2011, ADDICTION, V106, P749, DOI 10.1111/j.1360-0443.2010.03254.x
   Pang LY, 2015, APPL MATH COMPUT, V259, P497, DOI 10.1016/j.amc.2015.02.078
   Powell LM, 2005, J HEALTH ECON, V24, P950, DOI 10.1016/j.jhealeco.2005.02.002
   Reitsma MB, 2017, LANCET, V389, P1885, DOI 10.1016/S0140-6736(17)30819-X
   ROWE DC, 1992, J APPL SOC PSYCHOL, V22, P261, DOI 10.1111/j.1559-1816.1992.tb01539.x
   Sharma A, 2015, APPL MATH MODEL, V39, P1087, DOI 10.1016/j.apm.2014.07.022
   Sharomi O, 2008, APPL MATH COMPUT, V195, P475, DOI 10.1016/j.amc.2007.05.012
   van Voom GAK, 2013, ECOL COMPLEX, V14, P180, DOI 10.1016/j.ecocom.2013.01.008
   Wei YC, 2019, PHYSICA A, V526, DOI 10.1016/j.physa.2019.04.150
   World Health Organization, 2019, TOBACCO
   World Health Organization, 2013, WHO REP GLOB TOB EP
   Zeb A, 2013, APPL MATH MODEL, V37, P5326, DOI 10.1016/j.apm.2012.10.005
NR 27
TC 0
Z9 0
U1 3
U2 3
PU ELSEVIER
PI AMSTERDAM
PA RADARWEG 29, 1043 NX AMSTERDAM, NETHERLANDS
SN 0378-4371
EI 1873-2119
J9 PHYSICA A
JI Physica A
PD JUL 1
PY 2020
VL 549
AR 124412
DI 10.1016/j.physa.2020.124412
PG 10
WC Physics, Multidisciplinary
SC Physics
GA LG6KW
UT WOS:000528208500039
DA 2020-06-28
ER

PT J
AU Hobin, E
   Smith, B
AF Hobin, Erin
   Smith, Brendan
TI Is another public health crisis brewing beneath the COVID-19 pandemic?
SO CANADIAN JOURNAL OF PUBLIC HEALTH-REVUE CANADIENNE DE SANTE PUBLIQUE
LA English
DT Editorial Material; Early Access
DE Alcohol; COVID-19; Alcohol policy; Pandemic
ID ALCOHOL-USE; DRINKING
AB Evidence indicates associations between exposure to mass traumatic events and increased alcohol consumption and related harms following the crises. However, there is limited evidence available to inform alcohol policies during such events. In this commentary, we present the range of government actions to control public access to alcohol during the novel coronavirus disease 2019 pandemic in provinces and territories across Canada. Liquor retailers, including both private and government-run retailers, have been designated as essential services in all jurisdictions, operating under an evolving set of rules. From a public health perspective, keeping liquor retailers open during pandemic-related lockdown restrictions is a delicate decision which poses new risks and considerations about the best strategy for minimizing alcohol-related harms. We discuss the need to strike a balance between supplying public access to alcohol, particularly to those living with dependence, and unintentionally sending the message that alcohol is essential in our lives and encouraging consumption. Given the far-reaching effects of alcohol on health, social, psychological, economic, and work safety outcomes, we describe international guidance for minimizing alcohol-related harms and suggest that a nuanced and evidence-informed discussion about the considerations and impacts of alcohol control measures during a public health emergency should be undertaken.
C1 [Hobin, Erin; Smith, Brendan] Publ Hlth Ontario, 300-480 Univ Ave, Toronto, ON M5V 1G2, Canada.
RP Hobin, E (reprint author), Publ Hlth Ontario, 300-480 Univ Ave, Toronto, ON M5V 1G2, Canada.
EM erin.hobin@oahpp.ca
CR Alcohol and Gaming Commission of Ontario, 2020, ALC GAM COMM ONT INF, V61
   [Anonymous], 2017, ALC HARM CAN EX HOSP
   [Canadian Substance Use Costs and Harms Scientific Working Group Canadian Institute for Substance Use Research; Canadian Centre on Substance Use and Addiction], 2018, CAN SUBST US COSTS H, P2018
   Canadian Television Network, 2020, ALC CAN NOW BE ORD F
   Cerda M, 2011, DRUG ALCOHOL DEPEN, V115, P1, DOI 10.1016/j.drugalcdep.2010.09.011
   Government of Canada, CAN TOB ALC DRUGS SU
   Griswold MG, 2018, LANCET, V392, P1015, DOI 10.1016/S0140-6736(18)31310-2
   Kershaw CD, 2008, ALCOHOL RES HEALTH, V31, P66
   Keyes KM, 2011, PSYCHOPHARMACOLOGY, V218, P1, DOI 10.1007/s00213-011-2236-1
   Moise IK, 2016, PREV CHRONIC DIS, V13, DOI 10.5888/pcd13.160107
   Myran DT, 2019, CAN MED ASSOC J, V191, pE804, DOI 10.1503/cmaj.181575
   Paradis C, 2009, ADDICTION, V104, P1179, DOI 10.1111/j.1360-0443.2009.02586.x
   PEARSON C, 2013, STAT CANADA, V82, P1
   Prince Edward Island Liquor Control Commission, 2020, COVID 19 UPD
   Statistics Canada, 2018, NET INC LIQ AUTH GOV
   Statistics Canada, 2019, HEAV DRINK 2018
   Statistics Canada, 2020, CAN WHO REP LOW SELF
   World Health Organization Regional Office for Europe, 2020, ALC DOES NOT PROT AG
NR 18
TC 0
Z9 0
U1 0
U2 0
PU SPRINGER INTERNATIONAL PUBLISHING AG
PI CHAM
PA GEWERBESTRASSE 11, CHAM, CH-6330, SWITZERLAND
SN 0008-4263
EI 1920-7476
J9 CAN J PUBLIC HEALTH
JI Can. J. Public Health-Rev. Can. Sante Publ.
DI 10.17269/s41997-020-00360-z
EA JUN 2020
PG 5
WC Public, Environmental & Occupational Health
SC Public, Environmental & Occupational Health
GA LZ4JP
UT WOS:000541192900001
PM 32557350
OA Bronze
DA 2020-06-28
ER

PT J
AU Fleseriu, M
   Buchfelder, M
   Cetas, JS
   Fazeli, PK
   Mallea-Gil, SM
   Gurnell, M
   McCormack, A
   Pineyro, MM
   Syro, LV
   Tritos, NA
   Marcus, HJ
AF Fleseriu, Maria
   Buchfelder, Michael
   Cetas, Justin S.
   Fazeli, Pouneh K.
   Mallea-Gil, Susana M.
   Gurnell, Mark
   McCormack, Ann
   Pineyro, Maria M.
   Syro, Luis V.
   Tritos, Nicholas A.
   Marcus, Hani J.
TI Pituitary society guidance: pituitary disease management and patient
   care recommendations during the COVID-19 pandemic-an international
   perspective
SO PITUITARY
LA English
DT Article; Early Access
DE SARS-CoV-2; COVID-19; Pituitary disease and surgery; Cushing's disease;
   Acromegaly; Prolactinomas
ID MORTALITY
AB Severe acute respiratory syndrome coronavirus 2 (SARS-CoV-2), the viral strain that has caused the coronavirus disease 2019 (COVID-19) pandemic, has presented healthcare systems around the world with an unprecedented challenge. In locations with significant rates of viral transmission, social distancing measures and enforced 'lockdowns' are the new 'norm' as governments try to prevent healthcare services from being overwhelmed. However, with these measures have come important challenges for the delivery of existing services for other diseases and conditions. The clinical care of patients with pituitary disorders typically involves a multidisciplinary team, working in concert to deliver timely, often complex, disease investigation and management, including pituitary surgery. COVID-19 has brought about major disruption to such services, limiting access to care and opportunities for testing (both laboratory and radiological), and dramatically reducing the ability to safely undertake transsphenoidal surgery. In the absence of clinical trials to guide management of patients with pituitary disease during the COVID-19 pandemic, herein the Professional Education Committee of the Pituitary Society proposes guidance for continued safe management and care of this population.
C1 [Fleseriu, Maria; Cetas, Justin S.] Oregon Hlth & Sci Univ, Pituitary Ctr, Mail Code CH8N,3303 South Bond Ave, Portland, OR 97239 USA.
   [Buchfelder, Michael] Univ Hosp Erlangen, Dept Neurosurg, Erlangen, Germany.
   [Cetas, Justin S.] Vet Affairs Med Ctr, Portland, OR USA.
   [Fazeli, Pouneh K.] Univ Pittsburgh, Div Endocrinol & Metab, Neuroendocrinol Unit, Pittsburgh, PA USA.
   [Mallea-Gil, Susana M.] Hosp Mil Cent, Div Endocrinol, Buenos Aires, DF, Argentina.
   [Gurnell, Mark] Univ Cambridge, Addenbrookes Hosp, Cambridge, England.
   [Gurnell, Mark] Wellcome Trust MRC Inst Metab Sci, NIHR Cambridge Biomed Res Ctr, Cambridge, England.
   [McCormack, Ann] St Vincents Hosp, Dept Endocrinol, Sydney, NSW, Australia.
   [McCormack, Ann] Garvan Inst Med Res, Sydney, NSW, Australia.
   [Pineyro, Maria M.] Univ Republica, Fac Med, Hosp Clin, Clin Endocrinol & Metab, Montevideo, Uruguay.
   [Syro, Luis V.] Hosp Pablo Tobon Uribe & Clin Medellin, Dept Neurosurg, Grp Quironsalud, Medellin, Colombia.
   [Tritos, Nicholas A.] Massachusetts Gen Hosp, Neuroendocrine Unit, Boston, MA 02114 USA.
   [Tritos, Nicholas A.] Massachusetts Gen Hosp, Neuroendocrine & Pituitary Tumor Clin Ctr, Boston, MA 02114 USA.
   [Tritos, Nicholas A.] Harvard Med Sch, Boston, MA 02115 USA.
   [Marcus, Hani J.] Natl Hosp Neurol & Neurosurg, London, England.
RP Fleseriu, M (reprint author), Oregon Hlth & Sci Univ, Pituitary Ctr, Mail Code CH8N,3303 South Bond Ave, Portland, OR 97239 USA.; Gurnell, M (reprint author), Univ Cambridge, Addenbrookes Hosp, Cambridge, England.; Gurnell, M (reprint author), Wellcome Trust MRC Inst Metab Sci, NIHR Cambridge Biomed Res Ctr, Cambridge, England.
EM fleseriu@ohsu.edu; mg299@medschl.cam.ac.uk
OI Fleseriu, Maria/0000-0001-9284-6289; Pineyro, Maria/0000-0003-2083-7839
CR Arlt Wiebke, 2020, Eur J Endocrinol, V183, pG25, DOI 10.1530/EJE-20-0361
   Beck-Peccoz P, 2009, BEST PRACT RES CL EN, V23, P597, DOI 10.1016/j.beem.2009.05.006
   Bernstein Mark, 2020, J Neurosurg, P1, DOI 10.3171/2020.4.JNS201031
   Burke John F, 2020, Neurosurgery, V87, pE50, DOI 10.1093/neuros/nyaa116
   Chan David Yuen Chung, 2020, Neurosurgery, DOI 10.1093/neuros/nyaa139
   Colao A, 2019, NAT REV DIS PRIMERS, V5, DOI 10.1038/s41572-019-0071-6
   Darmon M, 2010, NEPHROL DIAL TRANSPL, V25, P2510, DOI 10.1093/ndt/gfq067
   Fleseriu M, 2016, J CLIN ENDOCR METAB, V101, P3888, DOI 10.1210/jc.2016-2118
   Gadelha MR, 2019, ENDOCR REV, V40, P268, DOI 10.1210/er.2018-00115
   Giustina A, 2020, J CLIN ENDOCR METAB, V105, DOI 10.1210/clinem/dgz096
   Gurnell M, 2011, CLIN ENDOCRINOL, V74, P673, DOI 10.1111/j.1365-2265.2011.04023.x
   Holdaway IM, 2008, EUR J ENDOCRINOL, V159, P89, DOI 10.1530/EJE-08-0267
   Ioachimescu AG, 2019, EUR J ENDOCRINOL, V180, P31, DOI 10.1530/EJE-18-0682
   Iorio-Morin Christian, 2020, Neurosurgery, DOI 10.1093/neuros/nyaa157
   Katznelson L, 2014, J CLIN ENDOCR METAB, V99, P3933, DOI 10.1210/jc.2014-2700
   Kim JH, 2019, J NEUROSURG, V131, P500, DOI 10.3171/2018.4.JNS172148
   Kolias A, 2020, ACTA NEUROCHIR, V162, P1509, DOI 10.1007/s00701-020-04396-5
   Koulouri O, 2019, ENCY ENDOCRINE DIS
   Koulouri O, 2013, BEST PRACT RES CL EN, V27, P745, DOI 10.1016/j.beem.2013.10.003
   Lei Ziying, 2020, Travel Med Infect Dis, V35, P101664, DOI 10.1016/j.tmaid.2020.101664
   Mehra Mandeep R, 2020, N Engl J Med, V382, pe102, DOI 10.1056/NEJMoa2007621
   Melmed S, 2020, NEW ENGL J MED, V382, P937, DOI 10.1056/NEJMra1810772
   Melmed S, 2018, NAT REV ENDOCRINOL, V14, P552, DOI 10.1038/s41574-018-0058-5
   Melmed S, 2011, J CLIN ENDOCR METAB, V96, P273, DOI 10.1210/jc.2010-1692
   Hinojosa-Amaya JM, 2019, DRUGS, V79, P935, DOI 10.1007/s40265-019-01128-7
   Newell-Price John, 2020, Eur J Endocrinol, V183, pG1, DOI 10.1530/EJE-20-0352
   Nieman LK, 2015, J CLIN ENDOCR METAB, V100, P2807, DOI 10.1210/jc.2015-1818
   Onnestam L, 2013, J CLIN ENDOCR METAB, V98, P626, DOI 10.1210/jc.2012-3362
   Tjornstrand A, 2017, EUR J ENDOCRINOL, V177, pR183, DOI 10.1530/EJE-16-1029
   Tritos NA, 2019, J INTERN MED, V286, P526, DOI 10.1111/joim.12975
   WHO, 2007, WHO PAND PHAS DESCR
   WHO, 2009, PANDEMIC INFLUENZA P
NR 32
TC 0
Z9 0
U1 0
U2 0
PU SPRINGER
PI NEW YORK
PA ONE NEW YORK PLAZA, SUITE 4600, NEW YORK, NY, UNITED STATES
SN 1386-341X
EI 1573-7403
J9 PITUITARY
JI Pituitary
DI 10.1007/s11102-020-01059-7
EA JUN 2020
PG 11
WC Endocrinology & Metabolism
SC Endocrinology & Metabolism
GA LZ4LN
UT WOS:000541197900001
PM 32556793
OA Other Gold
DA 2020-06-28
ER

PT J
AU O'Sullivan, D
   Gahegan, M
   Exeter, DJ
   Adams, B
AF O'Sullivan, David
   Gahegan, Mark
   Exeter, Daniel J.
   Adams, Benjamin
TI Spatially explicit models for exploring COVID-19 lockdown strategies
SO TRANSACTIONS IN GIS
LA English
DT Article; Early Access
ID MATHEMATICAL-THEORY; EPIDEMIC; INFLUENZA; DYNAMICS; SPREAD
AB This article describes two spatially explicit models created to allow experimentation with different societal responses to the COVID-19 pandemic. We outline the work to date on modeling spatially explicit infective diseases and show that there are gaps that remain important to fill. We demonstrate how geographical regions, rather than a single, national approach, are likely to lead to better outcomes for the population. We provide a full account of how our models function, and how they can be used to explore many different aspects of contagion, including: experimenting with different lockdown measures, with connectivity between places, with the tracing of disease clusters, and the use of improved contact tracing and isolation. We provide comprehensive results showing the use of these models in given scenarios, and conclude that explicitly regionalized models for mitigation provide significant advantages over a "one-size-fits-all" approach. We have made our models, and their data, publicly available for others to use in their own locales, with the hope of providing the tools needed for geographers to have a voice during this difficult time.
C1 [O'Sullivan, David] Victoria Univ Wellington, Dept Geog Environm & Earth Sci, Wellington, New Zealand.
   [Gahegan, Mark] Univ Auckland, Ctr eRes, Dept Comp Sci, City Campus, Auckland, New Zealand.
   [Exeter, Daniel J.] Univ Auckland, Sch Populat Hlth, Auckland, New Zealand.
   [Adams, Benjamin] Univ Canterbury, Dept Comp Sci & Software Engn, Christchurch, New Zealand.
RP Gahegan, M (reprint author), Univ Auckland, Ctr eRes, Comp Sci, City Campus,24 Symonds St, Auckland 1142, New Zealand.
EM m.gahegan@auckland.ac.nz
FU New Zealand Ministry of Business, Innovation and Employment (MBIE)New
   Zealand Ministry of Business, Innovation and Employment (MBIE)
   [UOAX1908, UOAX1909]
FX This article was fast-tracked through the review and production process
   so that it might appear whilst it is still immediately relevant. For
   this we are very grateful to the anonymous reviewers, the TGIS
   editor-John Wilson, and the journal production staff at Wiley. The
   authors would like to acknowledge funding from the New Zealand Ministry
   of Business, Innovation and Employment (MBIE), grants UOAX1908 and
   UOAX1909 to support this research.
CR Allen Linda J S, 2017, Infect Dis Model, V2, P128, DOI 10.1016/j.idm.2017.03.001
   ALLEN LJS, 1994, MATH BIOSCI, V124, P83, DOI 10.1016/0025-5564(94)90025-6
   Bailey N. T. J., 1975, MATH THEORY INFECT D
   Balcan D, 2010, J COMPUT SCI-NETH, V1, P132, DOI 10.1016/j.jocs.2010.07.002
   BARTLETT MS, 1957, J R STAT SOC SER A-G, V120, P48, DOI 10.2307/2342553
   Bertuzzo E, 2010, J R SOC INTERFACE, V7, P321, DOI 10.1098/rsif.2009.0204
   Brown GD, 2018, SPAT SPATIO-TEMPORAL, V24, P27, DOI 10.1016/j.sste.2017.11.001
   Chen JL, 2020, MICROBES INFECT, V22, P69, DOI 10.1016/j.micinf.2020.01.004
   Chinazzi M, 2020, SCIENCE, V368, P395, DOI 10.1126/science.aba9757
   Cliff A. D., 1981, SPATIAL DIFFUSION HI
   Dowd JB, 2020, P NATL ACAD SCI USA, V117, P9696, DOI 10.1073/pnas.2004911117
   Farrington CP, 2003, BIOSTATISTICS, V4, P279, DOI 10.1093/biostatistics/4.2.279
   Gatto M, 2020, P NATL ACAD SCI USA, V117, P10484, DOI 10.1073/pnas.2004978117
   Getz WM, 2019, PHILOS T R SOC B, V374, DOI 10.1098/rstb.2018.0282
   Glass RJ, 2006, EMERG INFECT DIS, V12, P1671, DOI 10.3201/eid1211.060255
   Gog JR, 2014, PLOS COMPUT BIOL, V10, DOI 10.1371/journal.pcbi.1003635
   Gould P., 1993, SLOW PLAGUE GEOGRAPH
   Hagerstrand T., 1953, INNOVATIONSFORLOPPET
   Hunter E, 2018, PLOS ONE, V13, DOI 10.1371/journal.pone.0208775
   Huppert A, 2013, CLIN MICROBIOL INFEC, V19, P999, DOI 10.1111/1469-0691.12308
   Imai N., 2020, TRANSMISSIBILITY 201, DOI [10.25561/77148, DOI 10.25561/77148]
   Jacob C, 2010, INT J ENV RES PUB HE, V7, P1186, DOI 10.3390/ijerph7031204
   James A., 2020, SUPPRESSION MITIGATI, DOI [10.1101/2020.03.26.20044677, DOI 10.1101/2020.03.26.20044677]
   James A., 2020, STRUCTURED MODEL COV
   Karssenberg D., 2001, T GIS, V5, P99, DOI [10.1111/1467-9671.00070, DOI 10.1111/1467-9671.00070]
   Kermack WO, 1933, P R SOC LOND A-CONTA, V141, P94, DOI 10.1098/rspa.1933.0106
   Kermack WO, 1932, P R SOC LOND A-CONTA, V138, P55, DOI 10.1098/rspa.1932.0171
   Kermack WO, 1927, P R SOC LOND A-CONTA, V115, P700, DOI 10.1098/rspa.1927.0118
   Kissler SM, 2019, EPIDEMICS-NETH, V26, P86, DOI 10.1016/j.epidem.2018.10.002
   Klepac P, 2018, EPIDEMICS-NETH, V24, P49, DOI 10.1016/j.epidem.2018.03.003
   Kraemer MUG, 2020, SCIENCE, V368, P493, DOI 10.1126/science.abb4218
   Kupferschmidt K, 2020, SCIENCE, V368, P218, DOI 10.1126/science.368.6488.218
   Legrand J, 2007, EPIDEMIOL INFECT, V135, P610, DOI 10.1017/S0950268806007217
   Munshi J., 2020, SPATIOTEMPORAL DYNAM
   New Zealand Ministry of Health, 2020, COVID 19 ADV HIGH RI
   Plank M. J., 2020, STOCHASTIC MODEL COV
   Railsback SF, 2006, SIMUL-T SOC MOD SIM, V82, P609, DOI 10.1177/0037549706073695
   Resnick M., 1994, TURTLES TERMITES TRA
   Saito MM, 2013, MATH BIOSCI, V246, P47, DOI 10.1016/j.mbs.2013.08.009
   Sanche S., EMERGING INFECT DIS, V26
   SATTENSPIEL L, 1995, MATH BIOSCI, V128, P71, DOI 10.1016/0025-5564(94)00068-B
   Steyn N., 2020, ESTIMATED INEQUITIES
   Tisue S., 2004, INT C COMPL SYST, P16
   Towers S, 2012, MATH BIOSCI, V240, P241, DOI 10.1016/j.mbs.2012.07.007
   van Dorn A, 2020, LANCET, V395, P1243, DOI 10.1016/S0140-6736(20)30893-X
   Wilensky U., 1999, NETLOGO
   Willem L, 2017, BMC INFECT DIS, V17, DOI 10.1186/s12879-017-2699-8
NR 47
TC 0
Z9 0
U1 0
U2 0
PU WILEY
PI HOBOKEN
PA 111 RIVER ST, HOBOKEN 07030-5774, NJ USA
SN 1361-1682
EI 1467-9671
J9 T GIS
JI Trans. GIS
DI 10.1111/tgis.12660
EA JUN 2020
PG 34
WC Geography
SC Geography
GA LY0BF
UT WOS:000540188800001
OA Bronze, Green Accepted
DA 2020-06-28
ER

PT J
AU Piquero, AR
   Riddell, JR
   Bishopp, SA
   Narvey, C
   Reid, JA
   Piquero, NL
AF Piquero, Alex R.
   Riddell, Jordan R.
   Bishopp, Stephen A.
   Narvey, Chelsey
   Reid, Joan A.
   Piquero, Nicole Leeper
TI Staying Home, Staying Safe? A Short-Term Analysis of COVID-19 on Dallas
   Domestic Violence
SO AMERICAN JOURNAL OF CRIMINAL JUSTICE
LA English
DT Article; Early Access
DE COVID-19; Domestic violence; Partner abuse; Child maltreatment;
   Stay-at-home; Dallas
ID RISK-FACTORS; CHILD MALTREATMENT; UNITED-STATES; ABUSE; PREVALENCE;
   CRIME
AB COVID-19 has wreaked havoc on the lives of persons around the world and social scientists are just beginning to understand its consequences on human behavior. One policy that public health officials put in place to help stop the spread of the virus were stay-at-home/shelter-in-place lockdown-style orders. While designed to protect people from the coronavirus, one potential and unintended consequence of such orders could be an increase in domestic violence - including abuse of partners, elders or children. Stay-at-home orders result in perpetrators and victims being confined in close quarters for long periods of time. In this study, we use data from Dallas, Texas to examine the extent to which a local order was associated with an increase in domestic violence. Our results provide some evidence for a short-term spike in the 2 weeks after the lockdown was instituted but a decrease thereafter. We note that it is difficult to determine just how much the lockdown was the cause of this increase as the domestic violence trend was increasing prior to the order.
C1 [Piquero, Alex R.; Piquero, Nicole Leeper] Univ Miami, Dept Sociol, 5202 Univ Dr,Merrick Bldg Room 120, Coral Gables, FL 33124 USA.
   [Piquero, Alex R.] Monash Univ, Melbourne, Vic, Australia.
   [Riddell, Jordan R.] Univ Texas Dallas, Richardson, TX 75083 USA.
   [Bishopp, Stephen A.] Dallas Police Dept, Dallas, TX USA.
   [Narvey, Chelsey] Sam Houston State Univ, Huntsville, TX 77340 USA.
   [Reid, Joan A.] Univ South Florida St Petersburg, St Petersburg, FL USA.
RP Piquero, AR (reprint author), Univ Miami, Dept Sociol, 5202 Univ Dr,Merrick Bldg Room 120, Coral Gables, FL 33124 USA.; Piquero, AR (reprint author), Monash Univ, Melbourne, Vic, Australia.
EM axp1954@miami.edu
CR AGNEW R, 1992, CRIMINOLOGY, V30, P47, DOI 10.1111/j.1745-9125.1992.tb01093.x
   Agnew R, 2000, CONT PERSP FAM RES, V2, P113
   Anda RF, 2006, EUR ARCH PSY CLIN N, V256, P174, DOI 10.1007/s00406-005-0624-4
   [Anonymous], 2020, COVID 19 END VIOL WO
   [Anonymous], 2020, HOUST COVID 19 UPD I
   Ashby MPJ, 2020, CRIME SCI, V9, DOI 10.1186/s40163-020-00117-6
   Associated Press, 2020, ASS PRESS
   Black DA, 2001, AGGRESS VIOLENT BEH, V6, P121, DOI 10.1016/S1359-1789(00)00021-5
   Bruin J, 2006, NEWTEST COMMAND COMP
   Bus AG, 2020, AERA OPEN, V6, DOI 10.1177/2332858420901494
   Campedelli G. M., 2020, ARXIV200311021ECONQF, DOI [10.31219/osf.io/gcpq8, DOI 10.31219/OSF.IO/GCPQ8]
   Capaldi DM, 2012, PARTN ABUSE, V3, P231, DOI 10.1891/1946-6560.3.2.231
   Currie J, 2012, J HUM RESOUR, V47, P509
   Fang XM, 2012, CHILD ABUSE NEGLECT, V36, P156, DOI 10.1016/j.chiabu.2011.10.006
   Gonzalez J. R, 2020, MONTGOMERY COUNTYS O
   Goodman C. K, 2020, MENTAL HLTH MELTDOWN
   Herrenkohl TI, 2008, TRAUMA VIOLENCE ABUS, V9, P84, DOI 10.1177/1524838008314797
   Hussey JM, 2006, PEDIATRICS, V118, P933, DOI 10.1542/peds.2005-2452
   Jackson A, 2020, CRISIS MENTAL HLTH H
   Jonson-Reid M, 2007, CHILD MALTREATMENT, V12, P86, DOI 10.1177/1077559506296722
   Kamenetz A., 2020, CHILD SEXUAL ABUSE R
   Kim H, 2017, AM J PUBLIC HEALTH, V107, P274, DOI [10.2105/AJPH.2016.303545, 10.2105/ajph.2016.303545]
   Lansford JE, 2002, ARCH PEDIAT ADOL MED, V156, P824, DOI 10.1001/archpedi.156.8.824
   Leslie E., 2020, SHELTERING PLACE DOM
   McCrory Eamon, 2011, Front Psychiatry, V2, P48, DOI 10.3389/fpsyt.2011.00048
   McKinnon R., 2020, CORONAVIRUS FLORIDA
   Morris MC, 2019, CHILD ABUSE NEGLECT, V90, P127, DOI 10.1016/j.chiabu.2019.02.004
   National Domestic Violence Hotline, WARN SIGNS DOM VIOL
   Ogle C, 2020, IS MIAMI BUYING MORE
   Ovalle D., 2020, DOMESTIC VIOLENCE CA
   Payne J., 2020, COVID 19 VIOLENT CRI
   Piquero A. R., 2019, J EXPT CRIMINOLOGY, DOI [10.1007/s11292-019-09398-7, DOI 10.1007/S11292-019-09398-7]
   Piquero AR, 2003, CRIME JUSTICE, V30, P359, DOI 10.1086/652234
   Shayegh S., 2020, STAYING HOME SAVES L, DOI 10.2139/ssrn.3567394.
   Solis N., 2020, COOK CHILDRENS SEES
   Sousa C, 2018, AM J ORTHOPSYCHIAT, V88, P180, DOI 10.1037/ort0000283
   StataCorp, 2019, STAT DAT MAN REF MAN, P112
   Sullivan M., 2020, DONT NAG YOUR HUSBAN
   Townsend M., 2020, GUARDIAN
   U.S. Department of Health & Human Services, 2020, CHILD MALTR 2018
   United Nations, 2020, UN CHIEF CALLS DOM V
   Vanderminden J, 2019, CHILD ABUSE NEGLECT, V88, P256, DOI 10.1016/j.chiabu.2018.11.014
   Wagers S., 2020, DOMESTIC VIOLENCE GR
   Weichselbaum S., 2020, CORONAVIRUS SURGES C
   Widom CS, 2018, J QUANT CRIMINOL, V34, P831, DOI 10.1007/s10940-017-9356-7
NR 45
TC 0
Z9 0
U1 0
U2 0
PU SPRINGER
PI NEW YORK
PA ONE NEW YORK PLAZA, SUITE 4600, NEW YORK, NY, UNITED STATES
SN 1066-2316
EI 1936-1351
J9 AM J CRIM JUSTICE
JI Am. J. Crim. Just.
DI 10.1007/s12103-020-09531-7
EA JUN 2020
PG 35
WC Criminology & Penology
SC Criminology & Penology
GA LY0CM
UT WOS:000540192100002
OA Bronze, Green Published
DA 2020-06-28
ER

PT J
AU Bakkar, S
   Al-Omar, K
   Aljarrah, Q
   Al-Dabbas, M
   Al-Dabbas, N
   Samara, S
   Miccoli, P
AF Bakkar, Sohail
   Al-Omar, Khaled
   Aljarrah, Qusai
   Al-Dabbas, Moh'd
   Al-Dabbas, Nesrin
   Samara, Samara
   Miccoli, Paolo
TI Impact of COVID-19 on thyroid cancer surgery and adjunct therapy
SO UPDATES IN SURGERY
LA English
DT Article; Early Access
DE COVID-19; SARS-CoV-2; Pandemic; Thyroid surgery
AB COVID-19 has profoundly modified the way healthcare is delivered. Jordan imposed lockdown and restrictive policies between March 17 and May 20, 2020. We aimed to assess the impact of such measures on thyroid cancer treatment plans. In the specified period, 12 patients were scheduled for surgery. Since papillary carcinoma was the preoperative diagnosis in all cases, radioactive iodine ablation (RIA) therapy was also planned 3-4 weeks following surgery after withdrawing thyroxine and achieving a thyroid stimulating hormone (TSH) level > 30 mU/L. Thyroxine withdrawal is the routine method applied for RIA in Jordan as it is less costly compared to the rapid method of exogenous stimulation using recombinant TSH. All surgical procedures were performed without delay since all patients were asymptomatic per flu-like illness and came from a region of low COVID-19 prevalence. These included total thyroidectomy (n = 11), bilateral therapeutic central compartment neck dissection (n = 7), lateral compartment neck dissection (n = 5). However, the RIA treatment plan was altered considerably according to the period in which they were operated. 6 out of the 7 patients operated in March changed to the stimulated method of RIA at a considerable additional extra cost. The seventh patient and the April patient opt to delay RIA until after lockdown. The remaining cases (operated in May) followed the usual withdrawal method as restrictions were due to an end. The restrictive measures applied during COVID-19 did not affect the safe and timely delivery of surgical care. However, it added a financial and psychological burden to the entire cancer management plan.
C1 [Bakkar, Sohail; Al-Omar, Khaled] Hashemite Univ, Fac Med, Dept Surg, Zarqa 13133, Jordan.
   [Aljarrah, Qusai] Jordan Univ Sci & Technol, Fac Med, Dept Surg, Irbid 22110, Jordan.
   [Al-Dabbas, Moh'd; Al-Dabbas, Nesrin; Samara, Samara] Farah Med Campus FMC, Amman 11183, Jordan.
   [Miccoli, Paolo] Univ Pisa, Dept Surg Med Pathol & Crit Care, I-56124 Pisa, Italy.
RP Bakkar, S (reprint author), Hashemite Univ, Fac Med, Dept Surg, Zarqa 13133, Jordan.
EM sohail.bakkar@gmail.com
CR Al-Omar K, 2020, UPDATES SURG, DOI 10.1007/s13304-020-00822-6
   American College of Surgeons (ACS), 2020, COVID 19 UPD GUID TR
   Commins J, 2020, SURGEON GEN URGES PR, P2020
   Fayed L, 2020, INSURANCE COVERAGE T
   HAMILTON M, 1959, BRIT J MED PSYCHOL, V32, P50, DOI 10.1111/j.2044-8341.1959.tb00467.x
   Kowalska A, 2015, THYROID RES, V8, pA16, DOI [10.1186/1756-6614-8-S1-A16, DOI 10.1186/1756-6614-8-S1-A16]
   Miccoli P, 2017, UPDATES SURG, V69, P145, DOI 10.1007/s13304-017-0449-5
   Stahel PF, 2020, PATIENT SAF SURG, V14, DOI 10.1186/s13037-020-00235-9
   SUTHERLAND ARTHUR M., 1957, BULL NEW YORK ACAD MED, V33, P428
NR 9
TC 0
Z9 0
U1 0
U2 0
PU SPRINGER-VERLAG ITALIA SRL
PI MILAN
PA VIA DECEMBRIO, 28, MILAN, 20137, ITALY
SN 2038-131X
EI 2038-3312
J9 UPDATES SURG
JI Updates Surg.
DI 10.1007/s13304-020-00833-3
EA JUN 2020
PG 3
WC Surgery
SC Surgery
GA LY0CQ
UT WOS:000540192500001
PM 32537687
OA Bronze, Green Published
DA 2020-06-28
ER

PT J
AU Hwang, ES
   Balch, CM
   Balch, GC
   Feldman, SM
   Golshan, M
   Grobmyer, SR
   Libutti, SK
   Margenthaler, JA
   Sasidhar, M
   Turaga, KK
   Wong, SL
   McMasters, KM
   Tanabe, KK
AF Hwang, E. Shelley
   Balch, Charles M.
   Balch, Glen C.
   Feldman, Sheldon M.
   Golshan, Mehra
   Grobmyer, Stephen R.
   Libutti, Steven K.
   Margenthaler, Julie A.
   Sasidhar, Madhu
   Turaga, Kiran K.
   Wong, Sandra L.
   McMasters, Kelly M.
   Tanabe, Kenneth K.
TI Surgical Oncologists and the COVID-19 Pandemic: Guiding Cancer Patients
   Effectively through Turbulence and Change
SO ANNALS OF SURGICAL ONCOLOGY
LA English
DT Article; Early Access
AB Background The COVID-19 pandemic has posed extraordinary demands from patients, providers, and health care systems. Despite this, surgical oncologists must maintain focus on providing high-quality, empathetic care for the almost 2 million patients nationally who will be diagnosed with operable cancer this year. The focus of hospitals is transitioning from initial COVID-19 preparedness activities to a more sustained approach to cancer care. Methods Editorial Board members provided observations of the implications of the pandemic on providing care to surgical oncology patients. Results Strategies are presented that have allowed institutions to successfully prepare for cancer care during COVID-19, as well as other strategies that will help hospitals and surgical oncologists manage anticipated challenges in the near term. Perspectives are provided on: (1) maintaining a safe environment for surgical oncology care; (2) redirecting the multidisciplinary model to guide surgical decisions; (3) harnessing telemedicine to accommodate requisite physical distancing; (4) understanding interactions between SARS CoV-2 and cancer therapy; (5) considering the ethical impact of professional guidelines for surgery prioritization; and (6) advocating for our patients who require oncologic surgery in the midst of the COVID-19 pandemic. Conclusions Until an effective vaccine becomes available for widespread use, it is imperative that surgical oncologists remain focused on providing optimal care for our cancer patients while managing the demands that the COVID-19 pandemic will continue to impose on all of us.
C1 [Hwang, E. Shelley] Duke Univ, Dept Surg, Durham, NC USA.
   [Hwang, E. Shelley] Duke Canc Inst, Durham, NC USA.
   [Balch, Charles M.] Univ Texas MD Anderson Canc Ctr, Div Surg Oncol, Houston, TX 77030 USA.
   [Balch, Glen C.] Emory Univ, Dept Surg, Atlanta, GA USA.
   [Feldman, Sheldon M.] Montefiore Einstein Ctr Canc Care, Dept Surg, Bronx, NY USA.
   [Golshan, Mehra] Brigham & Womens Hosp, Dept Surg, Dana Farber Canc Inst, 75 Francis St, Boston, MA 02115 USA.
   [Grobmyer, Stephen R.; Sasidhar, Madhu] Cleveland Clin Abu Dhabi, Oncol Inst, Abu Dhabi, U Arab Emirates.
   [Grobmyer, Stephen R.; Sasidhar, Madhu] Cleveland Clin Abu Dhabi, Pulm & Crit Care Med Inst, Abu Dhabi, U Arab Emirates.
   [Libutti, Steven K.] Rutgers Canc Inst New Jersey, New Brunswick, NJ USA.
   [Margenthaler, Julie A.] Washington Univ, Sch Med, Dept Surg, St Louis, MO 63110 USA.
   [Turaga, Kiran K.] Univ Chicago, Pritzker Sch Med, Dept Surg, Chicago, IL 60637 USA.
   [Wong, Sandra L.] Geisel Sch Med, Dept Surg, Hanover, NH USA.
   [McMasters, Kelly M.] Univ Louisville, Sch Med, Dept Surg, Louisville, KY 40292 USA.
   [Tanabe, Kenneth K.] Massachusetts Gen Hosp, Dept Surg, Boston, MA 02114 USA.
RP Tanabe, KK (reprint author), Massachusetts Gen Hosp, Dept Surg, Boston, MA 02114 USA.
EM ktanabe@partners.org
CR Akladios C, 2020, J GYNECOL OBSTET HUM, V49, DOI 10.1016/j.jogoh.2020.101729
   American Academy of Otolaryngology-Head and Neck Surgery, 2020, AAO HNS PO STAT OT C
   American College of Surgeons, COVID 19 GUID TRIAG
   American College of Surgeons, COVID 19 EL CAS TRIA
   American Society of Anesthesiologists, 2020, COVID 19 FAQS 2020
   Asiri Abdulmajid, 2018, Acta Inform Med, V26, P201, DOI 10.5455/aim.2018.26.201-206
   Bartlett DL, 2020, ANN SURG ONCOL, V27, P1717, DOI 10.1245/s10434-020-08461-2
   Berlinger N, 2020, ETHICAL FRAMEWORK HL, P1
   Bersanelli M, 2020, IMMUNOTHERAPY-UK, V12, P269, DOI 10.2217/imt-2020-0067
   Bleicher RJ, 2018, ANN SURG ONCOL, V25, P2829, DOI 10.1245/s10434-018-6615-2
   Carolan A, 1919, CANC LETT
   Centers for Medicare & Medicaid Services, MED TEL HLTH CAR PRO
   Chen Z, 2008, RADIOTHER ONCOL, V87, P3, DOI 10.1016/j.radonc.2007.11.016
   Cook TM, 2020, ANAESTHESIA
   European Society of Medical Oncology, 2020, CANC PAT MAN COVID 1
   Federation of State Medical Boards, 2020, STAT MOD REQ TEL RES
   Grass F, 2020, EJSO-EUR J SURG ONC, V46, P455, DOI 10.1016/j.ejso.2019.11.513
   Hsu T, 2020, NY TIMES
   Kaltenmeier Christof, 2019, Ann Surg, DOI 10.1097/SLA.0000000000003745
   Kane CK, 2018, HEALTH AFFAIR, V37, P1923, DOI 10.1377/hlthaff.2018.05077
   Lai JB, 2020, JAMA NETW OPEN, V3, DOI 10.1001/jamanetworkopen.2020.3976
   Lauer SA, 2020, ANN INTERN MED, V172, P577, DOI 10.7326/M20-0504
   Liang WH, 2020, LANCET ONCOL, V21, P335, DOI 10.1016/S1470-2045(20)30096-6
   Marron Jonathan M, 2020, J Clin Oncol, pJCO2000960, DOI 10.1200/JCO.20.00960
   Mazzaferro V, 2020, ANN SURG
   National Institutes of Health NCI Surveillance Epidemiology and End Results Program, 2020, CANC STAT FACTS COMM
   Shankar Abhishek, 2020, Asian Pac J Cancer Prev, V21, P569, DOI 10.31557/APJCP.2020.21.3.569
   Shi HS, 2020, LANCET INFECT DIS, V20, P425, DOI 10.1016/S1473-3099(20)30086-4
   Sidaway P, 2020, NAT REV CLIN ONCOL, V17, P336, DOI 10.1038/s41571-020-0366-2
   Tate C, 2020, US TODAY
   Thoracic Surgery Outcomes Research Network Inc, 2020, Ann Thorac Surg, DOI 10.1016/j.athoracsur.2020.03.005
   Tian SF, 2020, J THORAC ONCOL, V15, P700, DOI 10.1016/j.jtho.2020.02.010
   Topf MC, 2020, HEAD NECK-J SCI SPEC, V42, P1159, DOI 10.1002/hed.26184
   Ueda M, 2020, J NATL COMPR CANC NE, V18, P366, DOI 10.6004/jnccn.2020.7560
   University of New Mexico Health Science Center ECHO Institute, 2020, PROJ ECH 2020
   US Food and Drug Administration, 2020, FDA GUID COND CLIN T
   Woolf SH, 1999, BRIT MED J, V318, P527, DOI 10.1136/bmj.318.7182.527
   Xia Y, 2020, LANCET ONCOL, V21, pE180, DOI 10.1016/S1470-2045(20)30150-9
   Yang S, 2020, ANN TRANSL MED, V8, DOI 10.21037/atm.2020.02.66
   Yu J, 2020, JAMA ONCOL
   Yuen E, 2020, ORAL ONCOL, V105, DOI 10.1016/j.oraloncology.2020.104738
   Zhang L, 2020, Ann Oncol, V31, P894, DOI 10.1016/j.annonc.2020.03.296
NR 42
TC 0
Z9 0
U1 0
U2 0
PU SPRINGER
PI NEW YORK
PA ONE NEW YORK PLAZA, SUITE 4600, NEW YORK, NY, UNITED STATES
SN 1068-9265
EI 1534-4681
J9 ANN SURG ONCOL
JI Ann. Surg. Oncol.
DI 10.1245/s10434-020-08673-6
EA JUN 2020
PG 14
WC Oncology; Surgery
SC Oncology; Surgery
GA LX6KF
UT WOS:000539937800005
PM 32535870
OA Bronze, Green Published
DA 2020-06-28
ER

PT J
AU Siciliano, B
   Carvalho, G
   da Silva, CM
   Arbilla, G
AF Siciliano, Bruno
   Carvalho, Giovanna
   da Silva, Cleyton Martins
   Arbilla, Graciela
TI The Impact of COVID-19 Partial Lockdown on Primary Pollutant
   Concentrations in the Atmosphere of Rio de Janeiro and Sao Paulo
   Megacities (Brazil)
SO BULLETIN OF ENVIRONMENTAL CONTAMINATION AND TOXICOLOGY
LA English
DT Article; Early Access
DE COVID-19; Lockdown; Social distancing; Atmospheric pollutants; Brazil
AB As COVID-19 spread all over the world, most of the countries adopted some kind of restrictions to avoid the collapse of health systems. In Brazil, Sao Paulo and Rio the Janeiro, the two most populated cities in the country, were the first to determine social distancing. In this study, the impact of the social distancing measures on the concentrations of the three main primary air pollutants (PM10, NO(2)and CO) was analyzed. CO levels showed the most significant reductions (up to 100%) since it is related to light-duty vehicular emissions. NO(2)also showed reductions (9.1%-41.8%) while PM(10)levels were only reduced in the 1st lockdown week. The decrease of pollutants was not directly proportional to the vehicular flux reduction, because it depends on other factors such as the transport of air masses from industrial and rural areas. The differences observed can be explained considering the fleet characteristics in the two cities and the response of the population to the social distancing recommendations.
C1 [Siciliano, Bruno; Carvalho, Giovanna; da Silva, Cleyton Martins; Arbilla, Graciela] Univ Fed Rio de Janeiro, Inst Quim, BR-21941909 Rio De Janeiro, RJ, Brazil.
   [da Silva, Cleyton Martins] Univ Veiga de Almeida, Campus Maracana, BR-20271020 Rio De Janeiro, RJ, Brazil.
RP Arbilla, G (reprint author), Univ Fed Rio de Janeiro, Inst Quim, BR-21941909 Rio De Janeiro, RJ, Brazil.
EM gracielaiq@gmail.com
FU FAPERJ (Brazil)Carlos Chagas Filho Foundation for Research Support of
   the State of Rio de Janeiro (FAPERJ); FUNADESP (Brazil); CNPq
   (Brazil)National Council for Scientific and Technological Development
   (CNPq)
FX The authors acknowledge financial support from FAPERJ (Brazil), FUNADESP
   (Brazil) and CNPq (Brazil). Data were provided by the monitoring
   stations operated by CETESB (Sao Paulo, Brazil) and SMAC (Rio de
   Janeiro, Brazil).
CR Andrade MDF, 2017, ATMOS ENVIRON, V159, P66, DOI 10.1016/j.atmosenv.2017.03.051
   [Anonymous], 2020, LANCET, V395, P1461, DOI 10.1016/S0140-6736(20)31095-3
   CETESB, 2020, QUAL AR
   COVID, 2020, COR BRAS
   Croda Julio, 2020, Rev Soc Bras Med Trop, V53, pe20200167, DOI 10.1590/0037-8682-0167-2020
   Cyberlab, 2020, DAD CONT VEIC
   Dantas G, 2020, SCI TOTAL ENVIRON, V729, DOI 10.1016/j.scitotenv.2020.139085
   Fiocruz, 2020, AG FIOCR MON COVID 1
   Gautam S, 2020, B ENVIRON CONTAM TOX, V104, P724, DOI 10.1007/s00128-020-02877-y
   Gautam S, 2020, ENVIRON DEV SUSTAIN, V22, P3867, DOI 10.1007/s10668-020-00739-5
   IBGE, 2020, RBAZ CIT
   INE, 2014, INV NAC EM ATM VEIC
   INEA, 2016, INV EM FONT VEIC
   Johns Hopkins University, 2020, J HOPK U MED 20, P20
   Nakada LYK, 2020, SCI TOTAL ENVIRON, V730, DOI 10.1016/j.scitotenv.2020.139087
   MMA, 2020, GUIA TECN MON AV QUA
   Muhammad Sulaman, 2020, Sci Total Environ, V728, P138820, DOI 10.1016/j.scitotenv.2020.138820
   Sharma Shubham, 2020, Sci Total Environ, V728, P138878, DOI 10.1016/j.scitotenv.2020.138878
   Siciliano B, 2020, J BRAZIL CHEM SOC, V31, P523, DOI 10.21577/0103-5053.20190212
   SMAC, 2020, PREF CID RIO DE JAN
   Tobias A, 2020, SCI TOTAL ENVIRON, V726, DOI 10.1016/j.scitotenv.2020.138540
   Tsuruta F, 2018, J BRAZIL CHEM SOC, V29, P1291, DOI 10.21577/0103-5053.20170226
   WHO, 2020, WHO NOV COR 2019 NCO
   Wilder-Smith A, 2020, J TRAVEL MED, V27, DOI 10.1093/jtm/taaa020
NR 24
TC 0
Z9 0
U1 0
U2 0
PU SPRINGER
PI NEW YORK
PA ONE NEW YORK PLAZA, SUITE 4600, NEW YORK, NY, UNITED STATES
SN 0007-4861
EI 1432-0800
J9 B ENVIRON CONTAM TOX
JI Bull. Environ. Contam. Toxicol.
DI 10.1007/s00128-020-02907-9
EA JUN 2020
PG 7
WC Environmental Sciences; Toxicology
SC Environmental Sciences & Ecology; Toxicology
GA LX7BW
UT WOS:000539983700001
PM 32535674
OA Green Published, Bronze
DA 2020-06-28
ER

PT J
AU Golechha, M
AF Golechha, Mahaveer
TI COVID-19, India, lockdown and psychosocial challenges: What next?
SO INTERNATIONAL JOURNAL OF SOCIAL PSYCHIATRY
LA English
DT Letter; Early Access
C1 [Golechha, Mahaveer] Indian Inst Publ Hlth Gandhinagar, Gandhinagar, India.
RP Golechha, M (reprint author), Indian Inst Publ Hlth Gandhinagar, Hlth Syst & Hlth Policy, Gandhinagar 382042, Gujarat, India.
EM mahaveeraiims@yahoo.co.in
CR [Anonymous], 2020, LANCET PSYCHIAT, V7, P463, DOI 10.1016/S2215-0366(20)30194-2
   [Anonymous], 2020, LANCET, P395
   Brooks SK, 2020, LANCET, V395, P912, DOI [10.1016/S0140-6736(20)30460-8, 10.1016/S0140-6736(20)30460-8.]
   Chetterje P, 2020, LANCET INFECT DIS, V20, P544, DOI 10.1016/S1473-3099(20)30300-5
   Huang Y., 2020, ASIAN J PSYCHIATR, V51
   Matias T, 2020, J HEALTH PSYCHOL, V25, P871, DOI 10.1177/1359105320925149
   Torales J, 2020, INT J SOC PSYCHIATR, V66, P317, DOI 10.1177/0020764020915212
   Ventriglio A, 2020, INT J SOC PSYCHIATR, DOI 10.1177/0020764020924449
   WHO, 2020, NOV COR 2019 NCOV ST
NR 9
TC 0
Z9 0
U1 0
U2 0
PU SAGE PUBLICATIONS LTD
PI LONDON
PA 1 OLIVERS YARD, 55 CITY ROAD, LONDON EC1Y 1SP, ENGLAND
SN 0020-7640
EI 1741-2854
J9 INT J SOC PSYCHIATR
JI Int. J. Soc. Psychiatr.
AR 0020764020935922
DI 10.1177/0020764020935922
EA JUN 2020
PG 3
WC Psychiatry
SC Psychiatry
GA LX7MF
UT WOS:000540010800001
PM 32536246
OA Other Gold
DA 2020-06-28
ER

PT J
AU Johnson, N
AF Johnson, Nia
TI When Blackness Does Not Fade After a Pandemic: An Appeal to Acknowledge
   the Unequal Burden of Social Isolation
SO JOURNAL OF URBAN HEALTH-BULLETIN OF THE NEW YORK ACADEMY OF MEDICINE
LA English
DT Article; Early Access
ID STEREOTYPE THREAT; IDENTIFICATION
AB Social distancing is one of the few tools that the everyman has to combat the Coronavirus disease. However, for those who are subject to racialized stereotypes about work productivity, educational ability, and other assumptions, the choice to socially distance can have many unintended consequences. This article is an appeal to our posterity, inviting a conversation about how we will remember the Coronavirus' impact on our lives. Will we selectively provide compassion for the racial groups we perceive more favorable when this is over? Or will we play favorites when it is time to pick up the pieces? This article provides scenarios and commentary on how social distancing could affect Black American populations - regardless of income or socioeconomic status. It argues that history has not been kind to Black Americans who have bought into mass national causes, and that there is an opportunity here to act differently.
C1 [Johnson, Nia] Harvard Univ, Cambridge, MA 02138 USA.
RP Johnson, N (reprint author), Harvard Univ, Cambridge, MA 02138 USA.
EM niajohnson@g.harvard.edu
CR [Anonymous], 2007, THREATS I M US F M S
   [Anonymous], 2018, WHAT IS WHITE PRIVIL
   [Anonymous], 2020, STAT
   Baker PC, NEW YORKER
   Brooks M, 2020, NY TIMES
   Craemer T, 2017, SOC SCI RES, V65, P163, DOI 10.1016/j.ssresearch.2017.02.003
   DeCuir-Gunby JT, 2016, URBAN EDUC, V51, P390, DOI 10.1177/0042085916628610
   Johnson TT, 2012, IMPACT NEGATIVE STER
   Mounk Y, 2020, ATLANTIC
   Nadler DR, 2016, J COLL STUDENT DEV, V57, P667, DOI 10.1353/csd.2016.0039
NR 10
TC 0
Z9 0
U1 0
U2 0
PU SPRINGER
PI NEW YORK
PA ONE NEW YORK PLAZA, SUITE 4600, NEW YORK, NY, UNITED STATES
SN 1099-3460
EI 1468-2869
J9 J URBAN HEALTH
JI J. Urban Health
DI 10.1007/s11524-020-00451-9
EA JUN 2020
PG 3
WC Public, Environmental & Occupational Health; Medicine, General &
   Internal
SC Public, Environmental & Occupational Health; General & Internal Medicine
GA LX6DX
UT WOS:000539921200001
PM 32535794
OA Bronze, Green Published
DA 2020-06-28
ER

PT J
AU Goulabchand, R
   Bocle, H
   Vignet, R
   Sotto, A
   Loubet, P
AF Goulabchand, Radjiv
   Bocle, Helene
   Vignet, Renaud
   Sotto, Albert
   Loubet, Paul
TI Digital tablets to improve quality of life of COVID-19 older inpatients
   during lockdown
SO EUROPEAN GERIATRIC MEDICINE
LA English
DT Letter; Early Access
DE Digital tablets; End-of-life; COVID-19
C1 [Goulabchand, Radjiv] Univ Montpellier, CHU Nimes, Dept Internal Med, Pl Pr Debre, F-30029 Nimes, France.
   [Goulabchand, Radjiv] St Eloi Hosp, Inst Regenerat Med & Biotherapy, INSERM, U1183, 80 Ave Augustin Fliche, Montpellier, France.
   [Bocle, Helene; Sotto, Albert; Loubet, Paul] Univ Montpellier, CHU Nimes, Dept Infect & Trop Dis, Nimes, France.
   [Bocle, Helene; Sotto, Albert; Loubet, Paul] Univ Montpellier, INSERM, U1047, Nimes, France.
   [Vignet, Renaud] CHU Nimes, Addict Dept, Nimes, France.
RP Goulabchand, R (reprint author), Univ Montpellier, CHU Nimes, Dept Internal Med, Pl Pr Debre, F-30029 Nimes, France.; Goulabchand, R (reprint author), St Eloi Hosp, Inst Regenerat Med & Biotherapy, INSERM, U1183, 80 Ave Augustin Fliche, Montpellier, France.
EM radjiv.goulabchand@chu-nimes.fr
CR Martineau P, 2020, WIRED
   Wong B, 2020, HUFFINGTON POST
NR 2
TC 0
Z9 0
U1 0
U2 0
PU SPRINGER
PI NEW YORK
PA ONE NEW YORK PLAZA, SUITE 4600, NEW YORK, NY, UNITED STATES
SN 1878-7649
EI 1878-7657
J9 EUR GERIATR MED
JI Eur. Geriatr. Med.
DI 10.1007/s41999-020-00344-9
EA JUN 2020
PG 2
WC Geriatrics & Gerontology
SC Geriatrics & Gerontology
GA LX6QA
UT WOS:000539952900001
PM 32535757
OA Green Published, Bronze
DA 2020-06-28
ER

PT J
AU Bae, YS
   Kim, KH
   Choi, SW
   Ko, T
   Jeong, CW
   Cho, B
   Kim, MS
   Kang, E
AF Bae, Ye Seul
   Kim, Kyung Hwan
   Choi, Sae Won
   Ko, Taehoon
   Jeong, Chang Wook
   Cho, BeLong
   Kim, Min Sun
   Kang, EunKyo
TI Information Technology-Based Management of Clinically Healthy COVID-19
   Patients: Lessons From a Living and Treatment Support Center Operated by
   Seoul National University Hospital
SO JOURNAL OF MEDICAL INTERNET RESEARCH
LA English
DT Article
DE COVID-19; clinical informatics; mobile app; telemedicine; hospital
   information system; app; health information technology
ID PUBLIC-HEALTH; MERS; TELEMEDICINE; KOREA
AB Background: South Korea took preemptive action against coronavirus disease (COVID-19) by implementing extensive testing, thorough epidemiological investigation, strict social distancing, and rapid treatment of patients according to disease severity. The Korean government entrusted large-scale hospitals with the operation of living and treatment support centers (LTSCs) for the management for clinically healthy COVID-19 patients.
   Objective: The aim of this paper is to introduce our experience implementing information and communications technology (ICT)-based remote patient management systems at a COVID-19 LTSC.
   Methods: We adopted new electronic health record templates, hospital information system (HIS) dashboards, cloud-based medical image sharing, a mobile app, and smart vital sign monitoring devices.
   Results: Enhancements were made to the HIS to assist in the workflow and care of patients in the LTSC. A dashboard was created for the medical staff to view the vital signs and symptoms of all patients. Patients used a mobile app to consult with their physician or nurse, answer questionnaires, and input self-measured vital signs; the results were uploaded to the hospital information system in real time. Cloud based image sharing enabled interoperability between medical institutions. Korea's strategy of aggressive mitigation has "flattened the curve" of the rate of infection. A multidisciplinary approach was integral to develop systems supporting patient care and management at the living and treatment support center as quickly as possible.
   Conclusions: Faced with a novel infectious disease, we describe the implementation and experience of applying an ICT-based patient management system in the LTSC affiliated with Seoul National University Hospital. ICT-based tools and applications are increasingly important in health care, and we hope that our experience will provide insight into future technology-based infectious disease responses.
C1 [Bae, Ye Seul; Kim, Kyung Hwan; Choi, Sae Won; Ko, Taehoon; Jeong, Chang Wook] Seoul Natl Univ Hosp, Off Hosp Informat, 101 Daehak Ro, Seoul 03080, South Korea.
   [Bae, Ye Seul; Cho, BeLong; Kang, EunKyo] Seoul Natl Univ Hosp, Dept Family Med, Seoul, South Korea.
   [Kim, Kyung Hwan] Seoul Natl Univ Hosp, Dept Thorac & Cardiovasc Surg, Seoul, South Korea.
   [Kim, Kyung Hwan] Seoul Natl Univ, Dept Thorac & Cardiovasc Surg, Coll Med, Seoul, South Korea.
   [Choi, Sae Won] Seoul Natl Univ Hosp, Dept Emergency Med, Seoul, South Korea.
   [Jeong, Chang Wook] Seoul Natl Univ Hosp, Dept Urol, Seoul, South Korea.
   [Cho, BeLong; Kim, Min Sun; Kang, EunKyo] Seoul Natl Univ Hosp, Dept Publ Hlth & Med Serv, Seoul, South Korea.
   [Kim, Min Sun] Seoul Natl Univ Hosp, Dept Pediat, Seoul, South Korea.
RP Kim, KH (reprint author), Seoul Natl Univ Hosp, Off Hosp Informat, 101 Daehak Ro, Seoul 03080, South Korea.
EM kkh726@snu.ac.kr
OI Kim, Min Sun/0000-0001-5323-9857; Kim, Kyung-Hwan
   Kim/0000-0002-2718-8758; Cho, Belong/0000-0001-9558-689X; Kang,
   EunKyo/0000-0001-5844-5625; Ko, Taehoon/0000-0002-4045-0036
FU Korea Health Technology R&D Project through the Korea Health Industry
   Development Institute - Ministry of Health and Welfare, South Korea
   [HI19C0790]
FX We would like to gratefully acknowledge our excellent team members,
   Suhyeon Kim, Jisu Ha, Buri Lee, and Sanghee Lim from the Hospital
   Information Development team, Myeonghee Song and Gyeongran Hong from the
   Medical Records team, Taewoo Kim and Donggyu Lee from the Hospital
   Information Strategy team, and Hyesook Lee from the Hospital Information
   System and Security team for their profound dedication and excellence.
   We would like to thank our colleagues Hyuck Kim from HealthConnect,
   Jinmo Kim and Sanghak Lee from Tribell Labs, and the IT specialists from
   ezCaretech. Above all, we would like to express deep gratitude to all
   experts and volunteers who are still fighting COVID-19. This research
   was supported by a grant of the Korea Health Technology R&D Project
   through the Korea Health Industry Development Institute, funded by the
   Ministry of Health and Welfare, South Korea (grant number: HI19C0790).
CR Arsenault M, 2020, CANADIAN FAMILY PHYS
   Barnett ML, 2018, JAMA-J AM MED ASSOC, V320, P2147, DOI 10.1001/jama.2018.12354
   Boyd T, 2010, 24 IEEE INT C ADV IN, DOI [10.1109/waina.2010.60, DOI 10.1109/WAINA.2010.60]
   Chang H, 2015, HEALTHC INFORM RES, V21, P230, DOI 10.4258/hir.2015.21.4.230
   Choi S., 2019, KOREA DOCTORS N 0807
   del Rio C, 2020, JAMA-J AM MED ASSOC, V323, P1339, DOI 10.1001/jama.2020.3072
   Deshmukh V, 2020, COVID 19 DIAGN MULT, DOI 10.14293/S2199-1006.1.SOR-.PPA94RC.v1
   Greenhalgh T, 2020, BMJ-BRIT MED J, V368, DOI 10.1136/bmj.m998
   Guan W, 2020, NEW ENGL J MED, V382, P1708, DOI 10.1056/NEJMoa2002032
   Hammond WE, 2010, HEALTH AFFAIR, V29, P285, DOI 10.1377/hlthaff.2009.0903
   Han SH, 2010, HEALTHC INFORM RES, V16, P281, DOI 10.4258/hir.2010.16.4.281
   Hick JL, 2020, NEW ENGL J MED, V382, DOI 10.1056/NEJMp2005118
   Hong KH, 2020, ANN LAB MED, V40, P351, DOI 10.3343/alm.2020.40.5.351
   Khan A, 2015, J INFECT DEV COUNTR, V9, P543, DOI 10.3855/jidc.7278
   Kim DH, 2020, J KOREAN MED SCI, V35, DOI 10.3346/jkms.2020.35.e137
   Korea Centers for Disease Control, GLOB LOC COVID 19
   Korea Centers for Disease Control, COR DIS 19 REP KOR
   Korea Centers for Disease Control, 2018, INT TRAV INF SYST IT
   Korea Health Insurance Review and Assessment Service, 2020, COVID 19 LIV TREATM
   Korea Social Security Information Service, 2019, HEALTHC INF EXCH
   Korean Soc Infect Dis, 2020, J KOREAN MED SCI, V35, DOI 10.3346/jkms.2020.35.e112
   Lim PL, 2015, T ROY SOC TROP MED H, V109, P541, DOI 10.1093/trstmh/trv064
   Lipsitch M, 2020, NEW ENGL J MED, V382, P1194, DOI 10.1056/NEJMp2002125
   Lurie N, 2008, DISASTER MED PUBLIC, V2, P251, DOI 10.1097/DMP.0b013e31817dd143
   Martin R, 2012, J HEALTH POLIT POLIC, V37, P1091, DOI 10.1215/03616878-1813854
   Ministry of Health and Welfare Republic of Korea, 2020, UPD COVID 19 REP KOR
   Ministry of Health and Welfare Republic of Korea, 2020, CURR STAT RESP COVID
   Moon TJ, 2012, J KOREAN MED SCI, V27, pS3, DOI 10.3346/jkms.2012.27.S.S3
   Oh JY, 2015, HEALTHC INFORM RES, V21, P239, DOI 10.4258/hir.2015.21.4.239
   Ohannessian R, 2020, JMIR PUBLIC HLTH SUR, V6, P121, DOI 10.2196/18810
   Paules CI, 2020, JAMA-J AM MED ASSOC, V323, P707, DOI 10.1001/jama.2020.0757
   Petersen E, 2015, INT J INFECT DIS, V36, P54, DOI 10.1016/j.ijid.2015.06.004
   Smith AC, 2020, J TELEMED TELECARE, V26, P309, DOI 10.1177/1357633X20916567
   Wang CJ, 2020, JAMA-J AM MED ASSOC, V323, P1341, DOI 10.1001/jama.2020.3151
   World Health Organization, COR DIS COVID 2019 S
   Wu ZY, 2020, JAMA-J AM MED ASSOC, V323, P1239, DOI [10.1001/jama.2020.2648, 10.1001/jama.2020.264810.1001/jama.2020.2648]
   Yoo S, 2012, HEALTHC INFORM RES, V18, P145, DOI 10.4258/hir.2012.18.2.145
NR 37
TC 0
Z9 0
U1 0
U2 0
PU JMIR PUBLICATIONS, INC
PI TORONTO
PA 130 QUEENS QUAY E, STE 1102, TORONTO, ON M5A 0P6, CANADA
SN 1438-8871
J9 J MED INTERNET RES
JI J. Med. Internet Res.
PD JUN 12
PY 2020
VL 22
IS 6
AR e19938
DI 10.2196/19938
PG 11
WC Health Care Sciences & Services; Medical Informatics
SC Health Care Sciences & Services; Medical Informatics
GA LX5ZE
UT WOS:000539908700001
PM 32490843
OA DOAJ Gold
DA 2020-06-28
ER

PT J
AU Reuschke, D
   Felstead, A
AF Reuschke, Darja
   Felstead, Alan
TI Changing workplace geographies in the COVID-19 crisis
SO DIALOGUES IN HUMAN GEOGRAPHY
LA English
DT Editorial Material; Early Access
DE COVID-19; flexible working; homeworking; productivity; well-being
ID WORKERS; WORKING; GROWTH
AB COVID-19 has fundamentally changed workplace geographies with large proportions of people working at home during the 'Great Lockdown'. This commentary argues that working at home has emerged as a key policy response and one in which inequalities are embedded. We outline the nature of these social and spatial inequalities by examining existing evidence and data for the Global North, and consider some of the economic and policy challenges ahead.
C1 [Reuschke, Darja] Univ Southampton, Southampton, Hants, England.
   [Felstead, Alan] Cardiff Univ, Cardiff, Wales.
RP Reuschke, D (reprint author), Univ Southampton, Sch Geog & Environm Sci, Univ Rd, Southampton SO17 1BJ, Hants, England.
EM d.reuschke@soton.ac.uk
FU European Research Council (ERC) through the WORKANDHOME Starting
   GrantEuropean Research Council (ERC) [ERC-StG-2014 639403]
FX The author(s) disclosed receipt of the following financial support for
   the research, authorship, and/or publication of this article: Darja
   Reuschke's time working on this commentary was funded by the European
   Research Council (ERC) through the WORKANDHOME Starting Grant
   (ERC-StG-2014 639403).
CR Adams-Prassl A, 2020, CAMBRIDGE WORKING PA, V2023
   Burchell B, 2020, URBAN STUD, DOI 10.1177/0042098020903248
   de Menezes LM, 2011, INT J MANAG REV, V13, P452, DOI 10.1111/j.1468-2370.2011.00301.x
   Dingel JI, 2020, CISC VIS NETW IND GL
   Felstead A, 2002, NEW TECH WORK EMPLOY, V17
   Felstead A, 2017, NEW TECH WORK EMPLOY, V32, P195, DOI 10.1111/ntwe.12097
   Joyce R, 2020, BN278 I FISC STUD
   Mongey S, 2020, CISC VIS NETW IND GL
   Moos M, 2007, URBAN STUD, V44, P1781, DOI 10.1080/00420980701507639
   Mosendz P, 2020, LOS ANGELES TIMES
   Office for National Statistics, 2020, COR SOC IMP GREAT BR
   Office for National Statistics, 2020, COR HOM UK LAB MARK
   Ojala S, 2018, ACTA SOCIOL, V61, P402, DOI 10.1177/0001699317722593
   Ory DT, 2006, URBAN GEOGR, V27, P590, DOI 10.2747/0272-3638.27.7.590
   Reuschke D, 2019, ENVIRON PLANN A, V51, P1326, DOI 10.1177/0308518X19842583
   Rodriguez-Pose A, 2015, INT REGIONAL SCI REV, V38, P30, DOI 10.1177/0160017613505201
   Vilhelmson B, 2016, NEW TECH WORK EMPLOY, V31, P77, DOI 10.1111/ntwe.12060
NR 17
TC 0
Z9 0
U1 0
U2 0
PU SAGE PUBLICATIONS LTD
PI LONDON
PA 1 OLIVERS YARD, 55 CITY ROAD, LONDON EC1Y 1SP, ENGLAND
SN 2043-8206
EI 2043-8214
J9 DIALOGUES HUM GEOGR
JI Dialogues Hum. Geogr.
AR 2043820620934249
DI 10.1177/2043820620934249
EA JUN 2020
PG 5
WC Geography
SC Geography
GA LX7XR
UT WOS:000540041400001
DA 2020-06-28
ER

PT J
AU Wang, LQ
   Li, MY
   Yu, SC
   Chen, X
   Li, Z
   Zhang, YB
   Jiang, LH
   Xia, Y
   Li, JL
   Liu, WP
   Li, PF
   Lichtfouse, E
   Rosenfeld, D
   Seinfeld, JH
AF Wang, Liqiang
   Li, Mengying
   Yu, Shaocai
   Chen, Xue
   Li, Zhen
   Zhang, Yibo
   Jiang, Linhui
   Xia, Yan
   Li, Jiali
   Liu, Weiping
   Li, Pengfei
   Lichtfouse, Eric
   Rosenfeld, Daniel
   Seinfeld, John H.
TI Unexpected rise of ozone in urban and rural areas, and sulfur dioxide in
   rural areas during the coronavirus city lockdown in Hangzhou, China:
   implications for air quality
SO ENVIRONMENTAL CHEMISTRY LETTERS
LA English
DT Article; Early Access
DE COVID-19; Hangzhou; Lockdown; Air quality; Emission reductions;
   Coronavirus; PM2.5; PM10; SO2; CO; NO2; O-3
ID YANGTZE-RIVER DELTA; FINE PARTICULATE MATTER; OPEN CROP STRAW; POLLUTION
   EPISODE; HAZE POLLUTION; EASTERN CHINA; PM2.5; POLLUTANTS; REDUCTION;
   EMISSIONS
AB The outbreak of coronavirus named COVID-19, initially identified in Wuhan, China in December 2019, has spread rapidly at the global scale. Most countries have rapidly stopped almost all activities including industry, services and transportation of goods and people, thus decreasing air pollution in an unprecedented way, and providing a unique opportunity to study air pollutants. While satellite data have provided visual evidence for the global reduction in air pollution such as nitrogen dioxide (NO2) worldwide, precise and quantitative information is missing at the local scale. Here we studied changes in particulate matter (PM2.5, PM10), carbon monoxide (CO), NO2, sulfur dioxide (SO2) and ozone (O-3) at 10 urban sites in Hangzhou, a city of 7.03 million inhabitants, and at 1 rural site, before city lockdown, January 1-23, during city lockdown, January 24-February 15, and during resumption, February 16-28, in 2020. Results show that city lockdown induced a sharp decrease in PM2.5, PM10, CO, and NO(2)concentrations at both urban and rural sites. The NO(2)decrease is explained by reduction in traffic emissions in the urban areas, and by lower regional transport in rural areas during lockdown, as expected. SO(2)concentrations decreased from 6.3 to 5.3 mu g m(-3)in the city, but increased surprisingly from 4.7 to 5.8 mu g m(-3)at the rural site: this increase is attributed both to higher coal consumption for heating and emissions from traditional fireworks of the Spring Eve and Lantern Festivals during lockdown. Unexpectedly, O(3)concentrations increased by 145% from 24.6 to 60.6 mu g m(-3)in the urban area, and from 42.0 to 62.9 mu g m(-3)in the rural area during the lockdown. This finding is explained by the weakening of chemical titration of O(3)by NO due to reductions of NO(x)fresh emissions during the non-photochemical reaction period from 20:00 PM to 9:00 AM (local time). During the lockdown, compared to the same period in 2019, the daily average concentrations in the city decreased by 42.7% for PM2.5, 47.9% for PM10, 28.6% for SO2, 22.3% for CO and 58.4% for NO2, which is obviously explained by the absence of city activities. Overall, we observed not only the expected reduction in some atmospheric pollutants (PM, SO2, CO, NO2), but also unexpected increases in SO(2)in the rural areas and of ozone (O-3) in both urban and rural areas, the latter being paradoxically due to the reduction in nitrogen oxide levels. In other words, the city lockdown has improved air quality by reducing PM2.5, PM10, CO, and NO2, but has also decreased air quality by augmenting O(3)and SO2.
C1 [Wang, Liqiang; Li, Mengying; Yu, Shaocai; Chen, Xue; Li, Zhen; Zhang, Yibo; Jiang, Linhui; Xia, Yan; Li, Jiali; Liu, Weiping] Zhejiang Univ, Key Lab Environm Remediat & Ecol Hlth, Minist Educ, Hangzhou 310058, Zhejiang, Peoples R China.
   [Wang, Liqiang; Li, Mengying; Yu, Shaocai; Chen, Xue; Li, Zhen; Zhang, Yibo; Jiang, Linhui; Xia, Yan; Li, Jiali; Liu, Weiping] Zhejiang Univ, Coll Environm & Resource Sci, Res Ctr Air Pollut & Hlth, Hangzhou 310058, Zhejiang, Peoples R China.
   [Yu, Shaocai; Seinfeld, John H.] CALTECH, Div Chem & Chem Engn, Pasadena, CA 91125 USA.
   [Li, Pengfei] Hebei Agr Univ, Coll Sci & Technol, Baoding 071000, Hebei, Peoples R China.
   [Lichtfouse, Eric] Aix Marseille Univ, CNRS, Coll France, INRA,IRD,CEREGE, Ave Louis Philibert, F-13100 Aix En Provence, France.
   [Lichtfouse, Eric] Xi An Jiao Tong Univ, State Key Lab Multiphase Flow Power Engn, Xian 710049, Shaanxi, Peoples R China.
   [Rosenfeld, Daniel] Hebrew Univ Jerusalem, Inst Earth Sci, Jerusalem, Israel.
RP Yu, SC (reprint author), Zhejiang Univ, Key Lab Environm Remediat & Ecol Hlth, Minist Educ, Hangzhou 310058, Zhejiang, Peoples R China.; Yu, SC (reprint author), Zhejiang Univ, Coll Environm & Resource Sci, Res Ctr Air Pollut & Hlth, Hangzhou 310058, Zhejiang, Peoples R China.; Yu, SC (reprint author), CALTECH, Div Chem & Chem Engn, Pasadena, CA 91125 USA.; Li, PF (reprint author), Hebei Agr Univ, Coll Sci & Technol, Baoding 071000, Hebei, Peoples R China.
EM shaocaiyu@zju.edu.cn; lglpf@hebau.edu.cn
FU Department of Science and Technology of China [2016YFC0202702,
   2018YFC0213506, 2018YFC0213503]; National Research Program for Key
   Issues in Air Pollution Control in China [DQGG0107]; National Natural
   Science Foundation of ChinaNational Natural Science Foundation of China
   [21577126, 41561144004]; Research Center for Air Pollution and Health in
   Zhejiang University; Initiation Fund for Introducing Talents of Hebei
   Agricultural University [412201904]; Zhejiang 1000 Talent Plan
FX This work was partially supported by the Department of Science and
   Technology of China (Nos. 2016YFC0202702, 2018YFC0213506, and
   2018YFC0213503), National Research Program for Key Issues in Air
   Pollution Control in China (No. DQGG0107), and National Natural Science
   Foundation of China (Nos. 21577126 and 41561144004). Part of this work
   was also supported by the "Zhejiang 1000 Talent Plan" and Research
   Center for Air Pollution and Health in Zhejiang University. Pengfei Li
   is supported by Initiation Fund for Introducing Talents of Hebei
   Agricultural University (412201904).
CR [Anonymous], 2020, CHINA DAILY
   Buysse CE, 2019, ENVIRON SCI TECHNOL, V53, P12519, DOI 10.1021/acs.est.9b05241
   Chai FH, 2014, J ENVIRON SCI, V26, P75, DOI 10.1016/S1001-0742(13)60383-6
   Chen X, 2020, ENVIRON CHEM LETT, V18, P957, DOI 10.1007/s10311-020-00976-0
   Chen YY, 2013, P NATL ACAD SCI USA, V110, P12936, DOI 10.1073/pnas.1300018110
   Cheng Z, 2014, ATMOS CHEM PHYS, V14, P4573, DOI 10.5194/acp-14-4573-2014
   Chow JC, 2002, ENERG FUEL, V16, P222, DOI 10.1021/ef0101715
   Ding AJ, 2013, ATMOS CHEM PHYS, V13, P5813, DOI 10.5194/acp-13-5813-2013
   Ding AJ, 2019, ATMOS CHEM PHYS, V19, P11791, DOI 10.5194/acp-19-11791-2019
   Fang M, 2009, ATMOS ENVIRON, V43, P79, DOI 10.1016/j.atmosenv.2008.09.064
   Gu YX, 2020, ATMOS ENVIRON, V221, DOI 10.1016/j.atmosenv.2019.117108
   Guan W, 2020, NEW ENGL J MED, V382, P1708, DOI 10.1056/NEJMoa2002032
   Huang CL, 2020, LANCET, V395, P497, DOI 10.1016/S0140-6736(20)30183-5
   Huang K, 2012, ATMOS CHEM PHYS, V12, P105, DOI 10.5194/acp-12-105-2012
   Li Hao, 2015, Huanjing Kexue, V36, P1
   Li K, 2019, NAT GEOSCI, V12, P906, DOI 10.1038/s41561-019-0464-x
   Li PF, 2017, ENVIRON CHEM LETT, V15, P709, DOI 10.1007/s10311-017-0642-2
   Liu HR, 2016, SCI REP-UK, V6, DOI 10.1038/srep34408
   Lyu XP, 2016, ATMOS CHEM PHYS, V16, P10671, DOI 10.5194/acp-16-10671-2016
   MEE (Ministry of Ecology and Environment of China), 2020, WHY WAS THER HEAV PO
   Mehmood K, 2020, ATMOS CHEM PHYS, V20, P2419, DOI 10.5194/acp-20-2419-2020
   Mehmood K, 2018, ENVIRON CHEM LETT, V16, P301, DOI 10.1007/s10311-017-0675-6
   Monteiro A, 2012, ENVIRON POLLUT, V162, P176, DOI 10.1016/j.envpol.2011.11.008
   NASA, 2020, AIRB NITR DIOX PLUMM
   Pope CA, 2000, ENVIRON HEALTH PERSP, V108, P713, DOI 10.2307/3454408
   Rosenfeld D, 2019, SCIENCE, V363, P599, DOI 10.1126/science.aav0566
   Seinfeld JH, 2016, ATMOSPHERIC CHEM PHY, P1
   Sharma VK, 2020, ENVIRON CHEM LETT, DOI 10.1007/s10311-020-01017-6
   Sikder HA, 2011, J ENVIRON MANAGE, V92, P953, DOI 10.1016/j.jenvman.2010.10.062
   Tian HY, 2020, SCIENCE, V368, P638, DOI 10.1126/science.abb6105
   van Donkelaar A, 2010, ENVIRON HEALTH PERSP, V118, P847, DOI 10.1289/ehp.0901623
   Wang G, 2017, SCI TOTAL ENVIRON, V595, P81, DOI 10.1016/j.scitotenv.2017.03.231
   Wang JZ, 2016, SCI TOTAL ENVIRON, V550, P961, DOI 10.1016/j.scitotenv.2016.01.138
   Wang K, 2016, SCI TOTAL ENVIRON, V559, P7, DOI 10.1016/j.scitotenv.2016.03.125
   Wang YS, 2014, SCI CHINA EARTH SCI, V57, P14, DOI 10.1007/s11430-013-4773-4
   Wang YG, 2014, ENVIRON INT, V73, P413, DOI 10.1016/j.envint.2014.08.016
   Wang ZS, 2012, AEROSOL AIR QUAL RES, V12, P39, DOI 10.4209/aaqr.2011.04.0045
   World Health Organization, COR DIS COVID 19
   Wu J, 2016, ATMOSPHERE-BASEL, V7, DOI 10.3390/atmos7080100
   Wu YJ, 2018, ENVIRON CHEM LETT, V16, P1117, DOI 10.1007/s10311-018-0735-6
   Xing J, 2011, ATMOS ENVIRON, V45, P1786, DOI 10.1016/j.atmosenv.2011.01.025
   Yu SC, 2006, J AIR WASTE MANAGE, V56, P1459, DOI 10.1080/10473289.2006.10464554
   Yu SC, 2014, ENVIRON CHEM LETT, V12, P109, DOI 10.1007/s10311-013-0444-0
   Zhang G, 2018, ATMOS CHEM PHYS, V18, P1705, DOI 10.5194/acp-18-1705-2018
   Zhang Q, 2009, ATMOS CHEM PHYS, V9, P5131, DOI 10.5194/acp-9-5131-2009
   Zhang Q, 2019, P NATL ACAD SCI USA, V116, P24463, DOI 10.1073/pnas.1907956116
   Zhang XX, 2017, ATMOS CHEM PHYS, V17, P1699, DOI 10.5194/acp-17-1699-2017
NR 47
TC 0
Z9 0
U1 0
U2 0
PU SPRINGER HEIDELBERG
PI HEIDELBERG
PA TIERGARTENSTRASSE 17, D-69121 HEIDELBERG, GERMANY
SN 1610-3653
EI 1610-3661
J9 ENVIRON CHEM LETT
JI Environ. Chem. Lett.
DI 10.1007/s10311-020-01028-3
EA JUN 2020
PG 11
WC Chemistry, Multidisciplinary; Engineering, Environmental; Environmental
   Sciences
SC Chemistry; Engineering; Environmental Sciences & Ecology
GA LX5OH
UT WOS:000539879400002
OA Green Published, Bronze
DA 2020-06-28
ER

PT J
AU Voko, Z
   Pitter, JG
AF Voko, Zoltan
   Pitter, Janos Gyorgy
TI The effect of social distance measures on COVID-19 epidemics in Europe:
   an interrupted time series analysis
SO GEROSCIENCE
LA English
DT Article; Early Access
DE COVID-19; Interrupted time series analysis; Google community mobility
   reports; Social distance; Europe
ID MODELS
AB Following the introduction of unprecedented "stay-at-home" national policies, the COVID-19 pandemic recently started declining in Europe. Our research aims were to characterize the changepoint in the flow of the COVID-19 epidemic in each European country and to evaluate the association of the level of social distancing with the observed decline in the national epidemics. Interrupted time series analyses were conducted in 28 European countries. Social distance index was calculated based on Google Community Mobility Reports. Changepoints were estimated by threshold regression, national findings were analyzed by Poisson regression, and the effect of social distancing in mixed effects Poisson regression model. Our findings identified the most probable changepoints in 28 European countries. Before changepoint, incidence of new COVID-19 cases grew by 24% per day on average. From the changepoint, this growth rate was reduced to 0.9%, 0.3% increase, and to 0.7% and 1.7% decrease by increasing social distancing quartiles. The beneficial effect of higher social distance quartiles (i.e., turning the increase into decline) was statistically significant for the fourth quartile. Notably, many countries in lower quartiles also achieved a flat epidemic curve. In these countries, other plausible COVID-19 containment measures could contribute to controlling the first wave of the disease. The association of social distance quartiles with viral spread could also be hindered by local bottlenecks in infection control. Our results allow for moderate optimism related to the gradual lifting of social distance measures in the general population, and call for specific attention to the protection of focal micro-societies enriching high-risk elderly subjects, including nursing homes and chronic care facilities.
C1 [Voko, Zoltan] Semmelweis Univ, Ctr Hlth Technol Assessment, Budapest, Hungary.
   [Voko, Zoltan; Pitter, Janos Gyorgy] Syreon Res Inst, Budapest, Hungary.
RP Voko, Z (reprint author), Syreon Res Inst, Budapest, Hungary.
EM voko.zoltan@semmelweis-univ.hu
FU Semmelweis University
FX Open access funding provided by Semmelweis University (SE).Data
   availabilityPublicly available data was used for the analysis (see in
   the Acknowledgments).
CR Alam M, 2015, R J, V7, P5
   Aminikhanghahi S, 2017, KNOWL INF SYST, V51, P339, DOI 10.1007/s10115-016-0987-z
   [Anonymous], 2020, COVID 19 RESP TEAM R
   [Anonymous], 2020, EUROPEAN CTR DIS PRE
   [Anonymous], 2017, LANG ENV STAT COMP
   [Anonymous], 2019, STAT STAT SOFTW REL
   [Anonymous], 2020, IMPERIAL COLL COVID
   [Anonymous], 2020, KEY STRAT PREP COVID
   Davidson PM, 2020, J CLIN NURS
   European Centre for Disease Prevention and Control, 2020, RAP RISK ASS COR DIS
   European Commission, 2020, EUR ROADM LIFT COR C
   Fong YY, 2017, BMC BIOINFORMATICS, V18, DOI 10.1186/s12859-017-1863-x
   Hale Thomas, 2020, OXFORD COVID 19 GOVT
   Imai N, 2020, WELLCOME OPEN RES, V5
   Kucharski AJ, 2020, EFFECTIVENESS ISOLAT
   Petersen E, 2020, INT J INFECT DIS
   Ronnegard L, 2010, R J, V2, P20
   Sutradhar BC, 2003, J MULTIVARIATE ANAL, V87, P398, DOI 10.1016/S0047-259X(03)00062-9
   Trabucchi M, 2020, LANCET PSYCHIAT, V7, P387, DOI 10.1016/S2215-0366(20)30149-8
   World Health Organization, 2020, STAT INV OV UNS BUIL
NR 20
TC 0
Z9 0
U1 2
U2 2
PU SPRINGER
PI DORDRECHT
PA VAN GODEWIJCKSTRAAT 30, 3311 GZ DORDRECHT, NETHERLANDS
SN 2509-2715
EI 2509-2723
J9 GEROSCIENCE
JI GeroScience
DI 10.1007/s11357-020-00205-0
EA JUN 2020
PG 8
WC Geriatrics & Gerontology
SC Geriatrics & Gerontology
GA LX6LA
UT WOS:000539939900001
PM 32529592
OA Other Gold, Green Published
DA 2020-06-28
ER

PT J
AU Chen, B
   Marvin, S
   While, A
AF Chen, Bei
   Marvin, Simon
   While, Aidan
TI Containing COVID-19 in China: AI and the robotic restructuring of future
   cities
SO DIALOGUES IN HUMAN GEOGRAPHY
LA English
DT Editorial Material; Early Access
DE artificial intelligence; COVID-19; pandemic control; robotics; urban
AB COVID-19 has generated interest in the potential of urban robotics and automation to manage and police physical distancing and quarantine. This commentary examines the intersection between COVID-19 management strategies and the technological affordances of robotics, autonomous systems, and artificial intelligence (AI) in urban pandemic control. Examples from China illustrate the possibilities for urban robotics and automation in a new era of urban bio-(in)security.
C1 [Chen, Bei; Marvin, Simon; While, Aidan] Univ Sheffield, Sheffield, S Yorkshire, England.
RP Marvin, S (reprint author), Univ Sheffield, Urban Inst, 219 Portobello, Sheffield S1 4DP, S Yorkshire, England.
EM s.marvin@sheffield.ac.uk
FU Royal Society: Beyond Smart Cities: A Comparative Analysis of
   Experimentation in Urban Automation & Robotics in China/UK [R/154722]
FX The author(s) disclosed receipt of the following financial support for
   the research, authorship, and/or publication of this article: Royal
   Society: Beyond Smart Cities: A Comparative Analysis of Experimentation
   in Urban Automation & Robotics in China/UK R/154722.
CR Ali SH, 2006, URBAN STUD, V43, P491, DOI 10.1080/00420980500452458
   Artigas A, 2017, 201752 IBEI
   Ding J, 2018, DECIPHERING CHINAS A
   Macrorie R, 2019, URBAN GEOGRAPHY
   Macrorie R, 2020, URBAN GEOGR, DOI 10.1080/02723638.2019.1698868
   Synced, 2020, SYNCEDREVIEW    0321
   World Health Organization (WHO), 2020, REP WHO CHIN JOINT M
   Xinhua, 2020, XINHUANET
   Yang J, 2020, WORLD EC FORUM
NR 9
TC 0
Z9 0
U1 0
U2 0
PU SAGE PUBLICATIONS LTD
PI LONDON
PA 1 OLIVERS YARD, 55 CITY ROAD, LONDON EC1Y 1SP, ENGLAND
SN 2043-8206
EI 2043-8214
J9 DIALOGUES HUM GEOGR
JI Dialogues Hum. Geogr.
AR 2043820620934267
DI 10.1177/2043820620934267
EA JUN 2020
PG 4
WC Geography
SC Geography
GA LZ0BA
UT WOS:000540892100001
OA Bronze
DA 2020-06-28
ER

PT J
AU James, P
   Das, R
   Jalosinska, A
   Smith, L
AF James, Philip
   Das, Ronnie
   Jalosinska, Agata
   Smith, Luke
TI Smart cities and a data-driven response to COVID-19
SO DIALOGUES IN HUMAN GEOGRAPHY
LA English
DT Editorial Material; Early Access
DE COVID-19; data; internet of things; machine learning; policy; smart
   cities
AB This commentary describes the rapid development of a COVID-19 data dashboard utilising existing Urban Observatory Internet of Things (IoT) data and analytics infrastructure. Existing data capture systems were rapidly repurposed to provide real-time insights into the impacts of lockdown policy on urban governance.
C1 [James, Philip; Das, Ronnie; Jalosinska, Agata; Smith, Luke] Newcastle Univ, Newcastle Upon Tyne, Tyne & Wear, England.
RP James, P (reprint author), Newcastle Univ, Sch Engn, Newcastle Upon Tyne NE1 7RU, Tyne & Wear, England.
EM philip.james@ncl.ac.uk
FU Environmental and Physical Sciences Research Council, UK [EP/P016782]
FX The author(s) disclosed receipt of the following financial support for
   the research, authorship, and/or publication of this article: The Urban
   Observatory is funded through the Environmental and Physical Sciences
   Research Council, UK (EP/P016782).
CR Albino V, 2015, J URBAN TECHNOL, V22, P3, DOI 10.1080/10630732.2014.942092
   Braun T, 2018, SUSTAIN CITIES SOC, V39, P499, DOI 10.1016/j.scs.2018.02.039
   Cousins P. D., 2003, J PURCH SUPPLY MANAG, V9, P19, DOI DOI 10.1016/S1478-4092(02)00036-5
   John Hopkins University, 2020, COVID 19 DASHB GLOB
   Lofgren K, 2020, BIG DATA SOC, V7, DOI 10.1177/2053951720912775
   Reed MS, 2014, J ENVIRON MANAGE, V146, P337, DOI 10.1016/j.jenvman.2014.07.021
   Shretta R, 2020, EC IMPACT COVID 19
NR 7
TC 0
Z9 0
U1 0
U2 0
PU SAGE PUBLICATIONS LTD
PI LONDON
PA 1 OLIVERS YARD, 55 CITY ROAD, LONDON EC1Y 1SP, ENGLAND
SN 2043-8206
EI 2043-8214
J9 DIALOGUES HUM GEOGR
JI Dialogues Hum. Geogr.
AR 2043820620934211
DI 10.1177/2043820620934211
EA JUN 2020
PG 5
WC Geography
SC Geography
GA LX6NR
UT WOS:000539946800001
OA Bronze
DA 2020-06-28
ER

PT J
AU Manzo, LKC
   Minello, A
AF Manzo, Lidia Katia C.
   Minello, Alessandra
TI Mothers, childcare duties, and remote working under COVID-19 lockdown in
   Italy: Cultivating communities of care
SO DIALOGUES IN HUMAN GEOGRAPHY
LA English
DT Editorial Material; Early Access
DE care; childcare duties; COVID-19; gender equality; remote working
ID HOUSEWORK
AB Drawing on a virtual ethnography, we explore how the increase in remote working has created unequal domestic rearrangements of parenting duties with respect to gender relations during the COVID-19 lockdown in Italy. We also discuss the resources that mothers have mobilized to create a network of social support in the organization of care.
C1 [Manzo, Lidia Katia C.] Milan Univ, Via Conservatorio, Milan, Italy.
   [Minello, Alessandra] Florence Univ, Florence, Italy.
RP Manzo, LKC (reprint author), Milan Univ, Dept Social & Polit Sci, Via Conservatorio 7, I-20122 Milan, Italy.
EM lidia.manzo@unimi.it
CR Bernhardt E, 2008, J EUR SOC POLICY, V18, P275, DOI 10.1177/0958928708091060
   Bianchi SM, 2012, SOC FORCES, V91, P55, DOI 10.1093/sf/sos120
   Blasko Z, 2020, WILL COVID 19 CRISIS
   Chesley N, 2017, J FAM ISSUES, V38, P2594, DOI 10.1177/0192513X16676857
   Eurostat, 2019, DO WOM MEN US THEIR
   Fraser N, 2016, NEW LEFT REV, P99
   ISTAT, 2019, TEMP VIT QUOT
   Lupton D, 2020, DOING FIELDWORK PAND
   Manzo LKC, 2020, CITY OF CARE
   Manzo LKC, 2019, IRISH GEOGRAPHY, V52, P111
   Mcewan C, 2010, ETHICS POLICY ENV, V13, P103, DOI 10.1080/13668791003778602
   Piedad Urdinola B, 2019, TIME USE TRANSFERS A
   Skeggs B, 2020, INTRO SOLIDARITY CAR
   Wenger Etienne, 2002, CULTIVATING COMMUNIT
NR 14
TC 0
Z9 0
U1 0
U2 0
PU SAGE PUBLICATIONS LTD
PI LONDON
PA 1 OLIVERS YARD, 55 CITY ROAD, LONDON EC1Y 1SP, ENGLAND
SN 2043-8206
EI 2043-8214
J9 DIALOGUES HUM GEOGR
JI Dialogues Hum. Geogr.
AR 2043820620934268
DI 10.1177/2043820620934268
EA JUN 2020
PG 4
WC Geography
SC Geography
GA LX7BR
UT WOS:000539983200001
OA Bronze, Green Published
DA 2020-06-28
ER

PT J
AU Bherwani, H
   Nair, M
   Musugu, K
   Gautam, S
   Gupta, A
   Kapley, A
   Kumar, R
AF Bherwani, Hemant
   Nair, Moorthy
   Musugu, Kavya
   Gautam, Sneha
   Gupta, Ankit
   Kapley, Atya
   Kumar, Rakesh
TI Valuation of air pollution externalities: comparative assessment of
   economic damage and emission reduction under COVID-19 lockdown
SO AIR QUALITY ATMOSPHERE AND HEALTH
LA English
DT Article; Early Access
DE Air pollution; Coronavirus; COVID-19; Externalities; Economy; Mortality
ID HUMAN HEALTH IMPACT; BURDEN; DISEASES; QUALITY; INDIA; COST; FRANCE;
   COPD; CARE
AB Air pollution (AP) is one of the major causes of health risks as it leads to widespread morbidity and mortality each year. Its environmental impacts include acid rains, reduced visibility, but more importantly and significantly, it affects human health. The price tag of not managing AP is seen in the rise of chronic obstructive pulmonary disease (COPD), cardiovascular disease, and respiratory ailments like asthma and chronic bronchitis. But as the world battles the corona pandemic, COVID-19 lockdown has abruptly halted human activity, leading to a significant reduction in AP levels. The effect of this reduction is captured by reduced cases of morbidity and mortality associated with air pollution. The current study aims to monetarily quantify the decline in health impacts due to reduced AP levels under lockdown scenario, as against business as usual, for four cities-Delhi, London, Paris, and Wuhan. The exposure assessment with respect to pollutants like particulate matter (PM(2.5)and PM10), NO2, and SO(2)are evaluated. Value of statistical life (VSL), cost of illness (CoI), and per capita income (PCI) for disability-adjusted life years (DALY) are used to monetize the health impacts for the year 2019 and 2020, considering the respective period of COVID-19 lockdown of four cities. The preventive benefits related to reduced AP due to lockdown is evaluated in comparison to economic damage sustained by these four cities. This helps in understanding the magnitude of actual damage and brings out a more holistic picture of the damages related to lockdown.
C1 [Bherwani, Hemant; Musugu, Kavya; Gupta, Ankit; Kapley, Atya; Kumar, Rakesh] CSIR Natl Environm Engn Res Inst CSIR NEERI, Nagpur, Maharashtra, India.
   [Bherwani, Hemant; Gupta, Ankit; Kapley, Atya; Kumar, Rakesh] Acad Sci & Innovat Res AcSIR, Ghaziabad, Uttar Pradesh, India.
   [Nair, Moorthy] Asian Dev Res Inst ADRI, Patna, Bihar, India.
   [Gautam, Sneha] Karunya Inst Technol & Sci, Coimbatore, Tamil Nadu, India.
RP Bherwani, H (reprint author), CSIR Natl Environm Engn Res Inst CSIR NEERI, Nagpur, Maharashtra, India.; Bherwani, H (reprint author), Acad Sci & Innovat Res AcSIR, Ghaziabad, Uttar Pradesh, India.
EM h.bherwani@neeri.res.in
FU Council of Scientific and Industrial Research (CSIR), IndiaCouncil of
   Scientific & Industrial Research (CSIR) - India
FX Authors acknowledge Council of Scientific and Industrial Research
   (CSIR), India, and its constituent laboratory National Environmental
   Engineering Research Institute (NEERI) for providing the support for the
   research. The manuscript is checked for plagiarism using licensed
   iThenticate software wide KRC No.:
   CSIR-NEERI/KRC/2020/MAY/CSUM-DRC-DIR/1.
CR [Anonymous], 2020, HINDU
   [Anonymous], 2019, EC SURV DELH
   [Anonymous], 2020, EC TIMES
   Bhatnagar P, 2016, HEART, V102, P1945, DOI 10.1136/heartjnl-2016-309573
   Bherwani H, 2020, RES SQUARE, DOI [10.21203/rs.3.rs-25644/v1, DOI 10.21203/RS.3.RS-25644/V1]
   Bherwani H, 2019, FRAMEWORK ENV DAMAGE
   Bourbeau J, 2019, INT J CHRONIC OBSTR, V14, P645, DOI 10.2147/COPD.S173057
   Burki TK, 2017, LANCET RESP MED, V5, P381, DOI 10.1016/S2213-2600(17)30108-X
   CEIC, 2018, CHIN CN GDP PER CAP
   Cohen AJ, 2017, LANCET, V389, P1907, DOI [10.1016/S0140-6736(17)30505-6, 10.1016/s0140-6736(17)30505-6]
   Doz M, 2013, BMC PULM MED, V13, DOI 10.1186/1471-2466-13-15
   Dutheil F, 2020, ENVIRON POLLUT, V263, DOI 10.1016/j.envpol.2020.114466
   European Commission, 2019, INT MARK IND ENTR SM
   France 24, 2020, FRANCE 24
   Gautam S, 2020, AIR QUAL ATMOS HLTH, DOI 10.1007/s11869-020-00842-6
   Gautam S, 2020, B ENVIRON CONTAM TOX, V104, P724, DOI 10.1007/s00128-020-02877-y
   Gautam S, 2020, ENVIRON DEV SUSTAIN, V22, P3867, DOI 10.1007/s10668-020-00739-5
   Gautam S, 2020, ENVIRON DEV SUSTAIN, V22, P3861, DOI 10.1007/s10668-020-00704-2
   Gautam S, 2016, AIR QUAL ATMOS HLTH, V9, P143, DOI 10.1007/s11869-014-0311-6
   Ghorani-Azam A, 2016, J RES MED SCI, V21, DOI 10.4103/1735-1995.189646
   Ghoshal AG, 2016, LUNG INDIA, V33, P611, DOI 10.4103/0970-2113.192878
   Gulia S, 2015, ATMOS POLLUT RES, V6, P286, DOI 10.5094/APR.2015.033
   Gupta A, 2020, ENVIRON TECHNOL INNO, V17, DOI 10.1016/j.eti.2020.100613
   Humbal C, 2019, AIR QUAL ATMOS HLTH, V12, P693, DOI 10.1007/s11869-019-00689-6
   Institut national de la statistique et des etudes economiques (INSEE), 2016, STAT ET
   International Monetory Fund (IMF), 2020, EXCH RAT ARR MONTH
   Jon H, 2020, ASHIFA CORONA VIRUS
   Jordan D, 2020, INDIAS AIR POLLUTION
   Kim KH, 2015, ENVIRON INT, V74, P136, DOI 10.1016/j.envint.2014.10.005
   Nakada LYK, 2020, SCI TOTAL ENVIRON, V730, DOI 10.1016/j.scitotenv.2020.139087
   Koul PA, 2019, ANN GLOB HEALTH, V85, DOI 10.5334/aogh.2423
   Landrigan PJ, 2018, LANCET, V391, P462, DOI 10.1016/S0140-6736(17)32345-0
   Li M, 2018, INT J CHRONIC OBSTR, V13, P3349, DOI 10.2147/COPD.S175143
   Lily K, 2020, CHINA EC SHRINKS COR
   Mage D, 1996, ATMOS ENVIRON, V30, P681, DOI 10.1016/1352-2310(95)00219-7
   Maji KJ, 2018, ENVIRON INT, V121, P392, DOI 10.1016/j.envint.2018.09.024
   Maji KJ, 2017, AEROSOL AIR QUAL RES, V17, P831, DOI 10.4209/aaqr.2016.02.0067
   Majumder A, 2018, VALUE STAT LIFE INDI
   Matt O, 2020, REVEALED LOCKDOWN IS
   Monzon A, 2004, SCI TOTAL ENVIRON, V334, P427, DOI 10.1016/j.scitotenv.2004.04.069
   Mukherjee M, 2016, BMC MED, V14, DOI 10.1186/s12916-016-0657-8
   Nair M, 2020, ATMOS ENVIRON, V230, DOI 10.1016/j.atmosenv.2020.117504
   Office for National Statistics, 2019, GDP LOND JAN MARCH 2
   PRS Legislative Research, 2019, DELH BUDG AN 2019 20
   Qu ZG, 2020, INT J ENV RES PUB HE, V17, DOI 10.3390/ijerph17020620
   Shan J, 2017, STUDY FINDS LITTLE C
   Sharma Shubham, 2020, Sci Total Environ, V728, P138878, DOI 10.1016/j.scitotenv.2020.138878
   Starkie Helen J, 2008, Int J Chron Obstruct Pulmon Dis, V3, P71
   The World Bank, 2019, INFL CONS PRIC ANN
   Thomas P, 2018, CALCULATING VALUE HU
   Tobias A, 2020, SCI TOTAL ENVIRON, V726, DOI 10.1016/j.scitotenv.2020.138540
   Trade Commissioner Service, 2015, FOC WUH CHIN
   TUC, 2016, LOND EC INC PER CAP
   Tuppin P, 2016, ARCH CARDIOVASC DIS, V109, P399, DOI 10.1016/j.acvd.2016.01.011
   Wang C, 2020, LANCET, V395, P470, DOI 10.1016/S0140-6736(20)30185-9
   Wang Pengfei, 2020, Resour Conserv Recycl, V158, P104814, DOI 10.1016/j.resconrec.2020.104814
   Wang SN, 2015, MEDICINE, V94, DOI 10.1097/MD.0000000000000837
   WHO, 2006, AIR QUAL GUID GLOB U
   World Health Organization, 2020, COR DIS COVID 2019 S
   World Health Organization, 2018, METR DIS ADJ LIF YEA
NR 60
TC 0
Z9 0
U1 0
U2 0
PU SPRINGER
PI DORDRECHT
PA VAN GODEWIJCKSTRAAT 30, 3311 GZ DORDRECHT, NETHERLANDS
SN 1873-9318
EI 1873-9326
J9 AIR QUAL ATMOS HLTH
JI Air Qual. Atmos. Health
DI 10.1007/s11869-020-00845-3
EA JUN 2020
PG 12
WC Environmental Sciences
SC Environmental Sciences & Ecology
GA LX0DU
UT WOS:000539512200001
OA Bronze, Green Published
DA 2020-06-28
ER

PT J
AU Huber, SG
   Helm, C
AF Huber, Stephan Gerhard
   Helm, Christoph
TI COVID-19 and schooling: evaluation, assessment and accountability in
   times of crises-reacting quickly to explore key issues for policy,
   practice and research with the school barometer
SO EDUCATIONAL ASSESSMENT EVALUATION AND ACCOUNTABILITY
LA English
DT Article; Early Access
DE COVID-19 crises; Responsible science; Barometer survey; Survey
   methodology; Information for policy; School situation
ID INSTRUCTIONAL QUALITY; CLASSROOM DISTURBANCES; ENACTED SENSEMAKING;
   BEHAVIORAL-RESEARCH; PERCEPTIONS; LEADERSHIP; TEACHERS; STUDENT;
   MANAGEMENT; PERSPECTIVE
AB The crisis caused by the COVID-19 virus has far-reaching effects in the field of education, as schools were closed in March 2020 in many countries around the world. In this article, we present and discuss the School Barometer, a fast survey (in terms of reaction time, time to answer and dissemination time) that was conducted in Germany, Austria and Switzerland during the early weeks of the school lockdown to assess and evaluate the current school situation caused by COVID-19. Later, the School Barometer was extended to an international survey, and some countries conducted the survey in their own languages. In Germany, Austria and Switzerland, 7116 persons participated in the German language version: 2222 parents, 2152 students, 1949 school staff, 655 school leaders, 58 school authority and 80 members of the school support system. The aim was to gather, analyse and present data in an exploratory way to inform policy, practice and further research. In this article, we present some exemplary first results and possible implications for policy, practice and research. Furthermore, we reflect on the strengths and limitations of the School Barometer and fast surveys as well as the methodological options for data collection and analysis when using a short monitoring survey approach. Specifically, we discuss the methodological challenges associated with survey data of this kind, including challenges related to hypothesis testing, the testing of causal effects and approaches to ensure reliability and validity. By doing this, we reflect on issues of assessment, evaluation and accountability in times of crisis.
C1 [Huber, Stephan Gerhard; Helm, Christoph] Univ Teacher Educ Zug, Inst Management & Econ Educ, Zug, Switzerland.
RP Huber, SG (reprint author), Univ Teacher Educ Zug, Inst Management & Econ Educ, Zug, Switzerland.
EM stephan.huher@phzg.ch
CR Artino AR, 2008, J COMPUT ASSIST LEAR, V24, P260, DOI 10.1111/j.1365-2729.2007.00258.x
   Bakker AB, 2017, J OCCUP HEALTH PSYCH, V22, P273, DOI 10.1037/ocp0000056
   Bandura A, 2001, ANNU REV PSYCHOL, V52, P1, DOI 10.1146/annurev.psych.52.1.1
   Baumert J, 2010, AM EDUC RES J, V47, P133, DOI 10.3102/0002831209345157
   Bollen KA, 2017, PSYCHOL METHODS, V22, P581, DOI 10.1037/met0000056
   Bronfenbrenner U, 1996, ECOLOGY HUMAN DEV EX
   Calman R. C, 2010, EXPLORING UNDERLYING
   Chapman C, 2012, SCHOOL EFFECTIVENESS AND IMPROVEMENT RESEARCH, POLICY AND PRACTICE: CHALLENGING THE ORTHODOXY, P1
   Cipriano C, 2019, LEARNING ENV RES, V22, P209, DOI [10.1007/s10984-018-9274-0, DOI 10.1007/S10984-018-9274-0]
   Coffman DL, 2005, MULTIVAR BEHAV RES, V40, P235, DOI 10.1207/s15327906mbr4002_4
   Creemers B, 2010, METHODOLOGICAL ADV E
   Cronbach LJ, 1972, ERZIEHUNG WISSENSCHA, P41
   Datu JAD, 2017, PERS INDIV DIFFER, V105, P135, DOI 10.1016/j.paid.2016.09.039
   De Los Reyes A, 2013, ANNU REV CLIN PSYCHO, V9, P123, DOI 10.1146/annurev-clinpsy-050212-185617
   Desimone LM, 2010, EDUC POLICY, V24, P267, DOI 10.1177/0895904808330173
   Ditton H, 2002, HDB BILDUNGSFORSCHUN, P775
   Eskreis-Winkler L, 2014, FRONT PSYCHOL, V5, DOI 10.3389/fpsyg.2014.00036
   Gideon L, 2012, HDB SURVEY METHODOLO
   Haagerup U, 2017, CONSTRUCTIVE NEWS
   Hallinger P, 2012, SCH EFF SCH IMPROV, V23, P359, DOI 10.1080/09243453.2012.681508
   Hargreaves A, 1998, INT HDB ED CHANGE
   Harris A, 2006, SCH EFF SCH IMPROV, V17, P409, DOI 10.1080/09243450600743483
   Harris A, 2010, IMPROV SCH, V13, P172, DOI 10.1177/1365480210376487
   Hattie J, 2009, VISIBLE LEARNING
   Hawkes M, 1996, NASSP B, V80, P45
   Hopkins D, 2011, COMMUNICATION
   Huber S., 2016, S EUR C ED RES EUR E
   Huber S.G, 2014, KOOPERATIVE BILDUNGS
   Huber S. G., 2020, DTSCH SCHULE, V16, P11, DOI [10.31244/9783830992318.02., DOI 10.31244/9783830992318.02]
   Huber S.G., 2018, S EUR C ED RES EUR E
   Huber S.G., 2016, S M WORLD ED RES ASS
   Huber S.G., 2014, REIHE BILDUNGSWISSEN
   Huber S.G., 2012, KOOPERATION AKTUELLE
   Huber S.G, 2013, JB SCHULLEITUNG 2013, P222
   Huber S.G, 2020, JB SCHULLEITUNG 2020, P3
   Huber S. G., 2020, ERSTE BEFUNDE SCHUL
   Huber SG, 2018, CONT PERSP SCH TURN, P243
   Huber SG, 2016, STUD EDUC LEADERSH, V21, P375, DOI 10.1007/978-3-319-23027-6_18
   Huber SG, 2010, STUD EDUC LEADERSH, V10, P57, DOI 10.1007/978-90-481-3501-1_4
   Johansen W, 2012, PUBLIC RELAT REV, V38, P270, DOI 10.1016/j.pubrev.2011.11.008
   KARASEK RA, 1979, ADMIN SCI QUART, V24, P285, DOI 10.2307/2392498
   Klieme E., 2009, POWER VIDEO STUDIES, P137
   Kundu A., 2017, NATL YOUTH AT RISK J, V2, P69, DOI DOI 10.20429/NYARJ.2017.020205
   Kunter M, 2013, COGNITIVE ACTIVATION
   Kunter M, 2008, LEARN INSTR, V18, P468, DOI 10.1016/j.learninstruc.2008.06.008
   Kunter M, 2007, LEARN INSTR, V17, P494, DOI 10.1016/j.learninstruc.2007.09.002
   Larmuseau C, 2019, INTERACT LEARN ENVIR, V27, P953, DOI 10.1080/10494820.2018.1509874
   Lazarus RS, 1984, STRESS APPRAISAL COP
   Maak T, 2006, RESPONSIBLE LEADERSH
   MacKenzie SB, 2011, MIS QUART, V35, P293
   Margaryan A, 2015, COMPUT EDUC, V80, P77, DOI 10.1016/j.compedu.2014.08.005
   McArdle JJ, 2009, ANNU REV PSYCHOL, V60, P577, DOI 10.1146/annurev.psych.60.110707.163612
   Mitchell MM, 2010, J SCHOOL HEALTH, V80, P271, DOI 10.1111/j.1746-1561.2010.00501.x
   Moos L, 2007, INT HDB SCH EFFECTIV, P579, DOI DOI 10.1007/978-1-4020-5747-2
   Muijs D, 2010, SCH EFF SCH IMPROV, V21, P5, DOI 10.1080/09243450903569692
   Pearson CM, 2007, INT HDB ORG CRISES M
   Podsakoff PM, 2003, J APPL PSYCHOL, V88, P879, DOI 10.1037/0021-9010.88.5.879
   Robinson VMJ, 2008, EDUC ADMIN QUART, V44, P635, DOI 10.1177/0013161X08321509
   Rosenholtz SJ, 1989, TEACHERS WORKPLACE S
   Rosenthal U, 1997, J PUBL ADM RES THEOR, V7, P277, DOI DOI 10.1093/oxfordjournals.jpart.a024349
   Rosenthal Uriel, 1993, J CONTING CRISIS MAN, V1, P1, DOI DOI 10.1111/JCCM.1993.1.ISSUE-1
   Schneider S, 1995, FLIRTING DISASTER PU
   Schnell R, 2017, VICTIMISATION SURVEY, P82
   Stone-Johnson C, 2014, EDUC ADMIN QUART, V50, P645, DOI 10.1177/0013161X13510004
   Stoop I., 2012, HDB SURVEY METHODOLO, P7, DOI 10.1007/978-1-4614-3876-2_2.
   STRAYHORN TL, 2014, [No title captured], V18, P1, DOI DOI 10.1007/S12111-012-9243-0
   Su R, 2019, J APPL PSYCHOL, V104, P1404, DOI 10.1037/apl0000411
   Teddlie C., 2007, INT HDB SCH EFFECTIV, P131, DOI [10.1007/978-1-4020-5747-2., DOI 10.1007/978-1-4020-5747-2_8]
   Tian M, 2020, J EDUC ADMIN, V58, P129, DOI 10.1108/JEA-12-2018-0234
   Trautwein U, 2006, J EDUC PSYCHOL, V98, P438, DOI 10.1037/0022-0663.98.2.438
   Vardarlier P, 2016, PROCD SOC BEHV, V235, P463, DOI 10.1016/j.sbspro.2016.11.057
   Weber C, 2017, 23 WORKSH APPL CLASS
   Weick KE, 2010, J MANAGE STUD, V47, P537, DOI 10.1111/j.1467-6486.2010.00900.x
   WEICK KE, 1988, J MANAGE STUD, V25, P305, DOI 10.1111/j.1467-6486.1988.tb00039.x
   West MA, 2003, INT HDB ORG TEAMWORK, P297
   Wettstein A, 2018, PSYCHOL ERZ UNTERR, V65, P58, DOI 10.2378/peu2018.art04d
   Wettstein A, 2016, Z ENTWICKL PADAGOGIS, V48, P171, DOI 10.1026/0049-8637/a000159
NR 77
TC 0
Z9 0
U1 0
U2 0
PU SPRINGER HEIDELBERG
PI HEIDELBERG
PA TIERGARTENSTRASSE 17, D-69121 HEIDELBERG, GERMANY
SN 1874-8597
EI 1874-8600
J9 EDUC ASSESS EVAL ACC
JI Educ. Assess. Eval. Account.
DI 10.1007/s11092-020-09322-y
EA JUN 2020
PG 34
WC Education & Educational Research
SC Education & Educational Research
GA LW9ZM
UT WOS:000539500900001
OA Green Published, Bronze
DA 2020-06-28
ER

PT J
AU Van Camp, G
   De Beenhouwer, H
   Beles, M
   Collet, C
   Nasser, R
   Schelfaut, D
   Penicka, M
AF Van Camp, Guy
   De Beenhouwer, Hans
   Beles, Monika
   Collet, Carlos
   Nasser, Riwa
   Schelfaut, Dan
   Penicka, Martin
TI Disturbing effect of lockdown for COVID-19 on the incidence of infective
   endocarditis: a word of caution
SO CLINICAL RESEARCH IN CARDIOLOGY
LA English
DT Letter; Early Access
C1 [Van Camp, Guy; Beles, Monika; Collet, Carlos; Nasser, Riwa; Schelfaut, Dan; Penicka, Martin] Heart Ctr OLV Aalst, Moorselbaan 164, B-9300 Aalst, Belgium.
   [De Beenhouwer, Hans] OLV Aalst, Dept Microbiol, Moorselbaan 164, B-9300 Aalst, Belgium.
RP Van Camp, G (reprint author), Heart Ctr OLV Aalst, Moorselbaan 164, B-9300 Aalst, Belgium.
EM guy.van.camp@olvz-aalst.be
CR Bogoch II, 2020, J TRAVEL MED, V27, DOI 10.1093/jtm/taaa008
   Garcia S, 2020, J AM COLL CARDIOL, V75, P2871, DOI 10.1016/j.jacc.2020.04.011
   Habib G, 2019, EUR HEART J, V40, P3222, DOI 10.1093/eurheartj/ehz620
   Habib G, 2015, EUR HEART J, V36, P3075, DOI [10.1093/eurheartj/ehv488, 10.1093/eurheartj/ehv319]
   Li B, 2020, CLIN RES CARDIOL, V109, P531, DOI 10.1007/s00392-020-01626-9
   Li GR, 2020, CLIN RES CARDIOL, DOI 10.1007/s00392-020-01653-6
   Lu HZ, 2020, J MED VIROL, V92, P401, DOI [10.1002/jmv.25678, 10.1002/jmv.2567]
   Rodriguez-Leor O, 2020, REC INTERV CARDIOL, DOI [10.24875/RECIC.M20000120, DOI 10.24875/RECIC.M20000120]
   Skulstad Helge, 2020, Eur Heart J Cardiovasc Imaging, V21, P592, DOI 10.1093/ehjci/jeaa072
   Zhao S, 2020, INT J INFECT DIS, V92, P214, DOI 10.1016/j.ijid.2020.01.050
NR 10
TC 0
Z9 0
U1 0
U2 0
PU SPRINGER HEIDELBERG
PI HEIDELBERG
PA TIERGARTENSTRASSE 17, D-69121 HEIDELBERG, GERMANY
SN 1861-0684
EI 1861-0692
J9 CLIN RES CARDIOL
JI Clin. Res. Cardiol.
DI 10.1007/s00392-020-01686-x
EA JUN 2020
PG 4
WC Cardiac & Cardiovascular Systems
SC Cardiovascular System & Cardiology
GA LW9YU
UT WOS:000539499100001
PM 32524195
OA Bronze, Green Published
DA 2020-06-28
ER

PT J
AU Mandal, S
AF Mandal, Sumit
TI COVID-19 imposed lockdown might be a boon for aquatic ecosystem
SO CURRENT SCIENCE
LA English
DT Letter
C1 [Mandal, Sumit] Presidency Univ, Dept Life Sci, Marine Ecol Lab, 86-1 Coll St, Kolkata 700073, India.
RP Mandal, S (reprint author), Presidency Univ, Dept Life Sci, Marine Ecol Lab, 86-1 Coll St, Kolkata 700073, India.
EM sumit.dbs@presiuniv.ac.in
CR ALONGI DM, 1990, OCEANOGR MAR BIOL, V28, P381
   Beare D, 2010, NATURWISSENSCHAFTEN, V97, P797, DOI 10.1007/s00114-010-0696-5
   Bhaumik U., 2015, INT J CURRENT RES AC, V3, P139
   Lushchak VI, 2011, AQUAT TOXICOL, V101, P13, DOI 10.1016/j.aquatox.2010.10.006
   MATHUR PK, 1964, INDIAN J FISH-SECT A, V11, P423
   Sfakianakis DG, 2015, ENVIRON RES, V137, P246, DOI 10.1016/j.envres.2014.12.014
NR 6
TC 0
Z9 0
U1 0
U2 0
PU INDIAN ACAD SCIENCES
PI BANGALORE
PA C V RAMAN AVENUE, SADASHIVANAGAR, P B #8005, BANGALORE 560 080, INDIA
SN 0011-3891
J9 CURR SCI INDIA
JI Curr. Sci.
PD JUN 10
PY 2020
VL 118
IS 11
BP 1641
EP 1641
PG 1
WC Multidisciplinary Sciences
SC Science & Technology - Other Topics
GA LV0YV
UT WOS:000538170500002
DA 2020-06-28
ER

PT J
AU Jayawardena, ADL
   Mankarious, LA
   Keamy, DG
   Cohen, MS
AF Jayawardena, Asitha D. L.
   Mankarious, Leila A.
   Keamy, Donald G., Jr.
   Cohen, Michael S.
TI Pediatric, Family-Centered, "At-Home" Otologic Physical Examination in
   the COVID-19 Era
SO OTOLARYNGOLOGY-HEAD AND NECK SURGERY
LA English
DT Article; Early Access
DE portable otoendoscopy; patient-centered care; family-centered care;
   COVID-19; otoendoscope; smartphone technology
AB SARS-CoV-2, the novel coronavirus resulting in the present COVID-19 pandemic, has increased the otolaryngologist's reliance on telemedicine to manage outpatient pathology. The nature of telemedicine, however, limits a provider's ability to obtain a comprehensive physical examination, specifically of the tympanic membrane. Various smartphone-based otoscopic attachments are now available that facilitate patient-obtained otoscopic image capture of the tympanic membrane. Here, we present 3 cases in which a patient-purchased, over-the-counter otoscope was utilized to alter otologic management during the time of social distancing. Further research is necessary to improve our understanding the safety and efficacy of patient-based "at-home" otoscopic examination and to optimize the use of these devices.
C1 [Jayawardena, Asitha D. L.; Mankarious, Leila A.; Keamy, Donald G., Jr.; Cohen, Michael S.] Massachusetts Eye & Ear Infirm, Dept Otolaryngol Head & Neck Surg, Boston, MA 02114 USA.
RP Cohen, MS (reprint author), Harvard Med Sch, Massachusetts Eye & Ear Infirm, Dept Otolaryngol Head & Neck Surg, 243 Charles St, Boston, MA 02114 USA.
EM michael_cohen@meei.harvard.edu
CR Fontanarosa PB, 2020, JAMA-J AM MED ASSOC, V323, P1907, DOI 10.1001/jama.2020.6582
   Hollander JE, 2020, NEW ENGL J MED, V382, P1679, DOI 10.1056/NEJMp2003539
   Moshtaghi O, 2017, OTOLARYNG HEAD NECK, V156, P554, DOI 10.1177/0194599816687740
   Pollock K, 2020, AM J OTOLARYNG, V41, DOI 10.1016/j.amjoto.2020.102490
   Yancey KL, 2019, INT J PEDIATR OTORHI, V126, DOI 10.1016/j.ijporl.2019.109633
NR 5
TC 0
Z9 0
U1 0
U2 0
PU SAGE PUBLICATIONS LTD
PI LONDON
PA 1 OLIVERS YARD, 55 CITY ROAD, LONDON EC1Y 1SP, ENGLAND
SN 0194-5998
EI 1097-6817
J9 OTOLARYNG HEAD NECK
JI Otolaryngol. Head Neck Surg.
AR 0194599820934776
DI 10.1177/0194599820934776
EA JUN 2020
PG 3
WC Otorhinolaryngology; Surgery
SC Otorhinolaryngology; Surgery
GA LY7BQ
UT WOS:000540683000001
PM 32513060
OA Bronze
DA 2020-06-28
ER

PT J
AU Taguchi, N
AF Taguchi, Naoko
TI Digitally mediated remote learning of pragmatics
SO FOREIGN LANGUAGE ANNALS
LA English
DT Article; Early Access
DE all languages; distance learning
AB The COVID-19 outbreak has greatly impacted world language education. With social distancing in practice, teachers, and students have been forced to adopt distance learning. As an effort to support this shift, this paper presents a range of resources and activities available for technology-mediated remote learning of pragmatics in three categories: structured, semistructured, and unstructured digital spaces. The paper illustrates the benefits of attempts in each area and presents implicatures for teaching.
C1 [Taguchi, Naoko] No Arizona Univ, 705 S Beaver St, Flagstaff, AZ 86011 USA.
RP Taguchi, N (reprint author), No Arizona Univ, 705 S Beaver St, Flagstaff, AZ 86011 USA.
EM naoko.taguchi@nau.edu
CR Cohen A. D., 2005, WEB BASED APPROACH S
   Cohen A. D, 2005, INTERCULT PRAGMAT, V2, P275, DOI DOI 10.1515/IPRG.2005.2.3.275
   Cunningham DJ, 2019, ROUTL HANDBK, P372
   Gonzales A., 2013, TECHNOLOGY INTERLANG, P101, DOI DOI 10.1075/LLLT.36.06G0N
   Kohn K, 2009, HANDB APPL LINGUIST, V6, P573
   Li Q., 2019, APPL PRAGMATICS, V1, P154
   Luzon M. J., 2010, DIGITAL GENRES NEW L
   Russell V., 2011, IALLT J, V41, P27
   Ryshina-Pankova M, 2018, LANG LEARN TECHNOL, V22, P218
   Sykes J., 2013, TECHNOLOGY INTERLANG, P71, DOI DOI 10.1075/LLLT.36.05SYK
   Sykes J. M., 2006, DANCING WORDS STRATE
   Sykes JM, 2019, ROUTL HANDBK, P387
   Taguchi N., 2019, E ASIAN PRAGMATICS, V4, P11
   Tang XF, 2020, CALICO J, V37, P1, DOI 10.1558/cj.38574
NR 14
TC 0
Z9 0
U1 0
U2 0
PU WILEY
PI HOBOKEN
PA 111 RIVER ST, HOBOKEN 07030-5774, NJ USA
SN 0015-718X
EI 1944-9720
J9 FOREIGN LANG ANN
JI Foreign Lang. Ann.
DI 10.1111/flan.12455
EA JUN 2020
PG 6
WC Education & Educational Research; Linguistics
SC Education & Educational Research; Linguistics
GA LW0VS
UT WOS:000538865400001
DA 2020-06-28
ER

PT J
AU Patel, SKS
   Lee, JK
   Kalia, VC
AF Patel, Sanjay K. S.
   Lee, Jung-Kul
   Kalia, Vipin C.
TI Deploying Biomolecules as Anti-COVID-19 Agents
SO INDIAN JOURNAL OF MICROBIOLOGY
LA English
DT Review; Early Access
DE Bat; Corona virus; Disease; Human; Transmission
ID TRADITIONAL CHINESE MEDICINE; INHIBITION; EVOLUTION
AB Severe acute respiratory syndrome coronavirus (SARS-CoV-2) known as COVID-19 has emerged as a major threat to human existence. COVID-19 seems to have undergone adaptive evolution through an intermediate host, most likely bats. The flu leads to severe pneumonia that causes respiratory and multi-organ failure. The absence of any known treatment procedures, drugs, or vaccines has created panic around the World. The need is to develop rapid testing kits, drugs and vaccines. However, these proposals are time-consuming processes. At present social distancing along with previously known traditional medicines can act as quick and short-term alternatives for treating this viral flu.
C1 [Patel, Sanjay K. S.; Lee, Jung-Kul; Kalia, Vipin C.] Konkuk Univ, Dept Chem Engn, Seoul 05029, South Korea.
RP Lee, JK; Kalia, VC (reprint author), Konkuk Univ, Dept Chem Engn, Seoul 05029, South Korea.
EM jkrhee@konkuk.ac.kr; vckaliaku@gmail.com
FU National Research Foundation of Korea (NRF)National Research Foundation
   of Korea [NRF-2020H1D3A2A01060467]; Konkuk University; National Research
   Foundation of Korea (NRF) - Ministry of Science, ICT and Future Planning
   [2019R1C1C11009766, 2020R1A4A2002854]
FX This work was supported by Brain Pool Grant (NRF-2020H1D3A2A01060467) by
   National Research Foundation of Korea (NRF) to work at Konkuk University
   (VCK). This work was also supported by KU Research Professor program of
   Konkuk University. This research was supported by Basic Science Research
   Program through the National Research Foundation of Korea (NRF) funded
   by the Ministry of Science, ICT and Future Planning (2019R1C1C11009766,
   2020R1A4A2002854).
CR AminJafari A, 2020, INT IMMUNOPHARMACOL, V83, DOI 10.1016/j.intimp.2020.106455
   Bajaj A, 2020, INDIAN J MICROBIOL, DOI 10.1007/s12088-020-00869-4
   Caly Leon, 2020, Antiviral Res, V178, P104787, DOI 10.1016/j.antiviral.2020.104787
   Chang Le, 2020, Transfus Med Rev, V34, P75, DOI 10.1016/j.tmrv.2020.02.003
   Chavez Summer, 2020, Am J Emerg Med, DOI 10.1016/j.ajem.2020.03.036
   Dawood Ali A, 2020, New Microbes New Infect, P100673, DOI 10.1016/j.nmni.2020.100673
   Devaux Christian A, 2020, Int J Antimicrob Agents, V55, P105938, DOI 10.1016/j.ijantimicag.2020.105938
   Ding YW, 2017, BMC COMPLEM ALTERN M, V17, DOI 10.1186/s12906-017-1585-7
   Du CYQ, 2015, PHYTOTHER RES, V29, P656, DOI 10.1002/ptr.5290
   Ha KM, 2020, INDIAN J MICROBIOL, DOI 10.1007/s12088-020-00882-7
   Han QM, 2020, J INFECTION, V80, P373, DOI 10.1016/j.jinf.2020.02.010
   Jean SS, 2020, J MICROBIOL IMMUNOL, V53, P436, DOI 10.1016/j.jmii.2020.03.034
   Jo S, 2020, J ENZYM INHIB MED CH, V35, P145, DOI 10.1080/14756366.2019.1690480
   Kalia VC, 2014, MICROB ECOL, V68, P13, DOI 10.1007/s00248-013-0316-y
   Kalia VC, 2019, BIOTECHNOL ADV, V37, P68, DOI 10.1016/j.biotechadv.2018.11.006
   Kalia VC, 2013, BIOTECHNOL ADV, V31, P224, DOI 10.1016/j.biotechadv.2012.10.004
   Kalia Vipin Chandra, 2011, Open Microbiol J, V5, P1, DOI 10.2174/1874285801105010001
   Kalia VC, 2011, CRIT REV MICROBIOL, V37, P121, DOI 10.3109/1040841X.2010.532479
   Kim DE, 2019, BIOMOLECULES, V9, DOI 10.3390/biom9110696
   Kumar P, 2013, BIOTECHNOL ADV, V31, P1543, DOI 10.1016/j.biotechadv.2013.08.007
   Kumar R, 2020, COMP GENOMIC ANAL RA, DOI [10.1101/2020.03.25.006213, DOI 10.1101/2020.03.25.006213]
   Lai CC, 2020, INT J ANTIMICROB AG, V55, DOI 10.1016/j.ijantimicag.2020.105924
   Li XW, 2020, J PHARM ANAL, V10, P102, DOI 10.1016/j.jpha.2020.03.001
   Lu GW, 2015, TRENDS MICROBIOL, V23, P468, DOI 10.1016/j.tim.2015.06.003
   Mani JS, 2020, VIRUS RES, V284, DOI 10.1016/j.virusres.2020.197989
   McKee DL, 2020, PHARMACOL RES, V157, DOI 10.1016/j.phrs.2020.104859
   Parasuraman P, 2020, J MICROBIOL BIOTECHN, V30, P571, DOI 10.4014/jmb.1907.07030
   Pilcher H, 2003, NATURE, DOI [10.1038/news030609-16, DOI 10.1038/NEWS030609-16]
   Poon PMK, 2006, AM J CHINESE MED, V34, P13, DOI 10.1142/S0192415X0600359X
   Sheahan TP, 2017, SCI TRANSL MED, V9, DOI 10.1126/scitranslmed.aal3653
   Shereen Muhammad Adnan, 2020, J Adv Res, V24, P91, DOI 10.1016/j.jare.2020.03.005
   Singh R, 2020, AGE STRUCTURED IMPAC
   Sohrabi C, 2020, INT J SURG, V76, P71, DOI 10.1016/j.ijsu.2020.02.034
   Sun JM, 2020, TRENDS MOL MED, V26, P483, DOI 10.1016/j.molmed.2020.02.008
   Wang Lisheng, 2020, Int J Antimicrob Agents, V55, P105948, DOI 10.1016/j.ijantimicag.2020.105948
   Yang Y, 2020, INT J BIOL SCI, V16, P1708, DOI 10.7150/ijbs.45538
   Yu MS, 2012, BIOORG MED CHEM LETT, V22, P4049, DOI 10.1016/j.bmcl.2012.04.081
   Zhang DH, 2020, J INTEGR MED-JIM, V18, P152, DOI 10.1016/j.joim.2020.02.005
   Zhang L, 2020, J MED VIROL, V92, P479, DOI 10.1002/jmv.25707
   Zhang R, 2020, LIFE SCI, V250, DOI 10.1016/j.lfs.2020.117583
NR 40
TC 0
Z9 0
U1 0
U2 0
PU SPRINGER
PI NEW YORK
PA ONE NEW YORK PLAZA, SUITE 4600, NEW YORK, NY, UNITED STATES
SN 0046-8991
EI 0973-7715
J9 INDIAN J MICROBIOL
JI Indian J. Microbiol.
DI 10.1007/s12088-020-00893-4
EA JUN 2020
PG 6
WC Biotechnology & Applied Microbiology; Microbiology
SC Biotechnology & Applied Microbiology; Microbiology
GA LW5BR
UT WOS:000539162500001
OA Green Published, Bronze
DA 2020-06-28
ER

PT J
AU Rich, MJ
   Pather, S
AF Rich, Micaela Jordann
   Pather, Shaun
TI A response to the persistent digital divide: Critical components of a
   community network ecosystem
SO INFORMATION DEVELOPMENT
LA English
DT Article; Early Access
DE community networks; digital divide; telecommunications; information and
   communication technology (ICT); rural communities; broadband; developing
   countries; sustainability
ID QUALITATIVE CONTENT-ANALYSIS; ACCESS; ADOPTION; INTERNET; ICT;
   SUSTAINABILITY; INFORMATION; CHALLENGES
AB The recent COVID-19 pandemic, and associated mitigation strategies of social distancing and self-isolation, has elevated the importance of telecommunications networks. The recent COVID-19 pandemic, and associated mitigation strategies of social distancing and self-isolation, has elevated the importance of telecommunications networks. In the current era there is little dispute amongst governments and at the highest levels of the United Nations in respect of the right of all citizens, regardless of their station in life, to have unfettered access to the Internet. However, despite substantive investments in telecommunications infrastructure development, a plethora of policy interventions and three world summits on the Information Society, more than half of the world's population remain unconnected. Over recent years, an emerging solution to the problem has been a bottom-up model of telecommunications ownership, referred to ascommunity networks. There are varying approaches to community networks and different modes of implementation are observed across the globe. However, there is little evidence and consensus on what are all of the necessary elements of the system that comprise a successful community network. In light of this, this paper takes a first step towards the development of a comprehensive framework of the community network ecosystem. Based on the extant literature, a four-pronged People, Technology, Organization and Environment (PTOE) framework is derived. This is then subjected to qualitative analysis against descriptive reports of 11 existing community networks. The final framework and its sub-components provides a holistic and comprehensive perspective of the community network ecosystem. It serves as a basis for further analysis and research of community networks models and also as a means of informing practical implementation of both current and future community networks.
C1 [Rich, Micaela Jordann; Pather, Shaun] Univ Western Cape, Dept Informat Syst, Robert Sobukwe Rd, ZA-7535 Bellville, South Africa.
RP Pather, S (reprint author), Univ Western Cape, Dept Informat Syst, Robert Sobukwe Rd, ZA-7535 Bellville, South Africa.
EM spather@uwc.ac.za
CR AKANDE A, 2014, [No title captured]
   Alam K, 2017, TELEMAT INFORM, V34, P73, DOI 10.1016/j.tele.2016.12.011
   Amoretti F., 2007, REV POLICY RES, V24, P331, DOI DOI 10.1111/J.1541-1338.2007.00286.X
   Asanbaev I, 2018, GLOBAL INFORM SOC WA, P171
   Association for Progressive Communications, 2018, GLOB INF SOC WATCH 2
   Avgerou C, 2010, INF TECHNOL INT DEV, V6, P1
   Babbie Earl, 2004, PRACTICE SOCIAL RES
   Baker J, 2010, INTEGR SER INFORM SY, V28, P231, DOI 10.1007/978-1-4419-6108-2_12
   Barela M.C., 2018, GLOBAL INFORM SOC WA, P209
   Belur S.B, 2018, GLOBAL INFORM SOC WA, P150
   Bengtsson M., 2016, NURSPLUS OPEN, V2, P8, DOI [DOI 10.1016/J.NPLS.2016.01.001, 10.1016/j.npls.2016.01.001]
   Bhavya O., 2018, 29 EUR REG C INT TEL
   Braem B, 2013, ACM SIGCOMM COMP COM, V43, P68, DOI 10.1145/2500098.2500108
   Bridges.org, 2005, REAL ACC REAL IMP FR
   Budree A, 2017, E COMMERCE COUNTRY C
   Chisango G, 2017, COMMUNITAS, V22, P48, DOI 10.18820/24150525/Comm.v22.4
   Cho JY, 2014, QUAL REP, V19, DOI 10.7838/jsebs.2014.19.1.001
   Cullen R, 2003, ELECTRON LIBR, V21, P247, DOI 10.1108/02640470310480506
   De Filippi P, 2015, J PEER PRODUCTION, V6
   de Moor A, 2018, INFORMATION, V9, DOI 10.3390/info9070151
   DeCanio SJ, 2000, MANAGE SCI, V46, P1285, DOI 10.1287/mnsc.46.10.1285.12270
   Department of Communications, 2013, S AFR CONN CREAT OPP
   Diga Kathleen, 2013, Info, V15, P114, DOI 10.1108/info-05-2013-0032
   Dublin Global Forum of The United Nations ICT Task Force, 2005, HARN POT ICT ED MULT
   Forlano L., 2011, DIGITAL DIVIDE DIGIT
   Frangoudis PA, 2011, IEEE COMMUN MAG, V49, P206, DOI 10.1109/MCOM.2011.5762819
   Freeman J, 2015, TRANSFORM GOV-PEOPLE, V9, P465, DOI 10.1108/TG-03-2015-0012
   Fuchs C, 2017, TELEMAT INFORM, V34, P628, DOI 10.1016/j.tele.2016.10.003
   Furstenburg E, 2005, THESIS
   Gale NK, 2013, BMC MED RES METHODOL, V13, DOI 10.1186/1471-2288-13-117
   Gillwald A., 2018, STATE ICT S AFRICA
   Global Information Society Watch, 2018, COMM NETW
   Gomez R, 2009, PERFORM MEAS METR, V10, P33, DOI 10.1108/14678040910949675
   Graneheim UH, 2004, NURS EDUC TODAY, V24, P105, DOI 10.1016/j.nedt.2003.10.001
   Gwaka LT, 2018, ELECTR J INF SYS DEV, V84, DOI 10.1002/isd2.12029
   Hameed T, 2006, ICT ENABLER SOCIOECO
   Haq N, 2018, GLOBAL INFORM SOC WA, P199
   Harris R.W, 2018, GLOBAL INFORM SOC WA, P157
   Heeks R, 2009, IMPACT ASSESSMENT IC
   Holley R, 2008, LIB ACAD, V9, P517, DOI [10.1353/pla.0.0081, DOI 10.1353/PLA.0.0081]
   Hopkins L, 2005, INFORM SOC, V21, P379, DOI 10.1080/01972240500253590
   Horning M, 2006, THESIS
   Horwitz RB, 2007, TELECOMMUN POLICY, V31, P445, DOI 10.1016/j.telpol.2007.05.008
   Hoti E., 2015, INT J BUSINESS MANAG, VIII, P1, DOI [DOI 10.20472/BM.2015.3.4.001, 10.20472/bm.2015.3.4.001]
   Howick S., 2007, J OPERATIONAL RES SO, V59, P1299
   Hsieh HF, 2005, QUAL HEALTH RES, V15, P1277, DOI 10.1177/1049732305276687
   Huhtanen Karri, 2008, Campus-Wide Information Systems, V25, P382, DOI 10.1108/10650740810921510
   International Telecommunications Union, 2019, MEAS DIG DEV FACTS F
   Internet Society, 2017, POL BRIEF SPECTR APP
   Kabaklarli E, 2019, DIEM DUBROVNIK INT E, V4, P105
   Kanchanasut K., 2018, GLOBAL INFORM SOC WA, P232
   Katz JE, 2001, AM BEHAV SCI, V45, P405, DOI 10.1177/0002764201045003004
   Kekana A, 2013, EVOLUTION BROADBAND
   Leavitt H, 1988, MANAGERIAL PSYCHOL M
   Lockett H, 2018, GLOBAL INFORM SOC WA, P101
   Gomez-Barroso JL, 2020, TELECOMMUN POLICY, V44, DOI 10.1016/j.telpol.2019.101905
   MacMillan K, 2004, SOC SCI COMPUT REV, V22, P179, DOI 10.1177/0894439303262625
   MacMillan K., 2005, FORUM QUALITATIVE SO, V6, P3
   Majee W, 2011, J COMMUNITY PRACT, V19, P48, DOI 10.1080/10705422.2011.550260
   Marshall SJ, 2013, ENERGY SECURITY AND GEOPOLITICS IN THE ARTIC: CHALLENGES AND OPPORTUNITIES IN THE 21ST CENTURY, P25
   Maunder A., 2006, P 5 C HUM COMP INT S, P75
   Maunder A, 2007, 2007 INTERNATIONAL CONFERENCE ON INFORMATION AND COMMUNICATION TECHNOLOGIES AND DEVELOPMENT (ICTD), P311
   Micholia P, 2018, IEEE COMMUN SURV TUT, V20, P3581, DOI 10.1109/COMST.2018.2817686
   Miles M, 1994, QUALITATIVE DATA ANA
   Mishra SM, 2005, LECT NOTES COMPUT SC, V3828, P184
   Molapo M, 2013, PROCEEDINGS OF THE 3RD ACM SYMPOSIUM ON COMPUTING FOR DEVELOPMENT (ACM DEV 2013)
   Morse J, 1995, QUALITATIVE RES METH
   Munshi K, 2014, J ECON PERSPECT, V28, P49, DOI 10.1257/jep.28.4.49
   Narula SA, 2010, SOC RESPONSIB J, V6, P222, DOI 10.1108/17471111011051739
   Nieuwenhuis J, 2006, 1 STEPS RES
   Nograek J, 2011, LECT NOTES COMPUTER, V6846
   O'Neil D, 2002, INTERNET RES, V12, P76, DOI 10.1108/10662240210415844
   Pather S, 2018, ADV RURAL CONNECTIVI
   Patton M.Q, 2002, QUALITATIVE RES EVAL
   Pee LG, 2009, J INF KNOWL MANAG, V8, P79, DOI 10.1142/S0219649209002270
   Pinkett R, 2000, 81 ANN M AM ED RES A
   Prodan M., 2015, ADV INTELLIGENT SYST, P353
   Pun M, 2018, GLOBAL INFORM SOC WA, P191
   Rey-Moreno C, 2013, PROCEEDINGS OF THE SIXTH INTERNATIONAL CONFERENCE ON INFORMATION AND COMMUNICATIONS TECHNOLOGIES AND DEVELOPMENT, VOL 2, P132, DOI 10.1145/2517899.2517912
   Rey-Moreno C, 2015, MAP COMMUNITY NETWOR
   Rey-Moreno C, 2013, PROCEEDINGS OF THE 3RD ACM SYMPOSIUM ON COMPUTING FOR DEVELOPMENT (ACM DEV 2013)
   Rey-Moreno C, 2016, INFORM TECHNOL DEV, V22, P101, DOI 10.1080/02681102.2016.1155145
   Ritchie J., 2003, QUALITATIVE RES PRAC
   Selimi M, 2019, J GRID COMPUT, V17, P169, DOI 10.1007/s10723-018-9437-3
   Seymour Lisa F., 2013, Electronic Journal of Information Systems Evaluation, V16, P132
   Smit B, 2001, THESIS
   South Africa, 2016, NAT INT ICT POL WHIT
   Srivastava R, 2018, GLOBAL INFORM SOC WA, P145
   Srivastava R, 2017, COMMUNITY NETWORKS R
   Suantak M, 2018, GLOBAL INFORM SOC WA, P184
   Sylvester DE, 2010, SOC SCI COMPUT REV, V28, P64, DOI 10.1177/0894439309335148
   Szabo C., 2008, P 3 INT C WIR INT AU
   Tesch R., 1990, QUALITATIVE RES ANAL
   Thas A.M.K, 2018, GLOBAL INFORM SOC WA, P174
   Tornatzky LG, 1990, PROCESSES TECHNOLOGI
   Townsend L, 2013, LOCAL ECON, V28, P580, DOI 10.1177/0269094213496974
   United Nations Development Programme, 2009, CAP DEV UNDP PRIM
   van Deursen AJAM, 2011, NEW MEDIA SOC, V13, P893, DOI 10.1177/1461444810386774
   van Gorp Annemijn, 2008, info, V10, P65, DOI 10.1108/14636690810850166
   Vosloo S, 2005, 2 ANN C COMM INF RES
   Wigand D, 2007, AMCIS 2007 P, P287
   Winters P, 2001, J HUM RESOUR, V36, P159, DOI 10.2307/3069674
   Zhu K, 2003, EUR J INFORM SYST, V12, P251, DOI 10.1057/palgrave.ejis.3000475
NR 103
TC 0
Z9 0
U1 0
U2 0
PU SAGE PUBLICATIONS LTD
PI LONDON
PA 1 OLIVERS YARD, 55 CITY ROAD, LONDON EC1Y 1SP, ENGLAND
SN 0266-6669
EI 1741-6469
J9 INFORM DEV
JI Inf. Dev.
AR UNSP 0266666920924696
DI 10.1177/0266666920924696
EA JUN 2020
PG 21
WC Information Science & Library Science
SC Information Science & Library Science
GA LW7JR
UT WOS:000539320200001
DA 2020-06-28
ER

PT J
AU Mauro, V
   Lorenzo, M
   Paolo, C
   Sergio, H
AF Mauro, Vigano
   Lorenzo, Mantovani
   Paolo, Cozzolino
   Sergio, Harari
TI Treat all COVID 19-positive patients, but do not forget those negative
   with chronic diseases
SO INTERNAL AND EMERGENCY MEDICINE
LA English
DT Article; Early Access
DE Chronic disease; COVID-19; SARS-CoV-2; Emergency department
AB The outbreak of coronavirus disease 2019 (COVID-19) has distressed our working practice. Infectious disease specialists, pneumologists and intensivists were not enough to face the enormous amount of patients that needed hospital care; therefore, many doctors have been recruited from other medical specialties trying to take care of as many patients as possible. The 'call to duty' of such doctors for urgent COVID-19 cases, however, diverted the attention from the care of patients with chronic conditions, which might have been neglected or undervalued. In this extremely difficult time, the standard of care of chronic patients has been reduced and this might have determined an increased rate of complications secondary to undermanagement. Thousands of patients with acute and chronic non-COVID-19 conditions have not accessed specialist care in the last weeks in Italy. Moreover, even those patients who have had scheduled an outpatient visit did not attend it for fear of leaving their home or due to the inability to go. During the pandemic, there was a drastic reduction in the number of hospital admissions for any medical conditions different from COVID-19. Self-presentation to the emergency department (ED) has been discouraged and the patients' own fear of being infected by going to the hospital led to also a significant decrease in ED access. During the lockdown, in San Giuseppe Hospital MultiMedica IRCCS, Milan, the ED admissions dropped from the mean of 2361/month in December 2019-February 2020 to 1102 (- 53%) and 861 (- 63%) in March and April 2020, respectively. For all the above-mentioned reasons, it is possible that some clinical conditions will further progress with a significant increase in morbidity and mortality. To prevent this, it is essential that patients with chronic conditions should be at least monitored and managed with telephone or online health consultation, identifying those who need urgent access to care, prioritizing outpatient visits based on disease severity. Patients with mild conditions could be managed outside the hospital by implementing telemedicine and creating networks of general practitioners who can consult with in-hospital specialists.
C1 [Mauro, Vigano] Univ Milan, San Giuseppe Hosp MultiMed IRCCS, Div Hepatol, Milan, Italy.
   [Lorenzo, Mantovani] Univ Milano Bicocca, Ctr Publ Hlth Res, Milan, Italy.
   [Lorenzo, Mantovani; Paolo, Cozzolino] IRCCS MultiMed, Value Based Healthcare Unit, Sesto San Giovanni, Italy.
   [Sergio, Harari] Univ Milan, San Giuseppe Hosp MultiMed IRCCS, Dept Med Sci, Dept Clin Sci & Community Hlth, Via San Vittore 12, I-20123 Milan, Italy.
RP Sergio, H (reprint author), Univ Milan, San Giuseppe Hosp MultiMed IRCCS, Dept Med Sci, Dept Clin Sci & Community Hlth, Via San Vittore 12, I-20123 Milan, Italy.
EM sergio@sergioharari.it
CR Brooks SK, 2020, LANCET, V395, P912, DOI [10.1016/S0140-6736(20)30460-8, 10.1016/S0140-6736(20)30460-8.]
   Cosentino Nicola, 2020, Can J Cardiol, V36, P961, DOI 10.1016/j.cjca.2020.04.011
   Dexter Franklin, 2020, Anesth Analg, V131, P37, DOI 10.1213/ANE.0000000000004829
   Friese CR, 2020, HEALTH SECUR, DOI 10.1089/hs.2020.0036
   Garcia S, 2020, J AM COLL CARDIOL, V75, P2871, DOI 10.1016/j.jacc.2020.04.011
   Grasselli G, 2020, JAMA-J AM MED ASSOC, V323, P1574, DOI [10.1001/jama.2020.5394, 10.1001/jama2020.5394]
   Guan W, 2020, NEW ENGL J MED, V382, P1708, DOI 10.1056/NEJMoa2002032
   Istituto Superiore di Sanita, COVID 19 EP 2 APR 20
   Rodriguez-Leora O, 2020, REC INTERV CARDIOL, DOI DOI 10.24875/RECIC.M20000120.5
   Verbeek JH, 2020, COCHRANE DB SYST REV, DOI 10.1002/14651858.CD011621.pub4
   Vigano M, 2020, TELEMED E-HEALTH, DOI 10.1089/tmj.2020.0148
   Vitacca Michele, 2020, Eur Respir J, V55, DOI 10.1183/13993003.00632-2020
NR 12
TC 0
Z9 0
U1 0
U2 0
PU SPRINGER-VERLAG ITALIA SRL
PI MILAN
PA VIA DECEMBRIO, 28, MILAN, 20137, ITALY
SN 1828-0447
EI 1970-9366
J9 INTERN EMERG MED
JI Intern. Emerg. Med.
DI 10.1007/s11739-020-02395-z
EA JUN 2020
PG 4
WC Medicine, General & Internal
SC General & Internal Medicine
GA LW5EX
UT WOS:000539170900001
PM 32519136
OA Bronze, Green Published
DA 2020-06-28
ER

PT J
AU Hoyer, C
   Ebert, A
   Szabo, K
   Platten, M
   Meyer-Lindenberg, A
   Kranaster, L
AF Hoyer, Carolin
   Ebert, Anne
   Szabo, Kristina
   Platten, Michael
   Meyer-Lindenberg, Andreas
   Kranaster, Laura
TI Decreased utilization of mental health emergency service during the
   COVID-19 pandemic
SO EUROPEAN ARCHIVES OF PSYCHIATRY AND CLINICAL NEUROSCIENCE
LA English
DT Article; Early Access
DE COVID-19; Pandemics; Psychiatry; Emergency treatment
AB During the rapid rise of the COVID-19 pandemic, a reduction of the numbers of patients presenting to emergency departments has been observed. We present an early study from a German psychiatric hospital to assess the dynamics of mental health emergency service utilization rates during the COVID-19 pandemic. Our results show that the numbers of emergency presentations decreased, and a positive correlation between these numbers and mobility of the general public suggests an impact of extended measures of social distancing. This finding underscores the necessity of raising and sustaining awareness regarding the threat to mental health in the context of the pandemic.
C1 [Hoyer, Carolin; Ebert, Anne; Szabo, Kristina; Platten, Michael] Heidelberg Univ, Dept Neurol, Med Fac Mannheim, Mannheim, Germany.
   [Hoyer, Carolin; Ebert, Anne; Szabo, Kristina; Platten, Michael] Heidelberg Univ, Mannheim Ctr Translat Neurosci MCTN, Mannheim, Germany.
   [Meyer-Lindenberg, Andreas; Kranaster, Laura] Heidelberg Univ, Med Fac Mannheim, Cent Inst Mental Hlth, Dept Psychiat & Psychotherapy, Mannheim, Germany.
RP Kranaster, L (reprint author), Heidelberg Univ, Med Fac Mannheim, Cent Inst Mental Hlth, Dept Psychiat & Psychotherapy, Mannheim, Germany.
EM laura.kranaster@zi-mannheim.de
RI Platten, Michael/F-2902-2013
OI Platten, Michael/0000-0002-4746-887X
FU Heidelberg University
FX CH receives a grant for postdoctoral lecture qualification within the
   Olympia Morata Program of Heidelberg University.
CR Bersano Anna, 2020, Neurology, V94, P905, DOI 10.1212/WNL.0000000000009508
   Brooks SK, 2020, LANCET, V395, P912, DOI [10.1016/S0140-6736(20)30460-8, 10.1016/S0140-6736(20)30460-8.]
   Druss Benjamin G, 2020, JAMA Psychiatry, DOI 10.1001/jamapsychiatry.2020.0894
   Garcia S, 2020, J AM COLL CARDIOL, V75, P2871, DOI 10.1016/j.jacc.2020.04.011
   Hu NN, 2020, EUR ARCH PSY CLIN N, DOI 10.1007/s00406-020-01129-8
   Huang YE, 2020, PSYCHIAT RES, V288, DOI 10.1016/j.psychres.2020.112954
   Kaufman KR, 2020, BJPSYCH OPEN, V6, DOI 10.1192/bjo.2020.25
   Meinert Edward, 2020, JMIR Public Health Surveill, V6, pe19297, DOI 10.2196/19297
   Myin-Germeys I, 2020, EUR ARCH PSY CLIN N, V270, P401, DOI 10.1007/s00406-020-01130-1
   Santini ZI, 2020, LANCET PUBLIC HEALTH, V5, pE62, DOI 10.1016/S2468-2667(19)30230-0
NR 10
TC 0
Z9 0
U1 0
U2 0
PU SPRINGER HEIDELBERG
PI HEIDELBERG
PA TIERGARTENSTRASSE 17, D-69121 HEIDELBERG, GERMANY
SN 0940-1334
EI 1433-8491
J9 EUR ARCH PSY CLIN N
JI Eur. Arch. Psych. Clin. Neurosci.
DI 10.1007/s00406-020-01151-w
EA JUN 2020
PG 3
WC Clinical Neurology; Psychiatry
SC Neurosciences & Neurology; Psychiatry
GA LW5CZ
UT WOS:000539165900001
PM 32519205
OA Bronze, Green Published
DA 2020-06-28
ER

PT J
AU Rogers, D
   Herbert, M
   Whitzman, C
   McCann, E
   Maginn, PJ
   Watts, B
   Alam, A
   Pill, M
   Keil, R
   Dreher, T
   Novacevski, M
   Byrne, J
   Osborne, N
   Budenbender, M
   Alizadeh, T
   Murray, K
   Dombroski, K
   Prasad, D
   Connolly, C
   Kass, A
   Dale, E
   Murray, C
   Caldis, S
AF Rogers, Dallas
   Herbert, Miles
   Whitzman, Carolyn
   McCann, Eugene
   Maginn, Paul J.
   Watts, Beth
   Alam, Ashraful
   Pill, Madeleine
   Keil, Roger
   Dreher, Tanja
   Novacevski, Matt
   Byrne, Jason
   Osborne, Natalie
   Buedenbender, Mirjam
   Alizadeh, Tooran
   Murray, Kate
   Dombroski, Kelly
   Prasad, Deepti
   Connolly, Creighton
   Kass, Amanda
   Dale, Emma
   Murray, Cameron
   Caldis, Susan
TI The City Under COVID-19: Podcasting As Digital Methodology
SO TIJDSCHRIFT VOOR ECONOMISCHE EN SOCIALE GEOGRAFIE
LA English
DT Article; Early Access
DE podcast; methodology; urban; cities; sonic geographies; digital
   methodology; COVID-19
AB This critical commentary reflects on a rapidly mobilised international podcast project, in which 25 urban scholars from around the world provided audio recordings about their cities during COVID-19. New digital tools are increasing the speeds, formats and breadth of the research and communication mediums available to researchers. Voice recorders on mobile phones and digital audio editing on laptops allows researchers to collaborate in new ways, and this podcast project pushed at the boundaries of what a research method and community might be. Many of those who provided short audio 'reports from the field' recorded on their mobile phones were struggling to make sense of their experience in their city during COVID-19. The substantive sections of this commentary discuss the digital methodology opportunities that podcasting affords geographical scholarship. In this case the methodology includes the curated production of the podcast and critical reflection on the podcast process through collaborative writing. Then putting this methodology into action some limited reflections on cities under COVID-19 lockdown and social distancing initiatives around the world are provided to demonstrate the utility and limitations of this method.
C1 [Rogers, Dallas; Alizadeh, Tooran; Prasad, Deepti; Murray, Cameron] Univ Sydney, Sch Architecture Design & Planning, Wilkinson Bldg,City Rd, Sydney, NSW, Australia.
   [Herbert, Miles] Univ Technol Sydney, Fac Arts & Social Sci, Sydney, NSW, Australia.
   [Whitzman, Carolyn] Univ Ottawa, Fac Social Sci, Ottawa, ON, Canada.
   [McCann, Eugene] Simon Fraser Univ, Fac Environm, Burnaby, BC, Canada.
   [Maginn, Paul J.] Univ Western Australia, Fac Arts Business Law & Educ, Perth, WA, Australia.
   [Watts, Beth] Heriot Watt Univ, Sch Energy Geosci Infrastruct & Soc, Edinburgh, Midlothian, Scotland.
   [Alam, Ashraful] Univ Otago, Sch Geog, Dunedin, New Zealand.
   [Pill, Madeleine] Univ Sheffield, Urban Studies & Planning, Sheffield, S Yorkshire, England.
   [Keil, Roger] York Univ, Fac Environm Studies, York, N Yorkshire, England.
   [Dreher, Tanja] UNSW, Fac Arts & Social Sci, Sydney, NSW, Australia.
   [Novacevski, Matt; Murray, Kate] Univ Melbourne, Sch Design, Melbourne, Vic, Australia.
   [Byrne, Jason] Univ Tasmania, Sch Technol Environm & Design, Hobart, Tas, Australia.
   [Osborne, Natalie] Griffith Univ, Sch Environm, Nathan, Qld, Australia.
   [Buedenbender, Mirjam] German Fed Minist Environm Nat Conservat Bldg & N, Berlin, Germany.
   [Dombroski, Kelly] Univ Canterbury, Coll Sci, Canterbury, New Zealand.
   [Connolly, Creighton] Univ Lincoln, Sch Geog, Lincoln, England.
   [Kass, Amanda] Univ Chicago, Urban Planning & Policy, Chicago, IL 60637 USA.
   [Dale, Emma] Univ Oxford, Dept Zool, Oxford, England.
   [Caldis, Susan] Macquarie Univ, Fac Human Sci, N Ryde, NSW, Australia.
RP Rogers, D (reprint author), Univ Sydney, Sch Architecture Design & Planning, Wilkinson Bldg,City Rd, Sydney, NSW, Australia.
EM dallas.rogers@sydney.edu.au; milespherbert@2ser.com;
   cwhitzma@uottawa.ca; emccann@sfu.ca; paul.maginn@uwa.edu.au;
   B.Watts@hw.ac.uk; ash.alam@otago.ac.nz; m.c.pill@sheffield.ac.uk;
   rkeil@yorku.ca; t.dreher@unsw.edu.au; m.novacevski@unimelb.edu.au;
   jason.byrne@utas.edu.au; n.osborne@griffith.edu.au;
   mirjam.budenbender@gmail.com; tooran.alizadeh@sydney.edu.au;
   kmurray@unimelb.edu.au; kelly.dombroski@canterbury.ac.nz;
   dsid8495@uni.sydney.edu.au; CConnolly@lincoln.ac.uk;
   amanda.kass@gmail.com; emma.dale@lmh.ox.ac.uk; c.murray@sydney.edu.au;
   dallas.rogers@sydney.edu.au
RI maginn, paul/A-8075-2013
OI maginn, paul/0000-0001-8633-632X
CR Allegra Lab, 2020, COR DIAR
   Badiou A., 2020, EPIDEMIC SITUATION
   Berman M., 1982, ALL IS SOLID MELTS A
   Butler J., 2020, CAPITALISM HAS ITS L
   Cities and Memory Collective, 2020, CIT MEM COLL
   Connolly C, 2020, URBAN STUD, DOI 10.1177/0042098020910873
   Davies W., 2020, GUARDIAN
   Dreher T, 2010, MEDIA CULT SOC, V32, P85, DOI 10.1177/0163443709350099
   Farha I., 2020, COVID 19 GUIDANCE NO
   Gallagher M, 2014, PROG HUM GEOG, V38, P267, DOI 10.1177/0309132513481014
   Graziani T., 2020, ACME INT J CRITICAL, V19, P397
   Harter LM, 2019, HEALTH COMMUN, V34, P125, DOI 10.1080/10410236.2018.1517549
   Houston D., 2019, CONT SOCIAL SCI J AC
   Llinares D., 2018, PODCASTING NEW AURAL
   McNeill William. H., 1976, PLAGUES PEOPLES
   Nancy J.-L., 2020, COMMUNVIRUS
   Rayner M, 2016, AUST HISTORICAL STUD, V47, P108, DOI 10.1080/1031461X.2016.1122696
   Ren X., 2020, INT J URBAN REGIONAL
   Ricco J., 2020, COVID 19 PANDEMIC RE
   Rogers D., 2020, DALLASROGERS101
   Rogers D, 2020, URBAN POLICY RES, V38, P63, DOI 10.1080/08111146.2019.1663726
   SMITH SJ, 1994, AREA, V26, P232
   The Anti-Eviction Mapping Project, 2020, ANT MAPP PROJ
   Thomas L., 2020, HURRICANE CORONA
   Tomalin Emma, 2002, CONT S ASIA, V11, P211
   Valentino-DeVries J., 2020, LOCATION DATA SAYS I
NR 26
TC 0
Z9 0
U1 0
U2 0
PU WILEY
PI HOBOKEN
PA 111 RIVER ST, HOBOKEN 07030-5774, NJ USA
SN 0040-747X
EI 1467-9663
J9 TIJDSCHR ECON SOC GE
JI Tijdschr. Econ. Soc. Geogr.
DI 10.1111/tesg.12426
EA JUN 2020
PG 17
WC Economics; Geography
SC Business & Economics; Geography
GA LW1KG
UT WOS:000538903800001
OA Bronze, Green Accepted
DA 2020-06-28
ER

PT J
AU Bayram, M
   Springer, S
   Garvey, CK
   Ozdemir, V
AF Bayram, Mustafa
   Springer, Simon
   Garvey, Colin K.
   Vural, Ozdemir
TI COVID-19 Digital Health Innovation Policy: A Portal to Alternative
   Futures in the Making
SO OMICS-A JOURNAL OF INTEGRATIVE BIOLOGY
LA English
DT Review; Early Access
DE COVID-19; digital health; innovation policy; digital transformation;
   digitalism; critical policy studies; futures; risk and uncertainty
ID PUBLIC ENGAGEMENT; WATER-TEMPLES; SCIENCE; MANAGEMENT; DIVERSITY;
   ETHICS; SPACE
AB "The pandemic is a portal." In the words of the novelist scholar Arundhati Roy, the COVID-19 pandemic is not merely an epic calamity. It has opened up a new space, a portal, to rethink everything, for example, in how we live, work, produce scientific knowledge, provide health care, and relate to others, be they humans or nonhuman animals in planetary ecosystems. Meanwhile, as the intensity of the pandemic escalates, digital health tools such as the Internet of Things (IoT), biosensors, and artificial intelligence (AI) are being deployed to address the twin goals of social distancing and health care in a "no touch" emergency state. Permanent integration of digital technologies into every aspect of post-pandemic civic life-health care, disease tracking, education, work, and beyond-is considered by governments and technology actors around the world. Although digital transformation of health care and industry are in the works, we ought to ensure that digital transformation does not degenerate into "digitalism," which we define here as an unchecked and misguided belief on extreme digital connectivity without considering the attendant adverse repercussions on science, human rights, and everyday practices of democracy. Indeed, the current shrinking of the critically informed public policy space amid a devastating pandemic raises principled questions on the broader and long-term impacts that digital technologies will have on democratic governance of planetary health and society. To this end, a wide range of uncertainties-technical, biological, temporal, spatial, and political-is on the COVID-19 pandemic horizon. This calls for astute and anticipatory innovation policies to steer the health sciences and services toward democratic ends. In this article, we describe new and critically informed approaches to democratize COVID-19 digital health innovation policy, especially when the facts are uncertain, the stakes are high, and decisions are urgent, as they often are in the course of a pandemic. In addition, we introduce a potential remedy to democratize pandemic innovation policy, the concept of "epistemic competence," so as to check the frames and framings of the pandemic innovation policy juggernaut and the attendant power asymmetries. We suggest that if epistemic competence, and attention to not only scientific knowledge but also its framing are broadly appreciated, they can help reduce the disparity between the enormous technical progress and investments made in digital health versus our currently inadequate understanding of the societal dimensions of emerging technologies such as AI, IoT, and extreme digital connectivity on the planet.
C1 [Bayram, Mustafa] Gaziantep Univ, Dept Food Engn, Fac Engn, Gaziantep, Turkey.
   [Springer, Simon] Univ Newcastle, Ctr Urban & Reg Studies, Discipline Geog & Environm Studies, Sch Environm & Life Sci,Fac Sci, Callaghan, NSW 2308, Australia.
   [Garvey, Colin K.] Stanford Univ, Stanford Inst Human Ctr AI, Ctr Int Secur & Cooperat, Palo Alto, CA 94304 USA.
   [Vural, Ozdemir] OMICS, New Rochelle, NY 10801 USA.
   [Springer, Simon] Univ Newcastle, Discipline Geog & Environm Studies, Sch Environm & Life Sci, Human Geog,Fac Sci, Callaghan, NSW 2308, Australia.
RP Springer, S (reprint author), Univ Newcastle, Ctr Urban & Reg Studies, Discipline Geog & Environm Studies, Sch Environm & Life Sci,Fac Sci, Callaghan, NSW 2308, Australia.; Ozdemir, V (reprint author), OMICS, New Rochelle, NY 10801 USA.; Bayram, M (reprint author), Gaziantep Univ, Food Engn, Dept Food Engn, Fac Engn, TR-27300 Gaziantep, Turkey.; Garvey, CK (reprint author), Ctr Int Secur & Cooperat, Stanford Inst Human Ctr AI, Palo Alto, CA 94305 USA.
EM profdrmusbay@gmail.com; simonspringer@gmail.com;
   colin.k.garvey@gmail.com; ojib@liebertpub.com
CR [Anonymous], 2020, NY TIMES        0515
   [Anonymous], 2020, LANCET, V395, P922, DOI 10.1016/S0140-6736(20)30644-9
   Arendt H, 1970, VIOLENCE
   Barad K, 2011, SOC STUD SCI, V41, P443, DOI 10.1177/0306312711406317
   Bayram M, 2018, OMICS, V22, P177, DOI 10.1089/omi.2017.0203
   Bayram M, 2018, OMICS, V22, P696, DOI 10.1089/omi.2018.0167
   Bero LA, 2020, AM J PUBLIC HEALTH, V110, P952, DOI 10.2105/AJPH.2020.305734
   Boschele M, 2020, POLITICS ITS NEW DIM
   Butler J, 2020, FORCE NONVIOLENCE
   Centers for Disease Control and Prevention, 2017, ZOON DIS
   Collingridge D, 1980, SOCIAL CONTROL TECHN
   Diamond L, 2015, DEMOCRACY IN DECLINE?, P98
   Diamond LJ, 2016, AUTHORITARIANISM GOE
   Diaz S, 2019, SUMMARY POLICYMAKERS
   Didier C, 2015, SCIENCE, V349, P1064, DOI 10.1126/science.349.6252.1064-c
   Eglash R, 2015, SHAPE SHIFTING, P58
   Eglash R, 2014, UNDERST COMPLEX SYST, P75, DOI 10.1007/978-94-017-8691-1_5
   Fabbri A, 2018, AM J PUBLIC HEALTH, V108, pE9, DOI 10.2105/AJPH.2018.304677
   Fabbri A, 2018, PUBLIC HEALTH NUTR, V21, P3422, DOI 10.1017/S1368980018002100
   Feyerabend PK, 2011, TYRANNY SCI
   Fisher E, 2010, NATURE, V463, P1018, DOI 10.1038/4631018a
   Flipse SM, 2018, J RESPONSIBLE INNOV, V5, P225, DOI 10.1080/23299460.2018.1465168
   Forster P, 2020, P NATL ACAD SCI USA, V117, P9241, DOI 10.1073/pnas.2004999117
   Friedman U, 2020, ATLANTIC
   Frodeman R, 2020, DALLAS MORNING NEWS
   Frodeman R, 2019, J RESPONSIBLE INNOV, V6, P95, DOI 10.1080/23299460.2018.1489172
   Furr-Holden Debra, 2020, Health Equity, V4, P150, DOI 10.1089/heq.2020.29001.rtl2
   Garvey C, 2020, OMICS, V24, P286, DOI 10.1089/omi.2019.0078
   Geiselberger H, 2017, THE GREAT REGRESSION
   Geleris Joshua, 2020, N Engl J Med, V382, P2411, DOI 10.1056/NEJMoa2012410
   Guston D, 2019, ONEZERO         0717
   Guston DH, 2009, SCIENCE, V323, P582, DOI 10.1126/science.323.5914.582b
   Halffman W, 2015, MINERVA, V53, P165, DOI 10.1007/s11024-015-9270-9
   Harvey F, 2020, GUARDIAN
   Holst C, 2019, CONTEMP POLIT THEORY, V18, P541, DOI 10.1057/s41296-018-00299-4
   Horton R, 2014, LANCET, V383, P847, DOI 10.1016/S0140-6736(14)60409-8
   Horvitz E, 2020, WHITE PAPER SERIES P, V1
   Ince A, 2012, ANTIPODE, V44, P1645, DOI 10.1111/j.1467-8330.2012.01029.x
   Kadoya T, 2011, AGR ECOSYST ENVIRON, V140, P20, DOI 10.1016/j.agee.2010.11.007
   Katoh K, 2009, BIOL CONSERV, V142, P1930, DOI 10.1016/j.biocon.2009.02.030
   Kickbusch I, 2020, THINK GLOBAL HLTH
   Kickbusch I, 2020, BMJ-BRIT MED J, V369, DOI 10.1136/bmj.m1336
   Klein N, 2020, THE INTERCEPT
   LANSING JS, 1993, AM ANTHROPOL, V95, P97, DOI 10.1525/aa.1993.95.1.02a00050
   LANSING JS, 1987, AM ANTHROPOL, V89, P326, DOI 10.1525/aa.1987.89.2.02a00030
   Lansing S, 2000, CRIT ANTHROPOL, V20, P309, DOI 10.1177/0308275X0002000305
   Lansing S, 2007, PRIESTS PROGRAMMERS
   Levitsky S, 2002, J DEMOCR, V13, P51, DOI 10.1353/jod.2002.0026
   Levitt T, 2019, GUARDIAN
   Lin BY, 2020, OMICS, V24, P231, DOI 10.1089/omi.2020.0047
   Lindblom CE, 1993, POLICY MAKING PROCES
   Lundh A, 2018, INTENS CARE MED, V44, P1603, DOI 10.1007/s00134-018-5293-7
   Mcneil Jr D. G., 2020, NY TIMES
   ozdemir V, 2020, EMBRACING VEGANISM A
   ozdemir V, 2020, NEW ENGLAND J M 0123, VMeeting, pDavos
   ozdemir V, 2020, SCI POLITICS CORONAV
   Ozdemir V, 2019, OMICS, V23, P623, DOI 10.1089/omi.2019.0175
   Ozdemir V, 2018, OMICS, V22, P184, DOI 10.1089/omi.2018.0002
   Ozdemir V, 2018, OMICS, V22, P637, DOI 10.1089/omi.2018.0143
   Ozdemir V, 2019, OMICS, V23, P67, DOI 10.1089/omi.2019.0003
   Ozdemir V, 2015, AM J BIOETHICS, V15, P64, DOI 10.1080/15265161.2015.1021976
   Rahman Md Siddikur, 2020, Health Policy Technol, DOI 10.1016/j.hlpt.2020.04.005
   Rankin R, 2020, GUARDIAN
   Roy A, 2020, FINANCIAL TIMES
   Sample I, 2020, GUARDIAN
   Sarewitz D., 2016, NEW ATLANTIS, V49, P4
   Sclove R, 2020, DIGIT GOV RES PRACT, V1
   Singh Awadhesh Kumar, 2020, Diabetes Metab Syndr, V14, P589, DOI 10.1016/j.dsx.2020.05.017
   Springer S, 2021, UNDOING HUMAN SUPREM
   Springer S, 2016, DISCOURSE NEOLIBERAL
   Springer S, 2020, DIALOGUES HUM GEOGR, DOI 10.1177/2043820620931277
   Springer S, 2011, ANTIPODE, V43, P525, DOI 10.1111/j.1467-8330.2010.00827.x
   Stilgoe J, 2014, PUBLIC UNDERST SCI, V23, P4, DOI 10.1177/0963662513518154
   Ting DSW, 2020, NAT MED, DOI 10.1038/s41591-020-0824-5
   United Nations, 2008, THE RIGHT TO HLTH
   Von Schomberg R, 2019, INT HDB RESPONSIBLE
   Von Schomberg R, 2019, WHY RESPONSIBLE INNO
   Wade F, 2020, NATION
   White AJ, 2018, NEW ATLANTIS, V55, P3
   Yang T, 2020, DIAGNOSTICS, V10, DOI 10.3390/diagnostics10040224
   Yol Y, 2019, 2019 MEDICAL TECHNOLOGIES CONGRESS (TIPTEKNO), P70
NR 81
TC 0
Z9 0
U1 1
U2 1
PU MARY ANN LIEBERT, INC
PI NEW ROCHELLE
PA 140 HUGUENOT STREET, 3RD FL, NEW ROCHELLE, NY 10801 USA
SN 1536-2310
EI 1557-8100
J9 OMICS
JI OMICS
DI 10.1089/omi.2020.0089
EA JUN 2020
PG 10
WC Biotechnology & Applied Microbiology; Genetics & Heredity
SC Biotechnology & Applied Microbiology; Genetics & Heredity
GA LX1YM
UT WOS:000539634600001
PM 32511054
OA Bronze
DA 2020-06-28
ER

PT J
AU Poli, D
   Tosetto, A
   Palareti, G
   Barcellona, D
   Ciampa, A
   Grandone, E
   Manotti, C
   Moia, M
   Squizzato, A
   Toschi, V
   Testa, S
AF Poli, Daniela
   Tosetto, Alberto
   Palareti, Gulatiero
   Barcellona, Doris
   Ciampa, Antonio
   Grandone, Elvira
   Manotti, Cesare
   Moia, Marco
   Squizzato, Alessandro
   Toschi, Vincenzo
   Testa, Sophie
CA Italian Federation Anticoagulation
TI Managing anticoagulation in the COVID-19 era between lockdown and
   reopening phases
SO INTERNAL AND EMERGENCY MEDICINE
LA English
DT Editorial Material; Early Access
DE Oral anticoagulants; Warfarin; DOAC; COVID-19; Pandemic
AB Patients on anticoagulant treatment are constantly increasing, with an estimated prevalence in Italy of 2% of the total population. The recent spreadout of the COVID-19 pandemic requires a re-organization of Anticoagulation Clinics to prevent person-to-person viral diffusion and continue to offer the highest possible quality of assistance to patients. In this paper, based on the Italian Federation of Anticoagulation Clinics statements, we offer some advice aimed at improving patient care during COVID-19 pandemic, with particular regard to the lockdown and reopening periods. We give practical guidance regarding the following points: (1) re-thinking the AC organization, (2) managing patients on anticoagulants when they become infected by the virus, (3) managing anticoagulation surveillance in non-infected patients during the lockdown period, and (4) organizing the activities during the reopening phases.
C1 [Poli, Daniela] Azienda Ospedaliero Univ Careggi, Ctr Trombosi, Dipartimento Cardiotoracovasc, Florence, Italy.
   [Tosetto, Alberto] Osped S Bortolo, Div Ematol, UOS Ctr Malattie Emorrag & Trombot, Vicenza, Italy.
   [Palareti, Gulatiero] Fdn Arianna Anticoagulaz, Bologna, Italy.
   [Barcellona, Doris] Univ Cagliari, Dipartimento Sci Med & Sanita Pubbl, Cagliari, Italy.
   [Ciampa, Antonio] AORN SG Moscati, Ctr Emostasi, Avellino, Italy.
   [Grandone, Elvira] Fdn IRCCS Casa Sollievo Sofferenza, Thrombosis & Haemostasis Unit, San Giovanni Rotondo, Italy.
   [Grandone, Elvira] First IM Sechenov Moscow State Med Univ, Ob Gyn Dept, Moscow, Russia.
   [Manotti, Cesare] Azienda Osped Univ Parma, Dipartimento Med Interna & Specialist, Ctr Emostasi Med Interna & Indirizzo Angiol & Coa, Parma, Italy.
   [Moia, Marco] IRCCS MultiMed Grp, Milan, Italy.
   [Squizzato, Alessandro] Univ Insubria, Res Ctr Thromboembol Dis & Antithrombot Therapies, Dept Med & Surg, Varese, Italy.
   [Squizzato, Alessandro] Univ Insubria, Res Ctr Thromboembol Dis & Antithrombot Therapies, Dept Med & Surg, Como, Italy.
   [Toschi, Vincenzo] ASST Santi Paolo & Carlo, Dept Hematol & Blood Transfus, Milan, Italy.
   [Testa, Sophie] Osped Cremona, Ctr Emostasi & Trombosi, Cremona, Italy.
RP Poli, D (reprint author), Azienda Ospedaliero Univ Careggi, Ctr Trombosi, Dipartimento Cardiotoracovasc, Florence, Italy.
EM polida@aou-careggi.toscana.it
OI poli, daniela/0000-0002-5166-6596
CR [Anonymous], 2020, INF PREV CONTR COVID
   Barnes GD, 2018, J THROMB HAEMOST, V16, P1307, DOI 10.1111/jth.14150
   Driggin E, 2020, J AM COLL CARDIOL, V75, P2352, DOI 10.1016/j.jacc.2020.03.031
   Han H, 2020, CLIN CHEM LAB MED, V58, P1116, DOI 10.1515/cclm-2020-0188
   Prisco D, 2017, INTERN EMERG MED, V12, P387, DOI 10.1007/s11739-017-1628-6
   Schulman S, 2011, ANN INTERN MED, V155, P653, DOI 10.7326/0003-4819-155-10-201111150-00003
   Tang N, 2020, J THROMB HAEMOST, V18, P1094, DOI 10.1111/jth.14817
   Testa S, 2020, J THROMB HAEMOST, V18, P1320, DOI 10.1111/jth.14871
   Testa S, 2020, INTERN EMERG MED, DOI 10.1007/s11739-020-02331-1
   Tosetto A, 2019, INTERN EMERG MED, V14, P1307, DOI 10.1007/s11739-019-02148-7
NR 10
TC 0
Z9 0
U1 0
U2 0
PU SPRINGER-VERLAG ITALIA SRL
PI MILAN
PA VIA DECEMBRIO, 28, MILAN, 20137, ITALY
SN 1828-0447
EI 1970-9366
J9 INTERN EMERG MED
JI Intern. Emerg. Med.
DI 10.1007/s11739-020-02391-3
EA JUN 2020
PG 4
WC Medicine, General & Internal
SC General & Internal Medicine
GA LW2CS
UT WOS:000538953100002
PM 32514682
OA Other Gold, Green Published
DA 2020-06-28
ER

PT J
AU Alexander, AA
   Allo, H
   Klukoff, H
AF Alexander, Apryl A.
   Allo, Hailey
   Klukoff, Hannah
TI Sick and Shut In: Incarceration During a Public Health Crisis
SO JOURNAL OF HUMANISTIC PSYCHOLOGY
LA English
DT Article; Early Access
DE incarceration; incarcerated; COVID-19; pandemic; public health; smart
   decarceration
ID PREVALENCE; PRISONERS; ADVOCACY; POLICY
AB COVID-19, the latest infectious coronavirus disease, was discovered in December of 2019 in Wuhan, China, and has rapidly reached pandemic levels. The World Health Organization and the Centers for Disease Control and Prevention have released recommendations to help reduce the spread of COVID-19, including hand washing, covering coughs, and social/physical distancing, but what happens to those who are incarcerated? Over 1.4 million adults in the United States are currently incarcerated in state and federal prisons and over 80,000 individuals are incarcerated in local jails. Correctional settings are often deprived, overcrowded, and unsanitary environments, which do not lend themselves to the prevention, treatment, or recovery from illness. Incarcerated individuals are at a much higher risk to become infected due to a variety of factors, such as generally higher rates of chronic conditions than the community and overall lack of screening for certain illnesses. The present article discusses how smart decarceration tactics, such as compassionate release, offer options to compensate for overcrowding in correctional facilities and reducing the spread of COVID-19.
C1 [Alexander, Apryl A.] Univ Denver, Grad Sch Profess Psychol GSPP, Denver, CO USA.
   [Allo, Hailey; Klukoff, Hannah] Univ Denver, Grad Sch Profess Psychol GSPP, Masters Forens Psychol Program, Denver, CO USA.
RP Alexander, AA (reprint author), Univ Denver, Grad Sch Profess Psychol, 2450 South Vine St, Denver, CO 80208 USA.
EM apryl.alexander@du.edu
OI Alexander, Apryl/0000-0002-9666-9598
CR Aday R. H., 2011, WOMEN AGING PRISON N
   Agyapong NAF, 2017, NUTR FOOD SCI, V47, P896, DOI 10.1108/NFS-06-2017-0114
   Allen LR, 2018, J THEOR PHILOS PSYCH, V38, P42, DOI 10.1037/teo0000077
   Andersen HS, 2000, ACTA PSYCHIAT SCAND, V102, P19, DOI 10.1034/j.1600-0447.2000.102001019.x
   Asad AL, 2018, SOC SCI MED, V199, P19, DOI 10.1016/j.socscimed.2017.03.010
   Bai JR, 2015, J CORRECT HEALTH CAR, V21, P255, DOI 10.1177/1078345815587510
   BERRY WW, 2009, [No title captured], V68, P850
   Bonner RL, 2006, SUICIDE LIFE-THREAT, V36, P250, DOI 10.1521/suli.2006.36.2.250
   Bureau of Justice Statistics, 2017, PRIS 2017
   Chettiar I. M., 2012, AM EXPENSE MASS INCA
   Craig L. A., 2008, J SEX AGGRESS, V14, P185, DOI DOI 10.1080/13552600802073132
   Epperson M. W., 2017, POLICY RECOMMENDATIO
   Farmer P., 2002, INVISIBLE PUNISHMENT, P239
   Federal Bureau of Prisons, 2020, FED BUR PRIS COVID 1
   Fox RE, 2008, PROF PSYCHOL-RES PR, V39, P633, DOI 10.1037/0735-7028.39.6.633
   Garrison EG, 2017, AM PSYCHOL, V72, P737, DOI 10.1037/amp0000209
   ICE, 2019, ERO FY 2019 ACH
   Kezar A., 2018, ENVISIONING PUBLIC S, P3
   Kupers TA, 2008, CRIM JUSTICE BEHAV, V35, P1005, DOI 10.1177/0093854808318591
   LINK BG, 1995, J HEALTH SOC BEHAV, V35, P80, DOI 10.2307/2626958
   Mitchell Andreas, 2017, AMA J Ethics, V19, P854, DOI 10.1001/journalofethics.2017.19.9.peer2-1709
   Office of Juvenile Justice and Delinquency Prevention, 2019, TRENDS CHAR YOUTH RE
   Olver ME, 2015, PERSONAL DISORD, V6, P97, DOI 10.1037/per0000095
   Renken E., 2020, TRACKING PANDEMIC QU
   Rich JD, 2015, J GEN INTERN MED, V30, P503, DOI 10.1007/s11606-014-3142-0
   Skarupski KA, 2018, EPIDEMIOL REV, V40, P157, DOI 10.1093/epirev/mxx020
   U.S. Department of Justice Office of the Inspector General Evaluation and Inspections Division, 2013, FED BUR PRIS COMP RE
   Wildeman C, 2012, ANNU REV LAW SOC SCI, V8, P11, DOI 10.1146/annurev-lawsocsci-102510-105459
   World Health Organization, 2020, COR DIS COVID 19 OUT
   Wylie LE, 2018, PSYCHOL PUBLIC POL L, V24, P216, DOI 10.1037/law0000161
NR 30
TC 0
Z9 0
U1 0
U2 0
PU SAGE PUBLICATIONS INC
PI THOUSAND OAKS
PA 2455 TELLER RD, THOUSAND OAKS, CA 91320 USA
SN 0022-1678
EI 1552-650X
J9 J HUMANIST PSYCHOL
JI J. Humanist. Psychol.
AR UNSP 0022167820930556
DI 10.1177/0022167820930556
EA JUN 2020
PG 10
WC Psychology, Multidisciplinary
SC Psychology
GA LW3VK
UT WOS:000539073500001
OA Bronze
DA 2020-06-28
ER

PT J
AU Grinevich, V
   Neumann, ID
AF Grinevich, Valery
   Neumann, Inga D.
TI Brain oxytocin: how puzzle stones from animal studies translate into
   psychiatry
SO MOLECULAR PSYCHIATRY
LA English
DT Review; Early Access
ID PITUITARY-ADRENAL AXIS; HYPOTHALAMIC PARAVENTRICULAR NUCLEUS; DENDRITIC
   PEPTIDE RELEASE; ANXIETY-RELATED BEHAVIOR; ESTROGEN-RECEPTOR-ALPHA;
   INTRANASAL OXYTOCIN; SOCIAL COGNITION; VASOPRESSIN RELEASE; PERIPHERAL
   RELEASE; CENTRAL AMYGDALA
AB The neuropeptide oxytocin has attracted great attention of the general public, basic neuroscience researchers, psychologists, and psychiatrists due to its profound pro-social, anxiolytic, and "anti-stress" behavioral and physiological effects, and its potential application for treatment of mental diseases associated with altered socio-emotional competence. During the last decade, substantial progress has been achieved in understanding the complex neurobiology of the oxytocin system, including oxytocinergic pathways, local release patterns, and oxytocin receptor distribution in the brain, as well as intraneuronal oxytocin receptor signaling. However, the picture of oxytocin actions remains far from being complete, and the central question remains: "How does a single neuropeptide exert such pleotropic actions?" Although this phenomenon, typical for many of about 100 identified neuropeptides, may emerge from the anatomical divergence of oxytocin neurons, their multiple central projections, distinct oxytocin-sensitive cell types in different brain regions, and multiple intraneuronal signaling pathways determining the specific cellular response, further basic studies are required. In conjunction, numerous reports on positive effects of intranasal application of oxytocin on human brain networks controlling socio-emotional behavior in health and disease require harmonic tandems of basic researchers and clinicians. During the COVID-19 crisis in 2020, oxytocin research seems central as question of social isolation-induced inactivation of the oxytocin system, and buffering effects of either activation of the endogenous system or intranasal application of synthetic oxytocin need to be thoroughly investigated.
C1 [Grinevich, Valery] Heidelberg Univ, Cent Inst Mental Hlth, Med Fac Mannheim, Dept Neuropeptide Res Psychiat, D-68159 Mannheim, Germany.
   [Neumann, Inga D.] Univ Regensburg, Dept Neurobiol & Anim Physiol, D-93040 Regensburg, Germany.
RP Grinevich, V (reprint author), Heidelberg Univ, Cent Inst Mental Hlth, Med Fac Mannheim, Dept Neuropeptide Res Psychiat, D-68159 Mannheim, Germany.; Neumann, ID (reprint author), Univ Regensburg, Dept Neurobiol & Anim Physiol, D-93040 Regensburg, Germany.
EM valery.grinevich@zi-mannheim.de; Inga.Neumann@ur.de
FU German Research Foundation (DFG), Collaborative Research Center SFB
   1158German Research Foundation (DFG) [GR 3619/7-1, GR 3619/8-1, GR
   3619/13-1]; Fritz Thyssen Research Foundation [10.19.1.015MN]; DFGGerman
   Research Foundation (DFG) [NE 465/27, NE 465/31, NE 465/34]; DFG
   Graduate Research School (GRK) 2174German Research Foundation (DFG);
   Federal Ministry of Education and Research (BMBF; OptiMD)Federal
   Ministry of Education & Research (BMBF); EU (FemNat-CD)European Union
   (EU)
FX This work was supported by the German Research Foundation (DFG) grants
   GR 3619/7-1, GR 3619/8-1, and GR 3619/13-1, Collaborative Research
   Center SFB 1158, and Fritz Thyssen Research Foundation (Ref.
   10.19.1.015MN) to VG, and by DFG grants NE 465/27, NE 465/31, and NE
   465/34, the DFG Graduate Research School (GRK) 2174, the Federal
   Ministry of Education and Research (BMBF; OptiMD) and the EU (FemNat-CD)
   to IDN. We thank Dr. Ferdinand Althammer for providing the image for
   Fig. 1, Dr. Benjamin Jurek for input to Fig. 3, and Thomas
   Splettstoesser (www.scistyle.com) for his help with the preparation of
   Figs. 2 and 3.
CR Althammer F, 2018, J NEUROENDOCRINOL, V30, DOI 10.1111/jne.12549
   Althammer F, 2018, PEPTIDES, V109, P1, DOI 10.1016/j.peptides.2018.09.003
   ALTSTEIN M, 1988, PEPTIDES, V9, P87, DOI 10.1016/0196-9781(88)90014-9
   Andari Elissar, 2018, Curr Top Behav Neurosci, V35, P559, DOI 10.1007/7854_2017_29
   Andari E, 2010, P NATL ACAD SCI USA, V107, P4389, DOI 10.1073/pnas.0910249107
   Armstrong WE, 1995, PROG NEUROBIOL, V47, P291, DOI 10.1016/0301-0082(95)00025-9
   Armstrong WE, 2004, RAT NERVOUS SYSTEM, P369
   Bakermans-Kranenburg MJ, 2008, SOC COGN AFFECT NEUR, V3, P128, DOI 10.1093/scan/nsn004
   Bakos J, 2014, NEUROPEPTIDES, V48, P281, DOI 10.1016/j.npep.2014.06.004
   Bales KL, 2013, BIOL PSYCHIAT, V74, P180, DOI 10.1016/j.biopsych.2012.08.025
   Barraza JA, 2009, ANN NY ACAD SCI, V1167, P182, DOI 10.1111/j.1749-6632.2009.04504.x
   BENVENISTE H, 1990, PROG NEUROBIOL, V35, P195, DOI 10.1016/0301-0082(90)90027-E
   Blume A, 2008, EUR J NEUROSCI, V27, P1947, DOI 10.1111/j.1460-9568.2008.06184.x
   Born J, 2002, NAT NEUROSCI, V5, P514, DOI 10.1038/nn849
   Bosch OJ, 2004, NEUROSCIENCE, V124, P439, DOI 10.1016/j.neuroscience.2003.11.028
   Bosch OJ, 2016, PSYCHONEUROENDOCRINO, V64, P66, DOI 10.1016/j.psyneuen.2015.11.011
   Brambilla M, 2016, DRUG DEVELOP RES, V77, P479, DOI 10.1002/ddr.21343
   BUIJS RM, 1979, CELL TISSUE RES, V204, P355
   BUIJS RM, 1982, BRAIN RES, V252, P71, DOI 10.1016/0006-8993(82)90979-9
   BUIJS RM, 1983, PROG BRAIN RES, V60, P115
   BUIJS RM, 1983, PHARMACOL THERAPEUT, V22, P127, DOI 10.1016/0163-7258(83)90056-6
   Burbach JPH, 2001, PHYSIOL REV, V81, P1197
   Busnelli Marta, 2018, Curr Top Behav Neurosci, V35, P3, DOI 10.1007/7854_2017_6
   Chini B, 2017, TRENDS PHARMACOL SCI, V1463, P10
   Choe HK, 2015, NEURON, V87, P152, DOI 10.1016/j.neuron.2015.06.022
   Choi JW, 2013, J NEUROCHEM, V126, P331, DOI 10.1111/jnc.12308
   Choleris E, 2003, P NATL ACAD SCI USA, V100, P6192, DOI 10.1073/pnas.0631699100
   DeVries AC, 2007, PSYCHONEUROENDOCRINO, V32, P587, DOI 10.1016/j.psyneuen.2007.04.007
   De Dreu CKW, 2011, P NATL ACAD SCI USA, V108, P1262, DOI 10.1073/pnas.1015316108
   de Jong Trynke R, 2018, Curr Top Behav Neurosci, V35, P175, DOI 10.1007/7854_2017_13
   de Jong TR, 2015, PSYCHONEUROENDOCRINO, V62, P381, DOI 10.1016/j.psyneuen.2015.08.027
   Deisseroth K, 2011, NAT METHODS, V8, P26, DOI 10.1038/NMETH.F.324
   Deussing Jan M, 2018, Physiol Rev, V98, P2225, DOI 10.1152/physrev.00042.2017
   Dolen G, 2013, NATURE, V501, P179, DOI 10.1038/nature12518
   Domes G, 2010, PSYCHONEUROENDOCRINO, V35, P83, DOI 10.1016/j.psyneuen.2009.06.016
   Donaldson ZR, 2008, SCIENCE, V322, P900, DOI 10.1126/science.1158668
   Ebner K, 2005, NEUROPSYCHOPHARMACOL, V30, P223, DOI 10.1038/sj.npp.1300607
   Ebner K, 2000, BRAIN RES, V872, P87, DOI 10.1016/S0006-8993(00)02464-1
   Ebstein RP, 2010, NEURON, V65, P831, DOI 10.1016/j.neuron.2010.02.020
   Eckstein M, 2015, BIOL PSYCHIAT, V78, P194, DOI 10.1016/j.biopsych.2014.10.015
   Eliava M, 2016, NEURON, V89, P1291, DOI 10.1016/j.neuron.2016.01.041
   Engelmann M, 1999, J NEUROENDOCRINOL, V11, P867
   Engelmann M, 2004, FRONT NEUROENDOCRIN, V25, P132, DOI 10.1016/j.yfrne.2004.09.001
   Feifel D, 2016, BIOL PSYCHIAT, V79, P222, DOI 10.1016/j.biopsych.2015.07.025
   Flanagan JC, 2018, J PSYCHIATR RES, V98, P64, DOI 10.1016/j.jpsychires.2017.12.014
   Frank E, 2008, EUR J PHARMACOL, V583, P226, DOI 10.1016/j.ejphar.2007.11.063
   Freeman SM, 2016, J NEUROENDOCRINOL, V28, DOI 10.1111/jne.12382
   Frijling JL, 2014, BMC PSYCHIATRY, V14, DOI 10.1186/1471-244X-14-92
   Fudge N, 2016, PLOS ONE, V11, DOI 10.1371/journal.pone.0160475
   Garrison JL, 2012, SCIENCE, V338, P540, DOI 10.1126/science.1226201
   Gregory SG, 2009, BMC MED, V7, DOI 10.1186/1741-7015-7-62
   Griffin GD, 2010, J COMP NEUROL, V518, P4531, DOI 10.1002/cne.22470
   Grimmelikhuijzen CJP, 2012, REGUL PEPTIDES, V177, pS6, DOI 10.1016/j.regpep.2012.05.001
   Grinevich V, 2018, NEURON, V99, P887, DOI 10.1016/j.neuron.2018.07.016
   Grinevich V, 2016, BIOL PSYCHIAT, V79, P155, DOI 10.1016/j.biopsych.2015.04.013
   Grund T, 2019, PSYCHONEUROENDOCRINO, V106, P77, DOI 10.1016/j.psyneuen.2019.03.019
   Guastella AJ, 2012, HORM BEHAV, V61, P773, DOI [10.1016/j.yhbeh.2012.04.008, 10.1016/j.yhbeh.2012.01.002]
   Guzman YF, 2013, NAT NEUROSCI, V16, P1185, DOI 10.1038/nn.3465
   Haram M, 2015, FRONT HUM NEUROSCI, V9, DOI 10.3389/fnhum.2015.00009
   Hasan MT, 2019, NEURON, V103, P133, DOI 10.1016/j.neuron.2019.04.029
   HATTORI T, 1992, BRAIN RES BULL, V28, P257, DOI 10.1016/0361-9230(92)90187-3
   Havranek T, 2015, J NEUROSCI RES, V93, P893, DOI 10.1002/jnr.23559
   Heck AL, 2020, STRESS, DOI 10.1080/10253890.2020.1733962
   Heinrichs M, 2003, BIOL PSYCHIAT, V54, P1389, DOI 10.1016/S0006-3223(03)00465-7
   Herpertz SC, 2015, AM J PSYCHIAT, V172, P840, DOI 10.1176/appi.ajp.2015.15020216
   Hollander E, 2003, NEUROPSYCHOPHARMACOL, V28, P193, DOI 10.1038/sj.npp.1300021
   Hollander E, 2007, BIOL PSYCHIAT, V61, P498, DOI 10.1016/j.biopsych.2006.05.030
   Holmes EA, 2020, LANCET PSYCHIAT, V7, P547, DOI 10.1016/S2215-0366(20)30168-1
   Hrabovszky E, 2007, NEUROSCIENCE, V144, P1383, DOI 10.1016/j.neuroscience.2006.10.053
   Huang HP, 2014, NEUROPSYCHOPHARMACOL, V39, P1102, DOI 10.1038/npp.2013.310
   Hung LW, 2017, SCIENCE, V357, P1406, DOI 10.1126/science.aan4994
   Hurlemann R, 2010, J NEUROSCI, V30, P4999, DOI 10.1523/JNEUROSCI.5538-09.2010
   Jameson H, 2016, AM J PHYSIOL-HEART C, V310, pH1549, DOI 10.1152/ajpheart.00808.2015
   Jurek B, 2018, PHYSIOL REV, V98, P1805, DOI 10.1152/physrev.00031.2017
   Jurek B, 2015, J NEUROSCI, V35, P12248, DOI 10.1523/JNEUROSCI.1345-14.2015
   Jurek B, 2012, PLOS ONE, V7, DOI 10.1371/journal.pone.0037060
   Kawasaki A, 2006, NEUROSCI RES, V56, P124, DOI 10.1016/j.neures.2006.05.008
   KENDRICK KM, 1988, BRAIN RES, V439, P1, DOI 10.1016/0006-8993(88)91455-2
   KENDRICK KM, 1992, BRAIN RES, V569, P199, DOI 10.1016/0006-8993(92)90631-I
   Kikusui T, 2006, PHILOS T R SOC B, V361, P2215, DOI 10.1098/rstb.2006.1941
   Kim HS, 2010, P NATL ACAD SCI USA, V107, P15717, DOI 10.1073/pnas.1010830107
   Kim MJ, 2020, NAT COMMUN, V11, DOI 10.1038/s41467-020-15181-4
   Kirsch P, 2005, J NEUROSCI, V25, P11489, DOI 10.1523/JNEUROSCI.3984-05.2005
   Kissileff HR, 2019, AM J PHYSIOL-REG I, V317, pR39, DOI 10.1152/ajpregu.00339.2018
   Knobloch HS, 2014, FRONT BEHAV NEUROSCI, V8, DOI 10.3389/fnbeh.2014.00031
   Knobloch HS, 2012, NEURON, V73, P553, DOI 10.1016/j.neuron.2011.11.030
   Knox SS, 1998, PSYCHONEUROENDOCRINO, V23, P877, DOI 10.1016/S0306-4530(98)00061-4
   Kosfeld M, 2005, NATURE, V435, P673, DOI 10.1038/nature03701
   Landgraf R, 2004, FRONT NEUROENDOCRIN, V25, P150, DOI 10.1016/j.yfrne.2004.05.001
   LANDGRAF R, 1988, BRAIN RES, V457, P219, DOI 10.1016/0006-8993(88)90689-0
   LANDGRAF R, 1990, AM J PHYSIOL, V258, pR155
   LANDGRAF R, 1992, ANN NY ACAD SCI, V652, P326, DOI 10.1111/j.1749-6632.1992.tb34364.x
   LANDGRAF R, 1995, J NEUROSCI, V15, P4250
   Lee M, 2017, MOL PSYCHIATR, V22, P1585, DOI [10.1038/mp.2017.3, 10.1038/mp.2017.27]
   Leng G, 2016, BIOL PSYCHIAT, V79, P243, DOI 10.1016/j.biopsych.2015.05.003
   Leng G, 2008, J PHYSIOL-LONDON, V586, P5625, DOI 10.1113/jphysiol.2008.159103
   Ludwig M, 2006, NAT REV NEUROSCI, V7, P126, DOI 10.1038/nrn1845
   LUDWIG M, 1994, J NEUROENDOCRINOL, V6, P369, DOI 10.1111/j.1365-2826.1994.tb00595.x
   Ludwig M, 1995, NEUROENDOCRINOLOGY, V62, P619, DOI 10.1159/000127058
   Lukas M, 2010, NEUROPHARMACOLOGY, V58, P78, DOI 10.1016/j.neuropharm.2009.06.020
   Lukas M, 2014, J NEUROSCI METH, V234, P101, DOI 10.1016/j.jneumeth.2014.03.013
   Lukas M, 2013, PSYCHONEUROENDOCRINO, V38, P916, DOI 10.1016/j.psyneuen.2012.09.018
   Lukas M, 2012, NEUROPHARMACOLOGY, V62, P398, DOI 10.1016/j.neuropharm.2011.08.016
   MacDonald E, 2011, PSYCHONEUROENDOCRINO, V36, P1114, DOI 10.1016/j.psyneuen.2011.02.015
   MacDonald K, 2014, BRAIN RES, V1580, P22, DOI 10.1016/j.brainres.2014.01.025
   Mamrut S, 2013, PLOS ONE, V8, DOI 10.1371/journal.pone.0056869
   Marsh N, 2017, P NATL ACAD SCI USA, V114, P9314, DOI 10.1073/pnas.1705853114
   Martinetz S, 2019, BIOL PSYCHIAT, V85, P802, DOI 10.1016/j.biopsych.2019.01.010
   Meis S, 2008, PLOS ONE, V3, DOI 10.1371/journal.pone.0002695
   Menon R, 2018, CURR BIOL, V28, P1066, DOI 10.1016/j.cub.2018.02.044
   Merkle FT, 2015, DEVELOPMENT, V142, P633, DOI 10.1242/dev.117978
   Meyer-Lindenberg A, 2011, NAT REV NEUROSCI, V12, P524, DOI 10.1038/nrn3044
   Mitre M, 2016, J NEUROSCI, V36, P2517, DOI 10.1523/JNEUROSCI.2409-15.2016
   MOOS F, 1989, EXP BRAIN RES, V76, P593, DOI 10.1007/BF00248916
   MORI I, 2020, COVID 19 MENTAL WELL
   MORRIS JF, 1991, ANAT REC, V231, P437, DOI 10.1002/ar.1092310406
   Nagasawa M, 2015, SCIENCE, V348, P333, DOI 10.1126/science.1261022
   NEUMANN I, 1993, NEUROSCIENCE, V53, P65, DOI 10.1016/0306-4522(93)90285-N
   NEUMANN I, 1994, AM J PHYSIOL-REG I, V267, pR1626
   NEUMANN I, 1993, NEUROENDOCRINOLOGY, V58, P637, DOI 10.1159/000126604
   NEUMANN I, 1995, J NEUROSCI, V15, P3408
   NEUMANN I, 1988, BRAIN RES, V462, P181, DOI 10.1016/0006-8993(88)90603-8
   NEUMANN I, 1989, J NEUROENDOCRINOL, V1, P305, DOI 10.1111/j.1365-2826.1989.tb00120.x
   Neumann ID, 2008, J NEUROENDOCRINOL, V20, P858, DOI 10.1111/j.1365-2826.2008.01726.x
   Neumann ID, 2007, BIOCHEM SOC T, V35, P1252, DOI 10.1042/BST0351252
   Neumann ID, 2000, NEUROSCIENCE, V95, P567
   Neumann ID, 2002, PROG BRAIN RES, V139, P147
   Neumann ID, 2000, REGUL PEPTIDES, V96, P31, DOI 10.1016/S0167-0115(00)00197-X
   Neumann ID, 2000, J NEUROENDOCRINOL, V12, P235
   Neumann ID, 2019, J NEUROENDOCRINOL, V31, DOI 10.1111/jne.12695
   Neumann ID, 2013, PSYCHONEUROENDOCRINO, V38, P1985, DOI 10.1016/j.psyneuen.2013.03.003
   Neumann ID, 2012, TRENDS NEUROSCI, V35, P649, DOI 10.1016/j.tins.2012.08.004
   Neumann ID, 2009, FRONT NEUROENDOCRIN, V30, P483, DOI 10.1016/j.yfrne.2009.04.012
   Nishioka T, 1998, BRAIN RES, V781, P57, DOI 10.1016/S0006-8993(97)01159-1
   Norman GJ, 2011, BIOL PSYCHOL, V86, P174, DOI 10.1016/j.biopsycho.2010.11.006
   Nyuyki KD, 2011, PLOS ONE, V6, DOI 10.1371/journal.pone.0023599
   Oettl LL, 2016, NEURON, V90, P609, DOI 10.1016/j.neuron.2016.03.033
   Olff M, 2010, CNS SPECTRUMS, V15, P522, DOI 10.1017/S109285290000047X
   Oliveira VED, 2019, NEUROPHARMACOLOGY, V156, DOI 10.1016/j.neuropharm.2019.01.019
   Pagani Marco, 2020, Neuroscience, DOI 10.1016/j.neuroscience.2019.12.036
   Paloyelis Y, 2016, BIOL PSYCHIAT, V79, P693, DOI 10.1016/j.biopsych.2014.10.005
   Peters JH, 2008, J NEUROSCI, V28, P11731, DOI 10.1523/JNEUROSCI.3419-08.2008
   Peters S, 2014, PSYCHONEUROENDOCRINO, V42, P225, DOI 10.1016/j.psyneuen.2014.01.021
   Petrovic P, 2008, J NEUROSCI, V28, P6607, DOI 10.1523/JNEUROSCI.4572-07.2008
   Prescott JH, 2006, NAT BIOTECHNOL, V24, P437, DOI 10.1038/nbt1199
   Quintana DS, 2019, NAT COMMUN, V10, DOI 10.1038/s41467-019-08503-8
   Quintana DS, 2015, NEUROSCI BIOBEHAV R, V49, P182, DOI 10.1016/j.neubiorev.2014.12.011
   Rasmussen MS, 2004, ACTA PHYSIOL SCAND, V181, P247, DOI 10.1111/j.1365-201X.2004.01286.x
   Resendez SL, 2020, J NEUROSCI, V40, P2282, DOI 10.1523/JNEUROSCI.1515-18.2020
   Riem MME, 2020, PSYCHONEUROENDOCRINO, V111, DOI 10.1016/j.psyneuen.2019.104482
   Rodrigues SM, 2009, P NATL ACAD SCI USA, V106, P21437, DOI 10.1073/pnas.0909579106
   Romanov RA, 2017, NAT NEUROSCI, V20, P176, DOI 10.1038/nn.4462
   Ross AP, 2019, HORM BEHAV, V116, DOI 10.1016/j.yhbeh.2019.104578
   Ross HE, 2009, NEUROSCIENCE, V162, P892, DOI 10.1016/j.neuroscience.2009.05.055
   RUSSELL JA, 1992, J NEUROSCI, V12, P1024
   Sabatier N, 2003, J NEUROSCI, V23, P10351
   Sharma D, 2012, ENDOCRINOLOGY, V153, P2353, DOI 10.1210/en.2011-1002
   Shioda S, 2011, CURR PHARM DESIGN, V17, P961, DOI 10.2174/138161211795589391
   Slattery DA, 2015, J NEUROSCI, V35, P4599, DOI 10.1523/JNEUROSCI.4764-13.2015
   Slattery DA, 2012, PSYCHONEUROENDOCRINO, V37, P702, DOI 10.1016/j.psyneuen.2011.09.002
   Smith CJW, 2017, BRAIN STRUCT FUNCT, V222, P981, DOI 10.1007/s00429-016-1260-7
   SOFRONIEW MV, 1983, PROG BRAIN RES, V60, P101
   Son SJ, 2013, NEURON, V78, P1036, DOI 10.1016/j.neuron.2013.04.025
   Stachniak TJ, 2014, NEURON, V82, P797, DOI 10.1016/j.neuron.2014.04.008
   Striepens N, 2013, SCI REP-UK, V3, DOI 10.1038/srep03440
   SWANSON LW, 1983, ANNU REV NEUROSCI, V6, P269, DOI 10.1146/annurev.ne.06.030183.001413
   SWANSON LW, 1980, BRAIN RES, V198, P190, DOI 10.1016/0006-8993(80)90354-6
   Tang Y, 2020, INT J NEUROSCI, DOI 10.1080/00207454.2020.1713774
   THEODOSIS DT, 1985, NATURE, V313, P682, DOI 10.1038/313682a0
   Tomizawa K, 2003, NAT NEUROSCI, V6, P384, DOI 10.1038/nn1023
   Tops S, 2019, HORM BEHAV, V108, P84, DOI 10.1016/j.yhbeh.2018.03.002
   Torner L, 2017, PSYCHONEUROENDOCRINO, V77, P165, DOI 10.1016/j.psyneuen.2016.12.006
   Tost H, 2010, P NATL ACAD SCI USA, V107, P13936, DOI 10.1073/pnas.1003296107
   Tsai TY, 2019, CLIN PSYCHOPHARM NEU, V17, P487, DOI 10.9758/cpn.2019.17.4.487
   Tzabazis A, 2017, HEADACHE, V57, P64, DOI 10.1111/head.13082
   van den Burg EH, 2015, NEUROPSYCHOPHARMACOL, V40, P2938, DOI 10.1038/npp.2015.147
   van den Burg EH, 2011, J MOL NEUROSCI, V43, P200, DOI 10.1007/s12031-010-9452-8
   van den Pol AN, 2012, NEURON, V76, P98, DOI 10.1016/j.neuron.2012.09.014
   van Roekel E, 2013, PLOS ONE, V8, DOI 10.1371/journal.pone.0077689
   Veenema AH, 2008, PROG BRAIN RES, V170, P261, DOI 10.1016/S0079-6123(08)00422-6
   Verhees MWFT, 2018, PSYCHOPHARMACOLOGY, V235, P2471, DOI 10.1007/s00213-018-4945-1
   Viero C, 2010, CNS NEUROSCI THER, V16, pe138, DOI 10.1111/j.1755-5949.2010.00185.x
   VOORN P, 1983, BRAIN RES, V270, P169, DOI 10.1016/0006-8993(83)90809-0
   Waldherr M, 2007, P NATL ACAD SCI USA, V104, P16681, DOI 10.1073/pnas.0705860104
   Waltenspuhl YSJ, 2020, CRYSTAL STRUCTURE HU, DOI [10.1101/2020.02.21.958090v1, DOI 10.1101/2020.02.21.958090V1]
   Walum H, 2016, BIOL PSYCHIAT, V79, P251, DOI 10.1016/j.biopsych.2015.06.016
   Wei D, 2015, P NATL ACAD SCI USA, V112, P14084, DOI 10.1073/pnas.1509795112
   Wigger A, 2002, NEUROSCIENCE, V112, P121, DOI 10.1016/S0306-4522(02)00068-4
   Windle RJ, 2004, J NEUROSCI, V24, P2974, DOI 10.1523/JNEUROSCI.3432-03.2004
   Wotjak CT, 2008, PHARMACOL BIOCHEM BE, V90, P125, DOI 10.1016/j.pbb.2008.03.017
   Wotjak CT, 1996, J NEUROSCI, V16, P7725
   Wotjak CT, 1998, NEUROSCIENCE, V85, P1209, DOI 10.1016/S0306-4522(97)00683-0
   Wu G, 2011, EXPERT OPIN THER TAR, V15, P1317, DOI 10.1517/14728222.2011.628314
   Xiao L, 2017, NEURON, V95, P368, DOI 10.1016/j.neuron.2017.06.003
   Young LJ, 1998, NEUROREPORT, V9, P933, DOI 10.1097/00001756-199803300-00031
   Yu D, 2011, AM J TRANSL RES, V3, P422
   Ziegler C, 2015, NEUROPSYCHOPHARMACOL, V40, P1528, DOI 10.1038/npp.2015.2
   Zoicas L, 2014, NEUROPSYCHOPHARMACOL, V39, P3027, DOI 10.1038/npp.2014.156
NR 198
TC 0
Z9 0
U1 0
U2 0
PU NATURE PUBLISHING GROUP
PI LONDON
PA MACMILLAN BUILDING, 4 CRINAN ST, LONDON N1 9XW, ENGLAND
SN 1359-4184
EI 1476-5578
J9 MOL PSYCHIATR
JI Mol. Psychiatr.
DI 10.1038/s41380-020-0802-9
EA JUN 2020
PG 15
WC Biochemistry & Molecular Biology; Neurosciences; Psychiatry
SC Biochemistry & Molecular Biology; Neurosciences & Neurology; Psychiatry
GA LW2ED
UT WOS:000538956800002
PM 32514104
OA Bronze, Green Published
DA 2020-06-28
ER

PT J
AU Navarra, G
   Komaei, I
   Curro, G
   Angrisani, L
   Bellini, R
   Cerbone, MR
   Di Lorenzo, N
   De Luca, M
   Foletto, M
   Gentileschi, P
   Musella, M
   Nannipieri, M
   Piazza, L
   Olmi, S
   Pilone, V
   Raffaelli, M
   Sarro, G
   Vitiello, A
   Zappa, MA
   Foschi, D
AF Navarra, Giuseppe
   Komaei, Iman
   Curro, Giuseppe
   Angrisani, Luigi
   Bellini, Rosario
   Cerbone, Maria Rosaria
   Di Lorenzo, Nicola
   De Luca, Maurizio
   Foletto, Mirto
   Gentileschi, Paolo
   Musella, Mario
   Nannipieri, Monica
   Piazza, Luigi
   Olmi, Stefano
   Pilone, Vincenzo
   Raffaelli, Marco
   Sarro, Giuliano
   Vitiello, Antonio
   Zappa, Marco Antonio
   Foschi, Diego
TI Bariatric surgery and the COVID-19 pandemic: SICOB recommendations on
   how to perform surgery during the outbreak and when to resume the
   activities in phase 2 of lockdown
SO UPDATES IN SURGERY
LA English
DT Article; Early Access
DE Coronavirus; SARS-CoV-2; COVID-19; Pandemic; Obesity; Bariatric surgery
ID SURGICAL SMOKE
AB The severe acute respiratory syndrome coronavirus 2 (SARS-CoV-2) and its related disease, coronavirus disease 2019 (COVID-19), has been rapidly spreading all over the world and is responsible for the current pandemic. The current pandemic has found the Italian national health system unprepared to provide an appropriate and prompt response, heavily affecting surgical activities. Based on the limited data available in the literature and personal experiences, the Societa Italiana di Chirurgia dell'OBesita e Malattie Metaboliche (SICOB) provides recommendations regarding the triage of bariatric surgical procedures during the COVID-19 pandemic defining a dedicated path for surgery in morbidly obese patients with known or suspected COVID-19 who may require emergency operations. Finally, the current paper delineates a strategy to resume outpatient visits and elective bariatric surgery once the acute phase of the pandemic is over. Models developed during the COVID-19 crisis should be integrated into hospital practices for future use in similar scenarios. Surgeons are presented with a golden opportunity to embrace systemic change and to drive their professional future.
C1 [Navarra, Giuseppe; Komaei, Iman; Curro, Giuseppe] Univ Hosp Messina G Martino, Dept Gen Surg, Messina, Italy.
   [Angrisani, Luigi] Univ Naples Federico II, Dept Publ Hlth, Naples, Italy.
   [Bellini, Rosario] Santa Chiara Hosp, Bariatr Surg Unit, Pisa, Italy.
   [Cerbone, Maria Rosaria] S Maria Pieta Hosp, Dept Surg, Casoria, Italy.
   [Di Lorenzo, Nicola] Univ Roma Tor Vergata, Dept Surg Sci, Rome, Italy.
   [De Luca, Maurizio] San Valentino Hosp, Div Gen Surg, Montebelluna, Italy.
   [Foletto, Mirto] Univ Padua, Bariatr Unit, Padua, Italy.
   [Gentileschi, Paolo] Univ Roma Tor Vergata, Obes Unit, Rome, Italy.
   [Musella, Mario] Univ Naples Federico II, Adv Biomed Sci Dept, Naples, Italy.
   [Nannipieri, Monica] Univ Pisa, Dept Clin & Expt Med, Pisa, Italy.
   [Piazza, Luigi] ARNAS G Garibaldi, Dept Gen & Emergency Surg, Catania, Italy.
   [Olmi, Stefano] San Marco Hosp, Ctr Bariatr Surg, Zingonia, Italy.
   [Pilone, Vincenzo] Univ Salerno, Dept Med Surg & Dent, Salerno, Italy.
   [Raffaelli, Marco] A Gemelli Univ Hosp IRCCS, Endocrine & Metab Surg Unit, Rome, Italy.
   [Sarro, Giuliano] Magenta Hosp, Milan, Italy.
   [Vitiello, Antonio] Univ Hosp Naples Federico II, Dept Surg, Naples, Italy.
   [Zappa, Marco Antonio] ISPRO, Clin Epidemiol Unit, Florence, Italy.
   [Foschi, Diego] Univ Milan, Dept Biomed & Clin Sci, Milan, Italy.
RP Komaei, I (reprint author), Univ Hosp Messina G Martino, Dept Gen Surg, Messina, Italy.
EM komaei.iman@hotmail.com
RI ; Raffaelli, Marco/M-9733-2018
OI Komaei, Iman/0000-0002-6634-459X; Raffaelli, Marco/0000-0002-1259-2491
CR Ahmet A, 2018, J SURG EDUC, V75, P1150, DOI 10.1016/j.jsurg.2018.01.014
   Alp E, 2006, J HOSP INFECT, V62, P1, DOI 10.1016/j.jhin.2005.01.014
   [Anonymous], 2020, COVID 19 GUID TRIAG
   Artino Jr AR, 2015, RES MED ED, P155, DOI DOI 10.1002/9781118838983.CH14
   Ciarrocchi A, 2014, J MINIM ACCESS SURG, V10, P4, DOI 10.4103/0972-9941.124451
   Coccolini F, 2020, WORLD J EMERG SURG, V15, DOI 10.1186/s13017-020-00307-2
   Coimbra R, 2020, EUR J TRAUMA EMERG S, V46, P505, DOI 10.1007/s00068-020-01364-7
   Dang JT, 2020, SURG ENDOSC, V34, P1366, DOI 10.1007/s00464-019-06911-x
   Diaz A, 2020, AM J SURG, V219, P900, DOI 10.1016/j.amjsurg.2020.04.014
   Dietz W, 2020, OBESITY, V28, P1005, DOI 10.1002/oby.22818
   EAES-SAGES joint recommendations, 2010, RES SMOK GAS EV LAP
   Ficarra Vincenzo, 2020, Minerva Urol Nefrol, V72, P369, DOI 10.23736/S0393-2249.20.03846-1
   GLOSTER HM, 1995, J AM ACAD DERMATOL, V32, P436, DOI 10.1016/0190-9622(95)90065-9
   Graham LA, 2020, ANN SURG
   Grasselli G, 2020, JAMA-J AM MED ASSOC, V323, P1574, DOI [10.1001/jama.2020.5394, 10.1001/jama2020.5394]
   Guo Tao, 2020, JAMA Cardiol, DOI 10.1001/jamacardio.2020.1017
   Hensman C, 1998, SURG ENDOSC-ULTRAS, V12, P1017, DOI 10.1007/s004649900771
   IACOBUCCI G, 2020, BMJ-BRIT MED J, V368, DOI DOI 10.1136/BMJ.M1106
   Kass DA, 2020, LANCET, V395, P1544, DOI 10.1016/S0140-6736(20)31024-2
   Kimmig R, 2020, J GYNECOL ONCOL, V31, DOI 10.3802/jgo.2020.31.e59
   Kwak HD, 2016, OCCUP ENVIRON MED, V73, P857, DOI 10.1136/oemed-2016-103724
   Leung Kathy, 2020, Lancet, V395, P1382, DOI 10.1016/S0140-6736(20)30746-7
   Li CC, 2020, J BIOMOL STRUCT DYN, DOI [10.1080/10962247.2020.1717675, 10.1080/07391102.2020.1737232]
   Lighter Jennifer, 2020, Clin Infect Dis, DOI 10.1093/cid/ciaa415
   Mallick R, 2020, FACTS VIEWS VIS OBGY, V12, P7
   Mintz Yoav, 2020, Ann Surg, V272, pe7, DOI 10.1097/SLA.0000000000003965
   Remuzzi A, 2020, LANCET, V395, P1225, DOI 10.1016/S0140-6736(20)30627-9
   Sattar Naveed, 2020, Circulation, DOI 10.1161/CIRCULATIONAHA.120.047659
   Simonnet A, 2020, OBESITY, DOI 10.1002/oby.22831
   Ti LK, 2020, CAN J ANESTH, V67, P756, DOI 10.1007/s12630-020-01617-4
   Trotta M, 2019, SURG OBES RELAT DIS, V15, P1785, DOI 10.1016/j.soard.2019.06.038
   Vigneswaran Y, 2020, J GASTROINTEST SURG, DOI 10.1007/s11605-020-04592-9
   Wang DW, 2020, JAMA-J AM MED ASSOC, V323, P1061, DOI 10.1001/jama.2020.1585
   Weiss SR, 2011, ADV VIRUS RES, V81, P85, DOI 10.1016/B978-0-12-385885-6.00009-2
   Wen XJ, 2020, SURG INFECT, V21, P299, DOI 10.1089/sur.2020.040
   Wenjie T., 2020, CHINA CDC WEEKLY, V2, P61, DOI DOI 10.1056/NEJM0A2001017
   WHO, 2020, COR DIS COVID 19 SIT
   World Health Organization (WHO), 2009, PAND INFL PREP RESP
   Yeo C, 2020, LANCET GASTROENTEROL, V5, P335, DOI 10.1016/S2468-1253(20)30048-0
   Zheng Min Hua, 2020, Ann Surg, V272, pe5, DOI 10.1097/SLA.0000000000003924
   Zhou F, 2020, LANCET, V395, P1054, DOI 10.1016/S0140-6736(20)30566-3
NR 41
TC 0
Z9 0
U1 0
U2 0
PU SPRINGER-VERLAG ITALIA SRL
PI MILAN
PA VIA DECEMBRIO, 28, MILAN, 20137, ITALY
SN 2038-131X
EI 2038-3312
J9 UPDATES SURG
JI Updates Surg.
DI 10.1007/s13304-020-00821-7
EA JUN 2020
PG 10
WC Surgery
SC Surgery
GA LW2BB
UT WOS:000538948800002
PM 32514743
OA Bronze, Green Published
DA 2020-06-28
ER

PT J
AU Metz, T
AF Metz, Thaddeus
TI What does an African ethic of social cohesion entail for social
   distancing?
SO DEVELOPING WORLD BIOETHICS
LA English
DT Article; Early Access
DE African morality; cohesion; community; coronavirus; COVID-19; pandemic;
   SARS-CoV-2; social distancing; sub-Saharan ethics
ID LIGHT
AB The most prominent strand of moral thought in the African philosophical tradition is relational and cohesive, roughly demanding that we enter into community with each other. Familiar is the view that being a real person means sharing a way of life with others, perhaps even in their fate. What does such a communal ethic prescribe for the coronavirus pandemic? Might it forbid one from social distancing, at least away from intimates? Or would it entail that social distancing is wrong to some degree, although morally permissible on balance? Or could it mean that social distancing is not wrong to any degree and could, under certain circumstances, be the right way to commune? In this article, I defend the latter view. I argue that, given an independently attractive understanding of how to value communal relationship, distancing oneself from others when necessary to protect them from serious incapacitation or harm can come at no cost to right action. However, I also discuss cases in which social distancing would evince a lack of good character, despite being the right thing to do.
C1 [Metz, Thaddeus] Univ Johannesburg, Johannesburg, South Africa.
RP Metz, T (reprint author), Univ Johannesburg, Dept Philosophy, Johannesburg, South Africa.
EM tmetz@uj.ac.za
CR Appiah A., 1998, ROUTLEDGE ENCY PHILO
   Balmer C., 2020, REUTERS
   Bell D.A., 2014, SOCIAL INDICATORS RE, V118, P797
   Bujo B., 2001, FDN AFRICAN ETHIC
   Center for Disease Control and Prevention, 2020, COR COVID 19
   Gbadegesin S., 1991, AFRICAN PHILOS, P65
   Gyekye K., 2010, STANFORD ENCY PHILOS
   Gyekye K., 2004, CULTURES GHANAIAN PH, VIII, P16
   Gyekye K., 1997, TRADITION MODERNITY, P35
   Howard Brown Health, 2020, SOC DIST SOL
   Iroegbu P., 2005, KPIM MORALITY ETHICS, P442
   Kasenene P., 1998, RELIG ETHICS AFRICA, P21
   Kaufman A., 2020, HUFFINGTON POST
   Magesa L., 1997, AFRICAN RELIG MORAL
   Masitera E, 2020, S AFR J PHILOS, V39, P35, DOI 10.1080/02580136.2019.1706383
   Masolo D. A., 2010, SELF COMMUNITY CHANG, P240
   Menkiti I., 2017, PALGRAVE HDB AFRICAN, P467
   Menkiti I., 2004, COMPANION AFRICAN PH, P324
   Metz T., 2017, THEMES ISSUES PROBLE, P97, DOI DOI 10.1007/978-3-319-40796-8_7
   Metz T., 2019, DEBATING AFRICAN PHI, P149
   Metz T, 2018, PHILOS MED, V128, P49, DOI 10.1007/978-3-319-60684-2_4
   Metz T, 2018, MONASH BIOETH REV, V36, P36, DOI 10.1007/s40592-018-0085-y
   Metz T, 2018, DEV WORLD BIOETH, V18, P233, DOI 10.1111/dewb.12179
   Metz T, 2017, THEOR MED BIOETH, V38, P111, DOI 10.1007/s11017-017-9404-1
   Metz T, 2010, DEV WORLD BIOETH, V10, P49, DOI 10.1111/j.1471-8847.2009.00273.x
   Metz Thaddeus, 2013, J GLOBAL ETHICS, V9, P77, DOI [10.1080/17449626.2012.756421, DOI 10.1080/17449626.2012.756421]
   Mokgoro Yvonne, 1998, PER-POTCHEF EL LAW J, V1, p[15, 17]
   Molefe M., 2019, AFRICAN PHILOS PERSO, P93
   Nkondo GM, 2007, INT J AFR RENAISS ST, V2, P88, DOI 10.1080/18186870701384202
   Nkulu-N'Sengha M., 2009, ENCY AFRICAN RELIG, P142, DOI DOI 10.4135/9781412964623.N100
   Rawls J., 1999, THEORY JUSTICE, V179, P186
   Rosa C., 2009, FRESH PERSPECTIVES H, P302
   Shutte A., 2001, UBUNTU ETHIC NEW S A, P30
   South African Government News Agency, 2020, MKHIZ CLAR NO JOGG D
   Thomson JJ, 1999, ETHICS, V109, P497, DOI 10.1086/233919
   Tosam M. J., 2014, J AFRICAN PHILOS, V9, P12
   Tutu D., 1999, NO FUTURE FORGIVENES, P34
   Verhoef H., 1997, J MORAL EDUC, V26, P397
   Wiredu K., 1992, PERSON COMMUNITY GHA, VI, P199
   Wiredu K., 1992, AFRICAN AM PERSPECTI, P104
   World Health Organization (WHO), 2020, COR
   Worldometer, 2020, COR CAS
NR 42
TC 0
Z9 0
U1 0
U2 0
PU WILEY
PI HOBOKEN
PA 111 RIVER ST, HOBOKEN 07030-5774, NJ USA
SN 1471-8731
EI 1471-8847
J9 DEV WORLD BIOETH
JI Dev. World Bioeth.
DI 10.1111/dewb.12266
EA JUN 2020
PG 10
WC Ethics; Medical Ethics
SC Social Sciences - Other Topics; Medical Ethics
GA LV6LT
UT WOS:000538546500001
PM 32510163
DA 2020-06-28
ER

PT J
AU Brown, S
   Schuman, DL
AF Brown, Sabrina
   Schuman, Donna L.
TI Suicide in the Time of COVID-19: A Perfect Storm
SO JOURNAL OF RURAL HEALTH
LA English
DT Editorial Material; Early Access
DE coronavirus pandemic; COVID-19; I-3 model; perfect storm theory; suicide
ID SOCIAL-ISOLATION; ALCOHOL; RATES; RISK
C1 [Brown, Sabrina] Univ Kentucky, Coll Publ Hlth, Dept Epidemiol, Kentucky Injury Prevent & Res Ctr, 333 Waller Ave, Lexington, KY 40504 USA.
   [Schuman, Donna L.] Univ Kentucky, Coll Social Work, Lexington, KY USA.
RP Brown, S (reprint author), Univ Kentucky, Coll Publ Hlth, Dept Epidemiol, Kentucky Injury Prevent & Res Ctr, 333 Waller Ave, Lexington, KY 40504 USA.
EM sabrina.brown@uky.edu
FU Centers for Disease Control and PreventionUnited States Department of
   Health & Human ServicesCenters for Disease Control & Prevention - USA
   [NU 17CE924933-01]
FX The Kentucky Violent Death Reporting System is supported by cooperative
   agreement NU 17CE924933-01 from the Centers for Disease Control and
   Prevention. Its contents are solely the responsibility of the authors
   and do not necessarily represent the official views of the CDC.
CR [Anonymous], 2020, KENTUCKYS RESPONSE C
   [Anonymous], 2020, UNEMPLOYMENT INSURAN
   Borges G, 2017, PSYCHOL MED, V47, P949, DOI 10.1017/S0033291716002841
   Bullington J, 2020, COURIER J
   Calati R, 2019, J AFFECT DISORDERS, V245, P653, DOI 10.1016/j.jad.2018.11.022
   Chang SS, 2013, BMJ-BRIT MED J, V347, DOI 10.1136/bmj.f5239
   DeWolfe DJ, 2000, HHS PUBL, VADM 90-0537
   Eadens S, 2020, COURIER J
   Federal Bureau of Investigation, NICS FIR CHECKS TOP
   Finkel EJ, 2014, ADV EXP SOC PSYCHOL, V49, P1, DOI 10.1016/B978-0-12-800052-6.00001-9
   Flory K, 2009, SUBST USE MISUSE, V44, P1711, DOI 10.3109/10826080902962128
   Godin M., 2020, TIME
   Joiner TE, 2006, J SOC CLIN PSYCHOL, V25, P179, DOI 10.1521/jscp.2006.25.2.179
   Kentucky Injury Prevention and Research Center a bona fide agent for the Kentucky Department for Public Health, 2020, KENT VIOL DEATH REP
   Kerr WC, 2017, AM J PREV MED, V52, P469, DOI 10.1016/j.amepre.2016.09.021
   Leigh-Hunt N, 2017, PUBLIC HEALTH, V152, P157, DOI 10.1016/j.puhe.2017.07.035
   Li JB, 2015, AGGRESSIVE BEHAV, V41, P544, DOI 10.1002/ab.21594
   MACMAHON B, 1963, PUBLIC HEALTH REP, V78, P285, DOI 10.2307/4591780
   National Center for Injury Prevention and Control, 2020, US WISQARS
   Pellechia T, 2020, FORBES
   Salari S, 2016, AGGRESS VIOLENT BEH, V26, P26, DOI 10.1016/j.avb.2015.11.004
   Scott E, 2020, WASHINGTON POST
   Steelesmith DL, 2019, JAMA NETW OPEN, V2, DOI 10.1001/jamanetworkopen.2019.10936
   Stone DM, 2018, MMWR-MORBID MORTAL W, V67, P617, DOI 10.15585/mmwr.mm6722a1
   U.S. Department of Health and Human Services, 2020, SECR AZ DECL PUBL HL
   Wilder-Smith A, 2020, J TRAVEL MED, V27, DOI 10.1093/jtm/taaa020
NR 26
TC 1
Z9 1
U1 0
U2 0
PU WILEY
PI HOBOKEN
PA 111 RIVER ST, HOBOKEN 07030-5774, NJ USA
SN 0890-765X
EI 1748-0361
J9 J RURAL HEALTH
JI J. Rural Health
DI 10.1111/jrh.12458
EA JUN 2020
PG 4
WC Health Care Sciences & Services; Health Policy & Services; Public,
   Environmental & Occupational Health
SC Health Care Sciences & Services; Public, Environmental & Occupational
   Health
GA LV6YC
UT WOS:000538580900001
PM 32362027
OA Bronze, Green Published
DA 2020-06-28
ER

PT J
AU Kaukinen, C
AF Kaukinen, Catherine
TI When Stay-at-Home Orders Leave Victims Unsafe at Home: Exploring the
   Risk and Consequences of Intimate Partner Violence during the COVID-19
   Pandemic
SO AMERICAN JOURNAL OF CRIMINAL JUSTICE
LA English
DT Article; Early Access
DE COVID-19; Intimate partner violence; Social distancing and stay-at-home
   orders; Mental health and PTSD
ID AGGRESSION; ABUSE
AB The novel coronavirus pandemic (hereafter COVID-19) is likely to have unprecedented impacts on the incidence and impacts of crime and violence globally. This includes impacts to the risk, consequences, and decision-making of women experiencing violence by an intimate partner (hereafter IPV). Most importantly, the COVID-19 pandemic, and its impact on the risk of IPV is likely to differentially impact vulnerable populations, including minority women and those with long histories of victimization and mental health issues. This review paper explores the potential short- and long-term implications of COVID-19 on the risk of IPV, highlighting some of the most recent preliminary data. The economic impact of the COVID-19 pandemic, record levels of male unemployment, added stressors in the home, including the care and home schooling of children, and the social distancing measures required by the epidemiological response, may serve to undermine the decades of progress made in keeping women and children safe at home. Victim police reporting, help-seeking decisions, and social service utilization during the pandemic are likely to be impacted by stay-at-home orders and social distancing requirements. The paper concludes with a discussion of the implications for providing safety planning and self-care for victims and their children.
C1 [Kaukinen, Catherine] Univ Cent Florida, Criminal Justice, 12805 Pegasus Dr HPAI,Suite 311, Orlando, FL 32816 USA.
RP Kaukinen, C (reprint author), Univ Cent Florida, Criminal Justice, 12805 Pegasus Dr HPAI,Suite 311, Orlando, FL 32816 USA.
EM catherine.kaukinen@ucf.edu
CR Anderson KL, 1997, J MARRIAGE FAM, V59, P655, DOI 10.2307/353952
   Bell SA, 2016, PREHOSP DISASTER MED, V31, P648, DOI 10.1017/S1049023X16000911
   Boserup Brad, 2020, Am J Emerg Med, DOI 10.1016/j.ajem.2020.04.077
   Bradbury-Jones C, 2020, J CLIN NURS, V29, P2047, DOI 10.1111/jocn.15296
   Brooks SK, 2020, LANCET, V395, P912, DOI [10.1016/S0140-6736(20)30460-8, 10.1016/S0140-6736(20)30460-8.]
   Burke JG, 2001, VIOLENCE AGAINST WOM, V7, P1144, DOI 10.1177/10778010122183784
   Buttell F. P., 2009, TRAUMATOLOGY, V15, P6, DOI [10.1177/1534765609334822, DOI 10.1177/1534765609334822]
   Campbell A.M., 2020, FORENSIC SCI INT REP, V2, DOI 10.1016/j.fsir.2020.100089
   Campbell LM, 2016, AUSTRALASIAN J DISAS, V20, P89
   Catalano SM, 2012, INTIMATE PARTNER VIO
   Chan KL, 2011, VIOLENCE VICTIMS, V26, P364, DOI 10.1891/0886-6708.26.3.364
   Clay JM, 2020, LANCET PUBLIC HLTH
   Da Ben L, 2020, Hepatology, DOI 10.1002/hep.31307
   Fals-Stewart W, 2003, J CONSULT CLIN PSYCH, V71, P41, DOI 10.1037/0022-006X.71.1.41
   Galea S, 2020, MENTAL HLTH CONSEQUE
   HoltzworthMunroe A, 1997, AGGRESS VIOLENT BEH, V2, P65, DOI 10.1016/S1359-1789(96)00015-8
   Jenkins Pam, 2008, NWSA J, V20, P49, DOI DOI 10.1353/NWSA.0.004710.1353/NWSA.0.0047
   Kaukinen C, 2004, J MARRIAGE FAM, V66, P452, DOI 10.1111/j.1741-3737.2004.00031.x
   Lauritsen JL, 2009, GENDER VIOLENT VICTI
   Leonard KE, 1999, J STUD ALCOHOL, V60, P537, DOI 10.15288/jsa.1999.60.537
   Mazza M, 2020, PSYCHIAT RES, V113, P46
   Parkinson D, 2019, J INTERPERS VIOLENCE, V34, P2333, DOI 10.1177/0886260517696876
   Piquero A. R., 2020, AM J CRIMINAL JUSTIC
   Powers RA, 2012, J INTERPERS VIOLENCE, V27, P3072, DOI 10.1177/0886260512441077
   Taub A, 2020, NY TIMES
   World Health Organization, 2020, VIOL WOM GIRLS DAT C
   Xie M, 2012, CRIMINOLOGY, V50, P105, DOI 10.1111/j.1745-9125.2011.00245.x
NR 27
TC 0
Z9 0
U1 1
U2 1
PU SPRINGER
PI NEW YORK
PA ONE NEW YORK PLAZA, SUITE 4600, NEW YORK, NY, UNITED STATES
SN 1066-2316
EI 1936-1351
J9 AM J CRIM JUSTICE
JI Am. J. Crim. Just.
DI 10.1007/s12103-020-09533-5
EA JUN 2020
PG 12
WC Criminology & Penology
SC Criminology & Penology
GA LV3KO
UT WOS:000538338800002
OA Green Published, Bronze
DA 2020-06-28
ER

PT J
AU Zhai, W
   Liu, MY
   Peng, ZR
AF Zhai, Wei
   Liu, Mengyang
   Peng, Zhong-Ren
TI Social distancing and inequality in the United States amid COVID-19
   outbreak
SO ENVIRONMENT AND PLANNING A-ECONOMY AND SPACE
LA English
DT Article; Early Access
DE Coronavirus; social distancing; mobility change; inequality
AB Amid sweeping efforts to get Americans to stay at home to slow the spread of the coronavirus disease, we geovisualized how foot traffic has increased or declined in relation to six types of trips across the United States: homes, workplaces, retail and recreation establishments, parks, grocery stores and pharmacies, and transit stations. The geovisualization shows that most West and East Coast cities have reduced extensive movements while many Middle American cities even increased their movements, such as trips to grocery stores and parks. We further found that the poorest communities reduced fewer movements than the wealthiest communities, except for the trips to parks.
C1 [Zhai, Wei; Peng, Zhong-Ren] Univ Florida, Int Ctr Adaptat & Design iAdapt, Sch Landscape Architecture & Planning, Coll Design Construct & Planning, Gainesville, FL 32611 USA.
   [Liu, Mengyang] Huazhong Univ Sci & Technol, Sch Architecture & Urban Planning, Wuhan, Peoples R China.
RP Peng, ZR (reprint author), Univ Florida, Int Ctr Adaptat & Design iAdapt, Sch Landscape Architecture & Planning, Coll Design Construct & Planning, Gainesville, FL 32611 USA.
EM zpeng@ufl.edu
OI Zhai, Wei/0000-0003-4064-0427
CR Ahmed F, 2020, LANCET PUBLIC HEALTH, V5, pE240, DOI 10.1016/S2468-2667(20)30085-2
   Descartes Labs, 2020, COR CHANG US MOB
   GeoDS Lab, 2020, MAPP MOB CHANG RESP
   Mapbox, 2020, LOC TRAV DECR COVID
NR 4
TC 0
Z9 0
U1 2
U2 2
PU SAGE PUBLICATIONS INC
PI THOUSAND OAKS
PA 2455 TELLER RD, THOUSAND OAKS, CA 91320 USA
SN 0308-518X
EI 1472-3409
J9 ENVIRON PLANN A
JI Environ. Plan. A
AR 0308518X20932576
DI 10.1177/0308518X20932576
EA JUN 2020
PG 3
WC Environmental Studies; Geography
SC Environmental Sciences & Ecology; Geography
GA LV5AK
UT WOS:000538447600001
DA 2020-06-28
ER

PT J
AU Dey, M
   Loewenstein, MA
   Piccone, DS
   Polivka, AE
AF Dey, Matthew
   Loewenstein, Mark A.
   Piccone, David S., Jr.
   Polivka, Anne E.
TI Demographics, earnings, and family characteristics of workers in sectors
   initially affected by COVID-19 shutdowns
SO MONTHLY LABOR REVIEW
LA English
DT Article
AB In the initial weeks of the coronavirus disease 2019 (COVID-19) pandemic, employment in several industries was especially vulnerable because of shutdown policies imposed by states, as well as a drop in demand as people engaged in social distancing. This article looks at the demographic characteristics of workers in the initially highly exposed industries, as well as the characteristics and earnings of families with workers in these industries. The article also uses recent Current Population Survey data to look at how various demographic groups have fared in the early weeks of the COVID-19 pandemic between February end April.
C1 [Dey, Matthew; Loewenstein, Mark A.; Piccone, David S., Jr.; Polivka, Anne E.] US Bur Lab Stat, Off Employment & Unemployment Stat, Washington, DC 20212 USA.
RP Dey, M (reprint author), US Bur Lab Stat, Off Employment & Unemployment Stat, Washington, DC 20212 USA.
EM dey.matthew@bls.gov; loewenstein.mark@bls.gov; piccone.david@bls.gov;
   polivka.anne@bls.gov
CR Dey M, 2020, MON LABOR REV, DOI 10.21916/mlr.2020.6
   Vavra Joseph S., 2020, SHUTDOWN SECTORS REP
NR 2
TC 0
Z9 0
U1 0
U2 0
PU LEGAL BOOKS DEPOT
PI LOS ANGELES
PA PO BOX 27789, LOS ANGELES, CA 90027 USA
SN 0098-1818
J9 MON LABOR REV
JI Mon. Labor Rev.
PD JUN 5
PY 2020
BP 1
EP 29
PG 29
WC Industrial Relations & Labor
SC Business & Economics
GA LW3NN
UT WOS:000539051900001
DA 2020-06-28
ER

PT J
AU Vaid, S
   McAdie, A
   Kremer, R
   Khanduja, V
   Bhandari, M
AF Vaid, Shashank
   McAdie, Aaron
   Kremer, Ran
   Khanduja, Vikas
   Bhandari, Mohit
TI Risk of a second wave of Covid-19 infections: using artificial
   intelligence to investigate stringency of physical distancing policies
   in North America
SO INTERNATIONAL ORTHOPAEDICS
LA English
DT Article; Early Access
DE Artificial intelligence; Covid-19; Bayesian (SIR); Kalman filter;
   Machine learning
AB Purpose Accurately forecasting the occurrence of future covid-19-related cases across relaxed (Sweden) and stringent (USA and Canada) policy contexts has a renewed sense of urgency. Moreover, there is a need for a multidimensional county-level approach to monitor the second wave of covid-19 in the USA. Method We use an artificial intelligence framework based on timeline of policy interventions that triangulated results based on the three approaches-Bayesian susceptible-infected-recovered (SIR), Kalman filter, and machine learning. Results Our findings suggest three important insights. First, the effective growth rate of covid-19 infections dropped in response to the approximate dates of key policy interventions. We find that the change points for spreading rates approximately coincide with the timelines of policy interventions across respective countries. Second, forecasted trend until mid-June in the USA was downward trending, stable, and linear. Sweden is likely to be heading in the other direction. That is, Sweden's forecasted trend until mid-June appears to be non-linear and upward trending. Canada appears to fall somewhere in the middle-the trend for the same period is flat. Third, a Kalman filter based robustness check indicates that by mid-June the USA will likely have close to two million virus cases, while Sweden will likely have over 44,000 covid-19 cases. Conclusion We show that drop in effective growth rate of covid-19 infections was sharper in the case of stringent policies (USA and Canada) but was more gradual in the case of relaxed policy (Sweden). Our study exhorts policy makers to take these results into account as they consider the implications of relaxing lockdown measures.
C1 [Vaid, Shashank] McMaster Univ, DeGroote Sch Business, 1280 Main St West, Hamilton, ON L8S 4M4, Canada.
   [McAdie, Aaron] Seattle Childrens Hosp, Clin Analyt, Seattle, WA USA.
   [Kremer, Ran] Bar Ilan Univ, Kofkin Fac Engn, Ramat Gan, Israel.
   [Khanduja, Vikas] Univ Cambridge, Addenbrookes Hosp, Cambridge, England.
   [Bhandari, Mohit] McMaster Univ, Div Orthopaed Surg, Dept Surg, Hamilton, ON, Canada.
RP Vaid, S (reprint author), McMaster Univ, DeGroote Sch Business, 1280 Main St West, Hamilton, ON L8S 4M4, Canada.
EM vaids1@mcmaster.ca
OI Vaid, Shashank/0000-0003-0658-2016
CR [Anonymous], 2020, WHOSE CORONAVIRUS ST
   [Anonymous], 2020, DATA COVID 19 CORONA
   [Anonymous], 2020, WHO WARNS CORONAVIRU
   [Anonymous], 2020, TEMPORAL VARIATION T
   [Anonymous], 2020, OXFORD COVID 19 GOVT
   [Anonymous], 2020, VISUALIZING IMPACT S
   [Anonymous], 2020, GLOBAL EC EFFECTS CO
   Dehning J, 2020, INFERRING COVID 19 S
NR 8
TC 0
Z9 0
U1 3
U2 3
PU SPRINGER
PI NEW YORK
PA ONE NEW YORK PLAZA, SUITE 4600, NEW YORK, NY, UNITED STATES
SN 0341-2695
EI 1432-5195
J9 INT ORTHOP
JI Int. Orthop.
DI 10.1007/s00264-020-04653-3
EA JUN 2020
PG 9
WC Orthopedics
SC Orthopedics
GA LV1RE
UT WOS:000538218200001
PM 32504213
OA Bronze
DA 2020-06-28
ER

PT J
AU Sakib, MN
   Butt, ZA
   Morita, PP
   Oremus, M
   Fong, GT
   Hall, PA
AF Sakib, Mohammad Nazmus
   Butt, Zahid A.
   Morita, Plinio Pelegrini
   Oremus, Mark
   Fong, Geoffrey T.
   Hall, Peter A.
TI Considerations for an Individual-Level Population Notification System
   for Pandemic Response: A Review and Prototype
SO JOURNAL OF MEDICAL INTERNET RESEARCH
LA English
DT Review
DE pandemic; epidemic; notification system; hygiene; physical distancing;
   lockdown; mobile technology; COVID-19; coronavirus
ID PUBLIC-HEALTH; OUTBREAK; SURVEILLANCE; COVID-19; ALERT
AB The outbreak of the coronavirus disease (COVID-19), caused by severe acute respiratory syndrome coronavirus 2, spread worldwide after its emergence in China Whether rich or poor, all nations are struggling to cope with this new global health crisis. The speed of the threat's emergence and the quick response required from public health authorities and the public itself makes evident the need for a major reform in pandemic surveillance and notification systems. The development and implementation of a graded, individual-level pandemic notification system could be an effective tool to combat future threats of epidemics. This paper describes a prototype model of such a notification system and its potential advantages and challenges for implementation Similar to other emergency alerts, this system would include a number of threat levels (level 1-5) with a higher level indicating increasing severity and intensity of safety measures (eg, level 1: general hygiene, level 2: enhanced hygiene, level 3: physical distancing, level 4: shelter in place, and level 5: lockdown). The notifications would be transmitted to cellular devices via text message (for lower threat levels) or push notification (for higher threat levels). The notification system would allow the public to be informed about the threat level in real time and act accordingly in an organized manner. New Zealand and the United Kingdom have recently launched similar alert systems designed to coordinate the ongoing COVID-19 pandemic response more efficiently. Implementing such a system, however, faces multiple challenges. Extensive preparation and coordination among all levels of government and relevant sectors are required. Additionally, such systems may be effective primarily in countries where there exists at least moderate trust in government. Advance and ongoing public education about the nature of the system and its steps would be an essential part of the system, such that all members of the public understand the meaning of each step in advance, similar to what has been established in systems for other emergency responses. This educational component is of utmost importance to minimize adverse public reaction and unintended consequences. The use of mass media and local communities could be considered where mobile phone penetration is low. The implementation of such a notification system would be more challenging in developing countries for several reasons, including inadequate technology, limited use of data plans, high population density, poverty, mistrust in government, and tendency to ignore or failure to understand the warning messages. Despite the challenges, an individual-level pandemic notification system could provide added benefits by giving an additional route for notification that would be complementary to existing platforms.
C1 [Sakib, Mohammad Nazmus; Butt, Zahid A.; Morita, Plinio Pelegrini; Oremus, Mark; Fong, Geoffrey T.; Hall, Peter A.] Univ Waterloo, Sch Publ Hlth & Hlth Syst, 200 Univ Ave West, Waterloo, ON N2L 3G1, Canada.
   [Morita, Plinio Pelegrini] Univ Waterloo, Res Inst Aging, Waterloo, ON, Canada.
   [Morita, Plinio Pelegrini] Schlegel Villages, Waterloo, ON, Canada.
   [Morita, Plinio Pelegrini] Univ Waterloo, Dept Syst Design Engn, Waterloo, ON, Canada.
   [Morita, Plinio Pelegrini] Univ Hlth Network, Techna Inst, eHlth Innovat, Toronto, ON, Canada.
   [Morita, Plinio Pelegrini] Univ Toronto, Dalla Lana Sch Publ Hlth, Inst Hlth Policy Management & Evaluat, Toronto, ON, Canada.
   [Fong, Geoffrey T.] Univ Waterloo, Dept Psychol, Waterloo, ON, Canada.
   [Fong, Geoffrey T.] Ontario Inst Canc Res, Toronto, ON, Canada.
RP Hall, PA (reprint author), Univ Waterloo, Sch Publ Hlth & Hlth Syst, 200 Univ Ave West, Waterloo, ON N2L 3G1, Canada.
EM pahall@uwaterloo.ca
RI ; Fong, Geoffrey/H-2810-2014
OI Hall, Peter/0000-0001-7730-0552; Fong, Geoffrey/0000-0001-9098-6472;
   Morita, Plinio/0000-0001-9515-6478; Sakib, Mohammad
   Nazmus/0000-0001-5664-5834
FU Natural Sciences and Engineering Council of CanadaNatural Sciences and
   Engineering Research Council of Canada [RGPIN-2019-04606,
   RGPIN-2017-05310]; Canadian Institutes of Health ResearchCanadian
   Institutes of Health Research (CIHR) [FDN-148477]; Ontario Institute for
   Cancer Research [IA-004]
FX Support for this research was provided by operating grants to PH
   (RGPIN-2019-04606) and PM (RGPIN-2017-05310) from the Natural Sciences
   and Engineering Council of Canada, as well as a foundation grant
   (FDN-148477) from the Canadian Institutes of Health Research, and a
   Senior Investigator Award (IA-004) from the Ontario Institute for Cancer
   Research to GTF.
CR Abrams EM, 2020, LANCET RESP MED, P1
   Ahmad AR, 2020, J MED INTERNET RES, V22, DOI 10.2196/19556
   Ahmed W, 2020, J MED INTERNET RES, V22, DOI 10.2196/19458
   Akhand MH, 2000, EARLY WARNING SYSTEMS FOR NATURAL DISASTER REDUCTION, P49
   Andersen M, 2020, SSRN J, DOI [10.2139/ssrn.3569368, DOI 10.2139/SSRN.3569368]
   [Anonymous], ROLL UPD COR DIS COV
   Armocida B, 2020, LANCET PUBLIC HEALTH, V5, pE253, DOI 10.1016/S2468-2667(20)30074-8
   Baker S, 2020, COVID INDUCED EC UNC, P1, DOI [10.3386/w26983, DOI 10.3386/W26983]
   Baldwin Richard, 2020, EC TIME COVID 19
   Bernard E, 2015, PHILOS T R SOC A, V373, DOI 10.1098/rsta.2014.0371
   Biswas S., 2020, BBC
   Bootsma MCJ, 2007, P NATL ACAD SCI USA, V104, P7588, DOI 10.1073/pnas.0611071104
   Bourke CD, 2016, TRENDS IMMUNOL, V37, P386, DOI 10.1016/j.it.2016.04.003
   Brewster M., 2020, INSIDE CANADAS FRAYE
   Brown C., 2020, CBC             0422
   Budhwani H, 2020, J MED INTERNET RES, V22, DOI 10.2196/19301
   Carrion M, 2017, INT HEALTH, V9, P177, DOI 10.1093/inthealth/ihx014
   CaSTElo M., 2016, J BRAND STRATEGY, V5, P294
   Chang S, MODELLING TRANSMISSI
   Chen NS, 2020, LANCET, V395, P507, DOI 10.1016/S0140-6736(20)30211-7
   Cooke A., 2020, CBC             0121
   Draaisma M., 2020, CBC             0112
   Dugas AF, 2013, PLOS ONE, V8, DOI 10.1371/journal.pone.0056176
   Emanuel EJ, 2020, NEW ENGL J MED, V382, P2049, DOI 10.1056/NEJMsb2005114
   Gallon N., 2020, CNN
   Gao GF, 2018, CELL, V172, P1157, DOI 10.1016/j.cell.2018.02.025
   Gilbert M, 2020, LANCET, V395, P871, DOI 10.1016/S0140-6736(20)30411-6
   Goniewicz K, 2020, SUSTAINABILITY-BASEL, V12, DOI 10.3390/su12093838
   Haque U., 2011, B WORLD HEALTH ORGAN, V90, P150, DOI DOI 10.2471/BLT.11.088302]
   Harding L., 2020, TELEGRAPH
   Hollingsworth J., 2020, CNN
   Huang CL, 2020, LANCET, V395, P497, DOI 10.1016/S0140-6736(20)30183-5
   Jin D, 2011, OCEAN COAST MANAGE, V54, P189, DOI 10.1016/j.ocecoaman.2010.10.025
   Johns Hopkins University, COVID 19 DASHB CTR S
   Karako Kenji, 2020, Biosci Trends, V14, P134, DOI 10.5582/bst.2020.01482
   Kelso JK, 2009, BMC PUBLIC HEALTH, V9, DOI 10.1186/1471-2458-9-117
   Kepner RM, 2010, EFFICIENCY EMERGENCY, P1
   Khafaie Morteza Abdullatif, 2020, Osong Public Health Res Perspect, V11, P74, DOI 10.24171/j.phrp.2020.11.2.03
   La VP, 2020, OSF PREPRINTS, V12, P2931, DOI [10.31219/osf.io/vxhz5, DOI 10.31219/OSF.IO/VXHZ5]
   Leung CC, 2020, LANCET, V395, P945, DOI 10.1016/S0140-6736(20)30520-1
   Lipsitch Marc, 2020, Lancet Infect Dis, DOI 10.1016/S1473-3099(20)30245-0
   Liu Y, 2020, J TRAVEL MED, V27, DOI 10.1093/jtm/taaa021
   Mackenzie JS, 2014, GLOB PUBLIC HEALTH, V9, P1023, DOI 10.1080/17441692.2014.951870
   Malik A., 2020, MOBILESYRUP     0406
   Martins PR, 2020, REV PANAM SALUD PUBL, V44, DOI 10.26633/RPSP.2020.41
   McCreadie D., 2020, CBC             0405
   Mian A, 2020, BMC MED, V18, DOI 10.1186/s12916-020-01556-3
   Mogi R, 2020, SOCARXIV, DOI [10.31235/osf.io/sb8xn, DOI 10.31235/OSF.IO/SB8XN]
   Mykhalovskiy E, 2006, CAN J PUBLIC HEALTH, V97, P42, DOI 10.1007/BF03405213
   Nandi A, 2014, EPIDEMIOLOGY, V25, P170, DOI 10.1097/EDE.0000000000000038
   New Zealand Government, COVID 19 AL SYST
   NEWMAN M, 2020, [No title captured], V368, DOI DOI 10.1136/BMJ.M1257
   Onder G, 2020, JAMA-J AM MED ASSOC, V323, P1775, DOI 10.1001/jama.2020.4683
   Paolotti D, 2014, CLIN MICROBIOL INFEC, V20, P17, DOI 10.1111/1469-0691.12477
   Paul MK, 2020, PHYS PLASMAS, V27, DOI 10.1063/1.5139696
   Premise Rubio D., LATIN AM COUNTRIES L
   QASIM M, 2020, [No title captured], V22, DOI DOI 10.2196/19128
   Rodriguez-Morales Alfonso J, 2020, Travel Med Infect Dis, V35, P101613, DOI 10.1016/j.tmaid.2020.101613
   Roy C, 2015, INT J DISAST RISK RE, V12, P285, DOI 10.1016/j.ijdrr.2015.02.004
   Sabbagh D., 2020, GUARDIAN        0510
   SAGAN SD, 1985, INT SECURITY, V9, P99, DOI 10.2307/2538543
   Saha N., 2020, NEWS GHANA      0416
   Saker L, 2004, GLOBALIZATION INFECT
   Schabas R, 2003, CAN MED ASSOC J, V168, P1432
   Soupcoff M., 2020, NATL POST
   Statista, NUMB MOB PHON US IND
   Stickings T., 2020, CORONAVIRUS PATIENTS
   TANNE JH, 2020, [No title captured], V368, DOI DOI 10.1136/BMJ.M1090
   The Canadian Press, 2020, THE CANADIAN PRESS
   The Novel Coronavirus Pneumonia Emergency Response Epidemiology Team, 2020, CHINA CDC WEEKLY, V2, P113
   Trew B., 2020, CORONAVIRUS 100 DEAD
   Tsang NKF, 2018, J VACAT MARK, V24, P307, DOI 10.1177/1356766717725563
   Tsekouras P., 2020, CTV NEWS
   Tumilty R., 2020, NATL POST
   Van Bavel JJ, 2020, NAT HUM BEHAV, DOI 10.1038/s41562-020-0884-z
   Verelst F, 2020, EUROSURVEILLANCE, V25, P13, DOI 10.2807/1560-7917.ES.2020.25.13.2000323
   Verity R, 2020, LANCET INFECT DIS, V20, P669, DOI 10.1016/S1473-3099(20)30243-7
   Vogel L, 2017, CAN MED ASSOC J, V189, pE1567, DOI 10.1503/cmaj.109-5536
   Wang C, 2020, LANCET, V395, P470, DOI 10.1016/S0140-6736(20)30185-9
   Wang DW, 2020, JAMA-J AM MED ASSOC, V323, P1061, DOI 10.1001/jama.2020.1585
   Wilder-Smith A, 2020, LANCET INFECT DIS, V20, pE102, DOI 10.1016/S1473-3099(20)30129-8
   Wordlometer, 2020, COVID 19 COR PAND
   World Health Organization, 2020, SUMMARY PROBABLE SAR
   World Health Organization, 2020, CLIN MAN SEV AC RESP
   World Health Organization, MIDDL E RESP SYND CO
   Wu ZY, 2020, JAMA-J AM MED ASSOC, V323, P1239, DOI [10.1001/jama.2020.2648, 10.1001/jama.2020.264810.1001/jama.2020.2648]
   Cuan-Baltazar JY, 2020, JMIR PUBLIC HLTH SUR, V6, P176, DOI 10.2196/18444
   Zhu N, 2020, NEW ENGL J MED, V382, P727, DOI 10.1056/NEJMoa2001017
   Ziol-Guest KM, 2012, P NATL ACAD SCI USA, V109, P17289, DOI 10.1073/pnas.1203167109
NR 89
TC 0
Z9 0
U1 1
U2 1
PU JMIR PUBLICATIONS, INC
PI TORONTO
PA 130 QUEENS QUAY E, STE 1102, TORONTO, ON M5A 0P6, CANADA
SN 1438-8871
J9 J MED INTERNET RES
JI J. Med. Internet Res.
PD JUN 5
PY 2020
VL 22
IS 6
AR e19930
DI 10.2196/19930
PG 13
WC Health Care Sciences & Services; Medical Informatics
SC Health Care Sciences & Services; Medical Informatics
GA LV3JA
UT WOS:000538334700001
PM 32484443
OA DOAJ Gold, Green Accepted
DA 2020-06-28
ER

PT J
AU Sarkodie, SA
   Owusu, PA
AF Sarkodie, Samuel Asumadu
   Owusu, Phebe Asantewaa
TI Global assessment of environment, health and economic impact of the
   novel coronavirus (COVID-19)
SO ENVIRONMENT DEVELOPMENT AND SUSTAINABILITY
LA English
DT Article; Early Access
DE COVID-19; Novel coronavirus; Sars-Cov-2; Environmental impact of
   COVID-19; Economic impact of COVID-19; Health impact of COVID-19; Social
   distancing measures
ID AUSTRALIA
AB The institution of social distancing and punitive measures to contain the spread of COVID-19 through human-to-human transmission has environmental, health and economic impact. While the global pandemic has led to the enhancement of the health system and decline of emissions, economic development appears deteriorating. Here, we present the global environmental, health and economic dimension of the effect of COVID-19 using qualitative and empirical assessments. We report the health system policies, environmental sustainability issues, and fiscal, monetary and exchange rate measures introduced during lockdown across countries. While air pollution is reported to have declined, municipal and medical waste is increasing. The COVID-19 global pandemic uncertainty ranks the UK as the country with the highest uncertainty level among 143 countries. The USA has introduced 100% of pre-COVID-19 crisis level GDP, the highest policy cut-rate among 162 countries. Science, innovation, research and development underpin COVID-19 containment measures implemented across countries. Our study demonstrates the need for future research to focus on environment-health-economic nexus-a trilemma that has a potential trade-off.
C1 [Sarkodie, Samuel Asumadu; Owusu, Phebe Asantewaa] Nord Univ, Business Sch, Bodo, Norway.
RP Sarkodie, SA (reprint author), Nord Univ, Business Sch, Bodo, Norway.
EM asumadusarkodiesamuel@yahoo.com; phebeasantewaa@yahoo.com
RI Sarkodie, Samuel Asumadu/I-3854-2015
OI Sarkodie, Samuel Asumadu/0000-0001-5035-5983
FU Nord University
FX Open Access funding provided by Nord University.
CR ACRPLUS, 2020, MUN WAST MAN COVID 1
   Ahir H., 2018, WORLD UNCERTAINTY IN
   AHPRA, 2020, AHPR RET 40000 HLTH
   [Anonymous], 2020, GULF TODAY
   Balajee A., 2020, COVID 19 FISCAL STIM, DOI [10.2139/ssrn.3577115, DOI 10.2139/SSRN.3577115]
   Calma J., 2020, COVID 19 PANDEMIC IS
   Carbon Brief, 2020, AN COR TEMP RED CHIN
   CBN, 2020, N50 BILL TARG CRED F
   Elgin C, 2020, EC POLICY RESPONSES
   Gautam S, 2020, AIR QUAL ATMOS HLTH, DOI 10.1007/s11869-020-00842-6
   Gautam S, 2020, ENVIRON DEV SUSTAIN, V22, P3867, DOI 10.1007/s10668-020-00739-5
   Gautam S, 2020, ENVIRON DEV SUSTAIN, V22, P3861, DOI 10.1007/s10668-020-00704-2
   Gentilini U., 2020, SOCIAL PROTECTION JO
   Gjergj E, 2020, ALBANIA ADOPTS PUNIT
   GOV.UK, 2020, COR COVID 19 GETT TE
   Heritage, 2020, THIS IS BIG COVID 19
   Holthaus E., 2020, 1 GLOBAL TEMPERATURE
   IMF, 2020, POL RESP COV 19
   Islamuddin S, 2020, MED SUPPORT TEAM WOR
   Kasha P, 2020, CORONAVIRUS IS IS NO
   Knoema, 2020, WORLD PAND UNC IND
   Lauren G, 2020, CTR SYSTEMS SCI ENG
   Mandy Z, 2020, CORONAVIRUS LEAVES C
   OECD, 2020, COVID19 UPD COUNTR
   OECD, 2020, SUPP PEOPL CO DEAL C
   OECD, 2020, STI HLTH RES TRACK
   OECD Health Division, 2020, CONT HLTH SYST RESP
   PMO, 2020, ADD RM10 BILL EC PAC
   Sarkodie SA, 2020, HELIYON, V6, DOI 10.1016/j.heliyon.2020.e03747
   Sarkodie SA, 2019, SCI TOTAL ENVIRON, V683, P489, DOI 10.1016/j.scitotenv.2019.05.278
   Sarkodie SA, 2018, J CLEAN PROD, V201, P98, DOI 10.1016/j.jclepro.2018.08.039
   SORA, 2020, COVID 19 PRAV
   Squire Patton Boggs, 2020, COVID 19 PAND I FIN
   UCAR, 2020, COV 19 IMP AS EM INS
   UOL, 2020, GOV FECH 1O CONTR FA
   Verisk, 2020, COVID 19 PAND AIR PO
   Wang C, 2020, LANCET, V395, P470, DOI 10.1016/S0140-6736(20)30185-9
   WHO, 2020, 97 WHO
   World Health Organization, 2020, TOB WAT US INCR RISK
   World Health Organization, 2020, 22 WHO
   World Health Organization, 2020, 1 WHO
   Zambrano-Monserrate Manuel A, 2020, Sci Total Environ, V728, P138813, DOI 10.1016/j.scitotenv.2020.138813
   Zhong N, 2020, SOE BUILD MED WASTE
NR 43
TC 0
Z9 0
U1 1
U2 1
PU SPRINGER
PI DORDRECHT
PA VAN GODEWIJCKSTRAAT 30, 3311 GZ DORDRECHT, NETHERLANDS
SN 1387-585X
EI 1573-2975
J9 ENVIRON DEV SUSTAIN
JI Environ. Dev. Sustain.
DI 10.1007/s10668-020-00801-2
EA JUN 2020
PG 11
WC Green & Sustainable Science & Technology; Environmental Sciences
SC Science & Technology - Other Topics; Environmental Sciences & Ecology
GA LU7YJ
UT WOS:000537965900002
OA Other Gold
DA 2020-06-28
ER

PT J
AU Clerici, CA
   Massimino, M
   Ferrari, A
AF Clerici, Carlo Alfredo
   Massimino, Maura
   Ferrari, Andrea
TI On the clinical psychologist's role in the time of COVID-19, with
   particular reference to experience gained in pediatric oncology
SO PSYCHO-ONCOLOGY
LA English
DT Article; Early Access
DE COVID-19; pediatric oncology; psychological support; remote
   communication; social distancing
AB Objective The COVID-19 pandemic seems to be developing into a planetary-scale mental health experiment, undermining the foundations of our being human, obliging us to keep physically apart from one another, and inducing us to see other people as a potential threat.
   Methods In the world of pediatric oncology, we have found ourselves up against new challenges. In this article, we discuss the difficulties found in conducting psychological support sessions while complying with physical distancing rules, as well as wearing protective face masks, and even gloves; or while using modern remote communication telecommunications.
   Results The classic reasons behind requests for psychological support have been compounded by other, novel problems, such as: fewer relational resources for families at home, less chance to socialize, hospital stays with only one parent, the suspension of all teaching and group activities on the ward, economic difficulties caused by the pandemic, the rising levels of family conflictuality and generalized anxiety.
   Conclusions It is essential to find new solutions that can be promptly implemented, reconfiguring the way we humanize our hospital wards.
C1 [Clerici, Carlo Alfredo] Univ Milan, Dept Oncol & Hematooncol, Milan, Italy.
   [Clerici, Carlo Alfredo] Fdn IRCCS Ist Nazl Tumori, SSD Clin Psychol, Milan, Italy.
   [Massimino, Maura; Ferrari, Andrea] Fdn IRCCS Ist Nazl Tumori, Pediat Oncol Unit, Via G Venezian 1, I-20133 Milan, Italy.
RP Ferrari, A (reprint author), Fdn IRCCS Ist Nazl Tumori, Pediat Oncol Unit, Via G Venezian 1, I-20133 Milan, Italy.
EM andrea.ferrari@istitutotumori.mi.it
RI Massimino, Maura/K-7310-2016
OI Massimino, Maura/0000-0002-5506-2001
CR Brooks SK, 2020, LANCET, V395, P912, DOI [10.1016/S0140-6736(20)30460-8, 10.1016/S0140-6736(20)30460-8.]
   Casanova M, 2020, PEDIATR BLOOD CANCER, V67, DOI 10.1002/pbc.28318
   Clerici CA, 2008, PEDIATR BLOOD CANCER, V51, P105, DOI 10.1002/pbc.21484
   Ferrari A, ITALY PEDIAT BLOOD C
   Ferrari A, 2017, J CLIN ONCOL, V35, P2209, DOI 10.1200/JCO.2017.72.8733
   Galea Sandro, 2020, JAMA Intern Med, DOI 10.1001/jamainternmed.2020.1562
   Gunnell D, 2020, LANCET PSYCHIAT, V7, P468, DOI 10.1016/S2215-0366(20)30171-1
   Pagani-Bagliacca E, 2020, LANCET ONCOL, V21, P341, DOI [10.1016/S1470-2045(20)30063-2, DOI 10.1016/S1470-2045(20)30063-2]
   Usher K, 2020, J CLIN NURS, V395, P945, DOI [10.1016/S0140-6736(20)30547-X, DOI 10.1016/S0140-6736(20)30547-X]
   Wang GH, 2020, LANCET, V395, P945, DOI 10.1016/S0140-6736(20)30547-X
NR 10
TC 0
Z9 0
U1 2
U2 2
PU WILEY
PI HOBOKEN
PA 111 RIVER ST, HOBOKEN 07030-5774, NJ USA
SN 1057-9249
EI 1099-1611
J9 PSYCHO-ONCOLOGY
JI Psycho-Oncol.
DI 10.1002/pon.5418
EA JUN 2020
PG 3
WC Oncology; Psychology; Psychology, Multidisciplinary; Social Sciences,
   Biomedical
SC Oncology; Psychology; Biomedical Social Sciences
GA LU6NJ
UT WOS:000537869700001
PM 32501640
OA Green Published, Bronze
DA 2020-06-28
ER

PT J
AU Giacalone, S
   Bortoluzzi, P
   Nazzaro, G
AF Giacalone, Serena
   Bortoluzzi, Paolo
   Nazzaro, Gianluca
TI Which are the "emergent" dermatologic practices during COVID-19
   pandemic? Report from the lockdown in Milan, Italy
SO INTERNATIONAL JOURNAL OF DERMATOLOGY
LA English
DT Letter; Early Access
C1 [Giacalone, Serena; Bortoluzzi, Paolo] Univ Milan, Dept Physiopathol & Transplantat, Milan, Italy.
   [Nazzaro, Gianluca] Fdn IRCCS Ca Granda Osped Maggiore Policlin, Dermatol Unit, Milan, Italy.
RP Giacalone, S (reprint author), Univ Milan, Dept Physiopathol & Transplantat, Milan, Italy.
EM serenagiacalone92@gmail.com
CR Kwatra SG, 2020, J AM ACAD DERMATOL, V82, pE179, DOI 10.1016/j.jaad.2020.03.037
   Nazzaro G, 2020, INT J DERMATOL, DOI 10.1111/ijd.14926
   Yan YC, 2020, DERMATOL THER, DOI 10.1111/dth.13310
NR 3
TC 0
Z9 0
U1 0
U2 0
PU WILEY
PI HOBOKEN
PA 111 RIVER ST, HOBOKEN 07030-5774, NJ USA
SN 0011-9059
EI 1365-4632
J9 INT J DERMATOL
JI Int. J. Dermatol.
DI 10.1111/ijd.15005
EA JUN 2020
PG 2
WC Dermatology
SC Dermatology
GA LV5XO
UT WOS:000538507900001
PM 32501536
OA Green Published, Bronze
DA 2020-06-28
ER

PT J
AU Stramare, R
   Carretta, G
   Capizzi, A
   Boemo, DG
   Contessa, C
   Motta, R
   De Conti, G
   Causin, F
   Giraudo, C
   Donato, D
AF Stramare, Roberto
   Carretta, Giovanni
   Capizzi, Alfio
   Boemo, Deris Gianni
   Contessa, Cristina
   Motta, Raffaella
   De Conti, Giorgio
   Causin, Francesco
   Giraudo, Chiara
   Donato, Daniele
TI Radiological management of COVID-19: structure your diagnostic path to
   guarantee a safe path
SO RADIOLOGIA MEDICA
LA English
DT Article; Early Access
DE Management; COVID-19; Radiology; Safety; Emergency
AB The current COVID-19 outbreak is requiring a tremendous effort not only regarding the diagnostic and therapeutic approach but also in terms of global management of the delivered care. Hospital administrations had to provide a prompt response to a rapidly evolving emergency characterized by the necessity of giving access to an enormous number of infected patients, guaranteeing appropriate care to patients in need of other types of treatment, and simultaneously preserving the well-being of healthcare providers. To optimize the diagnostic pathway during the current COVID-19 outbreak, the hospital administration of our tertiary center applied a highly structured framework assigning specific tasks to the different units composing the Department of Imaging. In particular, since the beginning of the pandemic, a mobile CT scanner in a truck was rented and became operative for all patients with a confirmed diagnosis of COVID-19 and another CT was assigned for all suspected cases. The success and efficacy of the management applied by our administration is demonstrated by the fact that during the outbreak, the radiological workflow was never interrupted. In fact, despite the national lockdown only a 29.3% decrease of CT scans occurred compared to the previous year. Moreover, none of the healthcare providers of the Department contracted the infection at work. Thus, according to the experience gained in our center, we recommend to all hospital administrations facing the COVID-19 outbreak to promptly adapt their resources, creating precise and safe pathways for their diagnostic units.
C1 [Stramare, Roberto; Motta, Raffaella; Giraudo, Chiara] Univ Padua, Inst Radiol, Dept Med DIMED, Via Giustiniani 2, I-35100 Padua, Italy.
   [Carretta, Giovanni; Capizzi, Alfio; Boemo, Deris Gianni; Contessa, Cristina; Donato, Daniele] Azienda Osped Padova, Dept Direct Hosp Management, Padua, Italy.
   [De Conti, Giorgio] Azienda Osped Padova, Radiol Unit, Padua, Italy.
   [Causin, Francesco] Azienda Osped Padova, Neuroradiol Unit, Padua, Italy.
RP Giraudo, C (reprint author), Univ Padua, Inst Radiol, Dept Med DIMED, Via Giustiniani 2, I-35100 Padua, Italy.
EM chiara.giraudo@unipd.it
OI Giraudo, Chiara/0000-0003-0924-5883
CR Agostini A, 2020, RADIOL MED, V125, P365, DOI 10.1007/s11547-020-01179-x
   [Anonymous], 2020, ACR RECOMMENDATIONS
   Giovagnoni A, 2020, RADIOL MED, V125, P337, DOI 10.1007/s11547-020-01178-y
   Grasselli G, 2020, JAMA-J AM MED ASSOC, V323, P1545, DOI 10.1001/jama.2020.4031
   He YL, 2020, LANCET HAEMATOL, V7, pE359, DOI 10.1016/S2352-3026(20)30104-6
   Mossa-Basha Mahmud, 2020, Radiology, P200988, DOI 10.1148/radiol.2020200988
   Parmar HA, 2004, AM J ROENTGENOL, V182, P57, DOI 10.2214/ajr.182.1.1820057
NR 7
TC 0
Z9 0
U1 0
U2 0
PU SPRINGER-VERLAG ITALIA SRL
PI MILAN
PA VIA DECEMBRIO, 28, MILAN, 20137, ITALY
SN 0033-8362
EI 1826-6983
J9 RADIOL MED
JI Radiol. Med.
DI 10.1007/s11547-020-01231-w
EA JUN 2020
PG 4
WC Radiology, Nuclear Medicine & Medical Imaging
SC Radiology, Nuclear Medicine & Medical Imaging
GA LV5WA
UT WOS:000538503900001
PM 32500510
OA Bronze, Green Published
DA 2020-06-28
ER

PT J
AU Blanco, GD
   Calabrese, E
   Biancone, L
   Monteleone, G
   Paoluzi, OA
AF Blanco, Giovanna Del Vecchio
   Calabrese, Emma
   Biancone, Livia
   Monteleone, Giovanni
   Paoluzi, Omero Alessandro
TI The impact of COVID-19 pandemic in the colorectal cancer prevention
SO INTERNATIONAL JOURNAL OF COLORECTAL DISEASE
LA English
DT Article; Early Access
DE Colonoscopy; Colorectal cancer; Colorectal cancer screening; COVID-19;
   Fecal occult blood test
ID ULCERATIVE-COLITIS; RISK; COLONOSCOPY; CONSENSUS; STAGE; TIME
AB Background The coronavirus disease 2019 (COVID-19) has led to a policy of severe restrictions in almost all countries strongly involved by the pandemic. National Health System is among activities suffering from the COVID-19 and the lockdown. Aim To evaluate the impact of COVID-19 in colorectal cancer (CRC) prevention. Methods We report the change in the hospital organization to meet the growing healthcare needs determined by COVID-19. The limitations of CRC prevention secondary to COVID-19 and their effects on the healthcare are analyzed considering the features of the CRC screening programs in the average-risk population and endoscopic surveillance in patients with inflammatory bowel diseases (IBD). Results The interruption of CRC prevention may lead to a delayed diagnosis of CRC, possibly in a more advanced stage. The economic burden and the impact on workload for gastroenterologists, surgeons, and oncologists will be greater as long as the CRC prevention remains suspended. To respond to the increased demand for colonoscopy once COVID-19 will be under control, we should optimize the resources. It will be necessary to stratify the CRC risk and reach an order of priority. It should be implemented the number of health workers, equipment, and spaces dedicated to performing colonoscopy for screening purpose and in subjects with alarm symptoms in the shortest time. To this aim, the funds earmarked for healthcare should be increased. Conclusion The economic impact will be dramatic, but COVID-19 is the demonstration that healthcare has to be the primary goal of humans.
C1 [Blanco, Giovanna Del Vecchio; Calabrese, Emma; Biancone, Livia; Monteleone, Giovanni; Paoluzi, Omero Alessandro] Univ Roma Tor Vergata, Dept Syst Med, Gastroenterol Unit, Rome, Italy.
RP Blanco, GD (reprint author), Univ Roma Tor Vergata, Dept Syst Med, Gastroenterol Unit, Rome, Italy.
EM giovanna.del.vecchio.blanco@uniroma2.it
OI paoluzi, omero alessandro/0000-0002-5393-5796
CR Anderson JC, 2017, GASTROENTEROLOGY, V152, P1933, DOI 10.1053/j.gastro.2017.02.010
   Annese V, 2013, J CROHNS COLITIS, V7, P982, DOI 10.1016/j.crohns.2013.09.016
   Bibbins-Domingo K, 2016, JAMA-J AM MED ASSOC, V315, P2564, DOI 10.1001/jama.2016.5989
   Chastek B, 2013, POSTGRAD MED, V125, DOI 10.3810/pgm.2013.03.2642
   Clerc L, 2008, EUR J HEALTH ECON, V9, P361, DOI 10.1007/s10198-007-0083-0
   Corley DA, 2017, JAMA-J AM MED ASSOC, V317, P1631, DOI 10.1001/jama.2017.3634
   Eaden JA, 2001, GUT, V48, P526, DOI 10.1136/gut.48.4.526
   Gini A, 2020, EUR J CANCER, V127, P224, DOI 10.1016/j.ejca.2019.12.014
   Iacucci M, 2020, LANCET GASTROENTEROL, VS2468-1253, P30119
   Jess T, 2012, CLIN GASTROENTEROL H, V10, P639, DOI 10.1016/j.cgh.2012.01.010
   Kim NH, 2019, DIGEST LIVER DIS, V51, P589, DOI 10.1016/j.dld.2018.12.008
   Ladabaum U, 2020, GASTROENTEROLOGY, V158, P418, DOI 10.1053/j.gastro.2019.06.043
   Magro F, 2017, J CROHNS COLITIS, V11, P649, DOI 10.1093/ecco-jcc/jjx008
   Meester RGS, 2016, CLIN GASTROENTEROL H, V14, P1445, DOI 10.1016/j.cgh.2016.05.017
   Moss S, 2012, ENDOSCOPY, V44, pSE49, DOI 10.1055/s-0032-1309788
   Paterson WG, 2006, CAN J GASTROENTEROL, V20, P411, DOI 10.1155/2006/343686
   Restivo A, 2020, ONCOL RES TREAT, V7, P1
   Selinger CP, 2014, CLIN GASTROENTEROL H, V12, P644, DOI 10.1016/j.cgh.2013.05.017
   Stidham RW, 2018, CLIN COLON RECT SURG, V31, P168, DOI 10.1055/s-0037-1602237
   Vicentini M, 2019, INT J CANCER, V145, P110, DOI 10.1002/ijc.32089
   Zorzi M, 2016, GUT, V65, P1822, DOI 10.1136/gutjnl-2015-310139
   Zorzi Manuel, 2015, Epidemiol Prev, V39, P93
NR 22
TC 0
Z9 0
U1 0
U2 0
PU SPRINGER
PI NEW YORK
PA ONE NEW YORK PLAZA, SUITE 4600, NEW YORK, NY, UNITED STATES
SN 0179-1958
EI 1432-1262
J9 INT J COLORECTAL DIS
JI Int. J. Colorectal Dis.
DI 10.1007/s00384-020-03635-6
EA JUN 2020
PG 4
WC Gastroenterology & Hepatology; Surgery
SC Gastroenterology & Hepatology; Surgery
GA LU8FK
UT WOS:000537984200001
PM 32500432
OA Bronze, Green Published
DA 2020-06-28
ER

PT J
AU Maiorana, A
   Zamudio-Haas, S
   Sauceda, J
   Rodriguez-Diaz, CE
   Brooks, RA
   Santiago-Rodriguez, E
   Myers, JJ
AF Maiorana, Andres
   Zamudio-Haas, Sophia
   Sauceda, John
   Rodriguez-Diaz, Carlos E.
   Brooks, Ronald A.
   Santiago-Rodriguez, Edda
   Myers, Janet J.
TI "Holidays Come, Sundays Come. It is Very Sad to be Alone": Transnational
   Practices and the Importance of Family for Mexican and Puerto Rican
   Latinxs Living with HIV in the Continental US
SO JOURNAL OF IMMIGRANT AND MINORITY HEALTH
LA English
DT Article; Early Access
DE Mexican and Puerto Rican Latinxs; Living with HIV; Transnationalism;
   Family relationships; Engagement in HIV care
ID COMMUNITY; LABORERS; MEANINGS; BORN; CARE
AB Latinxs continue to be overrepresented in the U.S. HIV epidemic. We examined the transnational practices, family relationships, and realities of life of Mexicans and Puerto Ricans living with HIV in the continental U.S. We conducted qualitative interviews with 44 persons of Mexican and Puerto Rican origin participating in HIV care engagement interventions. Framework Analysis guided our data analysis. Among participants, a strong connection to the family was intertwined with transnational practices: communication, travel to their place of origin to maintain family ties, and material and/or emotional support. Separation from their family contributed to social isolation. Many participants lacked emotional support regarding living with HIV. Transnational practices and family relationships were intrinsic to the experiences of Mexicans and Puerto Ricans living with HIV in the continental U.S.; and may help understand the points of reference, health-seeking behaviors, and support sources that influence their health, well-being and engagement in HIV care.
C1 [Maiorana, Andres; Zamudio-Haas, Sophia; Sauceda, John; Santiago-Rodriguez, Edda; Myers, Janet J.] Univ Calif San Francisco, Ctr AIDS Prevent Studies, 550 16th St,3rd Floor, San Francisco, CA 94143 USA.
   [Rodriguez-Diaz, Carlos E.] George Washington Univ, Milken Inst Sch Publ Hlth, Washington, DC USA.
   [Brooks, Ronald A.] Univ Calif Los Angeles, David Geffen Sch Med, Los Angeles, CA 90095 USA.
RP Maiorana, A (reprint author), Univ Calif San Francisco, Ctr AIDS Prevent Studies, 550 16th St,3rd Floor, San Francisco, CA 94143 USA.
EM andres.maiorana@ucsf.edu
FU Health Resources and Services Administration (HRSA) of the U.S.
   Department of Health and Human Services (HHS) [U90HA26507]
FX This project was supported by the Health Resources and Services
   Administration (HRSA) of the U.S. Department of Health and Human
   Services (HHS) under grant number U90HA26507. The content and
   conclusions are those of the authors and should not be construed as the
   official position or policy of, nor should any endorsements be inferred
   by HRSA, HHS or the U.S. government.
CR Calzada EJ, 2013, J FAM ISSUES, V34, P1696, DOI 10.1177/0192513X12460218
   Carrillo H, 2012, HIV PREVENTION LATIN
   Carrillo H, 2017, PATHWAYS DESIRE SEXU
   Centers for Disease Control and Prevention, 2019, HIV HISP LAT
   Dedoose, 2016, VERS 7 0 23 WEB APPL
   Duany J, 2011, BLURRED BORDERS TRAN, DOI DOI 10.5149/9780807869376_DUANY
   Duany J, 2010, ANN AM ACAD POLIT SS, V630, P205, DOI 10.1177/0002716210368111
   Earnshaw VA, 2015, J HEALTH PSYCHOL, V20, P1083, DOI 10.1177/1359105313507964
   Falicov CJ, 2007, FAM PROCESS, V46, P157, DOI 10.1111/j.1545-5300.2007.00201.x
   Falicov CJ, 2001, AM BEHAV SCI, V45, P313, DOI 10.1177/00027640121957088
   Fernandez-Esquer ME, 2017, HISPANIC J BEHAV SCI, V39, P3, DOI 10.1177/0739986316679645
   Gilbert PA, 2016, AM J MENS HEALTH, V10, P515, DOI 10.1177/1557988316647704
   Glick Schiller N., 1992, ANN NY ACAD SCI, V645, P1, DOI DOI 10.1111/J.1749-6632.1992.TB33484.X
   Gray NN, 2015, AM J COMMUN PSYCHOL, V55, P202, DOI 10.1007/s10464-014-9697-4
   HIV Gov, 2019, WHAT IS END HIV EP P
   Levison JH, 2018, AIDS BEHAV, V22, P2500, DOI 10.1007/s10461-018-2187-1
   Levitt P, 2002, CHANGING FACE HOME T
   Levitt P, 2007, ANNU REV SOCIOL, V33, P129, DOI 10.1146/annurev.soc.33.040406.131816
   Lubrano A, 2019, PHILADELPHIA INQUIRE
   Organista KC, 2016, SSM-POPUL HLTH, V2, P32, DOI 10.1016/j.ssmph.2016.01.006
   Page KR, 2018, LANCET HIV, V5, pE597, DOI 10.1016/S2352-3018(18)30074-2
   Prosser AT, 2012, JAMA-J AM MED ASSOC, V308, P601, DOI 10.1001/jama.2012.9046
   Quesada J, 2011, MED ANTHROPOL, V30, P339, DOI 10.1080/01459740.2011.576725
   Ritchie J, 1993, ANAL QUALITATIVE DAT
   SABOGAL F, 1987, HISPANIC J BEHAV SCI, V9, P397, DOI 10.1177/07399863870094003
   Sauceda JA, 2019, J IMMIGR MINOR HEALT, V21, P332, DOI 10.1007/s10903-018-0753-2
   Sheehan DM, 2018, AIDS PATIENT CARE ST, V32, P165, DOI 10.1089/apc.2018.0021
   Smith-Morris C, 2013, HISPANIC J BEHAV SCI, V35, P35, DOI 10.1177/0739986312459508
   TargetHIV, CULT APPR INT OUTR A
   Tienda M, 2013, DAEDALUS-US, V142, P48, DOI 10.1162/DAED_a_00218
   Valverde EE, 2017, JAIDS-J ACQ IMM DEF, V76, P445, DOI [10.1097/qai.0000000000001541, 10.1097/QAI.0000000000001541]
   Zamudio-Haas S, 2019, J HEALTH CARE POOR U, V30, P866, DOI 10.1353/hpu.2019.0060
NR 32
TC 0
Z9 0
U1 0
U2 0
PU SPRINGER
PI NEW YORK
PA ONE NEW YORK PLAZA, SUITE 4600, NEW YORK, NY, UNITED STATES
SN 1557-1912
EI 1557-1920
J9 J IMMIGR MINOR HEALT
JI J. Immigr. Minor. Health
DI 10.1007/s10903-020-01035-0
EA JUN 2020
PG 9
WC Public, Environmental & Occupational Health
SC Public, Environmental & Occupational Health
GA LU8KZ
UT WOS:000537998900001
PM 32500399
OA Green Published, Bronze
DA 2020-06-28
ER

PT J
AU Ryean, GA
   Purandare, NC
   McAuliffe, FM
   Hod, M
   Purandare, CN
AF Ryean, Gillian A.
   Purandare, Nikhil C.
   McAuliffe, Fionnuala M.
   Hod, Moshe
   Purandare, Chittaranjan N.
TI Clinical update on COVID-19 in pregnancy: A review article
SO JOURNAL OF OBSTETRICS AND GYNAECOLOGY RESEARCH
LA English
DT Review; Early Access
DE coronavirus and pregnancy; COVID-19 and breastfeeding; COVID-19 and
   pregnancy
ID EXPERIENCE
AB The data pertaining to the COVID-19 pandemic has been rapidly evolving since the first confirmed case in December 2019. This review article presents a comprehensive analysis of the current data in relation to COVID-19 and its effect on pregnant women, including symptoms, disease severity and the risk of vertical transmission. We also review the recommended management of pregnant women with suspected or confirmed COVID-19 and the various pharmacological agents that are being investigated and may have a role in the treatment of this disease. At present, it does not appear that pregnant women are at increased risk of severe infection than the general population, although there are vulnerable groups within both the pregnant and nonpregnant populations, and clinicians should be cognizant of these high-risk groups and manage them accordingly. Approximately 85% of women will experience mild disease, 10% more severe disease and 5% critical disease. The most common reported symptoms are fever, cough, shortness of breath and diarrhea. Neither vaginal delivery nor cesarean section confers additional risks, and there is minimal risk of vertical transmission to the neonate from either mode of delivery. We acknowledge that the true effect of the virus on both maternal and fetal morbidity and mortality will only be evident over time. We also discuss the impact of social isolation can have on the mental health and well-being of both patients and colleagues, and as clinicians, we must be mindful of this and offer support as necessary.
C1 [Ryean, Gillian A.; McAuliffe, Fionnuala M.] Natl Matern Hosp, Dept Obstet & Gynaecol, Holles St, Dublin, Ireland.
   [Purandare, Nikhil C.] Univ Hosp Galway, Dept Obstet & Gynaecol, Galway, Ireland.
   [McAuliffe, Fionnuala M.] Univ Coll Dublin, Sch Med, Natl Matern Hosp, UCD Perinatal Res Ctr, Dublin, Ireland.
   [Hod, Moshe] Tel Aviv Univ, Mor Women Hlth Care Ctr, Tel Aviv, Israel.
   [Purandare, Chittaranjan N.] Indian Coll Obstetricians & Gynaecologists, Mumbai, Maharashtra, India.
RP Ryean, GA (reprint author), Natl Matern Hosp, Dept Obstet & Gynaecol, Holles St, Dublin, Ireland.
EM gillian.ryan@nmh.ie
CR ACOG, 2020, NOV COR 2019 COVID 1
   ACOG, 2020, OUTP ASS MAN PREGN W
   Ahmed SF, 2020, VIRUSES-BASEL, V12, DOI 10.3390/v12030254
   Ahn DG, 2020, J MICROBIOL BIOTECHN, V30, P313, DOI 10.4014/jmb.2003.03011
   Akatsuka M, 2020, J CRIT CARE MED, V6, P32, DOI 10.2478/jccm-2020-0003
   Aliji N, 2020, EUR J OBSTET GYN R B, VS0301-2115, P30232
   Alzamora Maria Claudia, 2020, Am J Perinatol, V37, P861, DOI 10.1055/s-0040-1710050
   Arentz M, 2020, JAMA-J AM MED ASSOC, V323, P1612, DOI 10.1001/jama.2020.4326
   Ashokka Balakrishnan, 2020, Am J Obstet Gynecol, DOI 10.1016/j.ajog.2020.04.005
   Baud David, 2020, JAMA, DOI 10.1001/jama.2020.7233
   Bohlken J, 2020, PSYCHIAT PRAX, V47, P190, DOI 10.1055/a-1159-5551
   Breslin Noelle, 2020, Am J Obstet Gynecol MFM, P100118, DOI 10.1016/j.ajogmf.2020.100118
   Cannistra Stephen A, 2020, J Clin Oncol, pJCO2000858, DOI 10.1200/JCO.20.00858
   Cao B, 2020, NEW ENGL J MED, V382, P1787, DOI 10.1056/NEJMoa2001282
   Chen HJ, 2020, LANCET, V395, P809, DOI 10.1016/S0140-6736(20)30360-3
   Chen Lian, 2020, N Engl J Med, V382, pe100, DOI 10.1056/NEJMc2009226
   Chew Nicholas W S, 2020, Brain Behav Immun, DOI 10.1016/j.bbi.2020.04.049
   Corbett Gillian A, 2020, Eur J Obstet Gynecol Reprod Biol, V249, P96, DOI 10.1016/j.ejogrb.2020.04.022
   Costanzo Michele, 2020, Curr Med Chem, DOI 10.2174/0929867327666200416131117
   Cui SP, 2020, J THROMB HAEMOST, V18, P1421, DOI 10.1111/jth.14830
   Dashraath P, 2020, AM J OBSTET GYNECOL, V222, P521, DOI 10.1016/j.ajog.2020.03.021
   Davanzo R, 2020, MATERN CHILD NUTR, DOI 10.1111/mcn.13010
   Dennis AT, 2018, BMC PREGNANCY CHILDB, V18, DOI 10.1186/s12884-018-2073-x
   Di Mascio Daniele, 2020, Am J Obstet Gynecol MFM, P100107, DOI 10.1016/j.ajogmf.2020.100107
   Di Renzo Gian Carlo, 2020, Am J Obstet Gynecol, DOI 10.1016/j.ajog.2020.04.017
   Dmitrieva K., 2020, JOB LOSSES DEEPEN PA
   DORE B, 2020, [No title captured], V369, DOI DOI 10.1136/BMJ.M1711
   Elshafeey F, 2020, INT J GYNECOL OBSTET, V150, P47, DOI 10.1002/ijgo.13182
   Fakari FR, 2020, ARCH ACAD EMERG MED, V8
   Fatke B, 2020, DEUT MED WOCHENSCHR, V145, P675, DOI 10.1055/a-1147-2889
   Ferrazzi E, 2020, BJOG-INT J OBSTET GY, DOI 10.1111/1471-0528.16278
   Ferrazzi EM, 2020, INT J GYNECOL OBSTET, V149, P377, DOI 10.1002/ijgo.13162
   FIGO, 2020, SAF MOTH COVID
   FIGO, 2020, FERT TREATM COVID 19
   FUJISAKI S, 1979, MICROBIOL IMMUNOL, V23, P899, DOI 10.1111/j.1348-0421.1979.tb02823.x
   Gao JJ, 2020, BIOSCI TRENDS, V14, P72, DOI 10.5582/bst.2020.01047
   Garcia-Cremades M, 2020, CLIN PHARMACOL THER, DOI 10.1002/cpt.1856
   Gautret Philippe, 2020, Int J Antimicrob Agents, P105949, DOI 10.1016/j.ijantimicag.2020.105949
   Gursel M, 2020, ALLERGY, DOI 10.1111/all.14345
   Hantoushzadeh Sedigheh, 2020, Am J Obstet Gynecol, DOI 10.1016/j.ajog.2020.04.030
   Hiremath P, 2020, ASIAN J PSYCHIATR, V51, DOI 102088 PubMed PMID: 32302964
   HSE, 2020, HOSP SERV DISR VIS R
   India TFoOGSo, 2020, PREGN COVID 19 INF F
   Javelot H, 2020, BRIT J CLIN PHARMACO, DOI 10.1111/bcp.14335
   Juusela Alexander, 2020, Am J Obstet Gynecol MFM, P100113, DOI 10.1016/j.ajogmf.2020.100113
   Karami Parisa, 2020, Travel Med Infect Dis, P101665, DOI 10.1016/j.tmaid.2020.101665
   Khan S, 2020, INFECT CONT HOSP EP, V41, P748, DOI 10.1017/ice.2020.84
   Klok FA, 2020, THROMB RES, DOI 10.1016/j.thromres.2020.04.013
   LaCourse Sylvia M, 2020, Clin Infect Dis, DOI 10.1093/cid/ciaa444
   Liu H, 2020, J REPROD IMMUNOL, V139, DOI 10.1016/j.jri.2020.103122
   Liu HH, 2020, J INFECTION, V80, pE7, DOI 10.1016/j.jinf.2020.03.007
   McCreary EK, 2020, OPEN FORUM INFECT DI, V7, DOI 10.1093/ofid/ofz538
   McIntosh Jennifer Jury, 2020, Am J Perinatol, V37, P809, DOI 10.1055/s-0040-1709684
   Mullins E, 2020, ULTRASOUND OBST GYN, V55, P586, DOI 10.1002/uog.22014
   Pascarella G, 2020, J INTERN MED, DOI 10.1111/joim.13091
   Prevention CCfDCa, 2020, COR DIS 2019 COVID 1
   Qin Chuan, 2020, Clin Infect Dis, DOI 10.1093/cid/ciaa248
   RCOG, 2020, COR COVID 19 INF PRE
   RCPI IoOaG, 2020, COVID 19 INF GUID MA
   Rohr S, 2020, PSYCHIAT PRAX, V47, P179, DOI 10.1055/a-1159-5562
   Sun NN, 2020, AM J INFECT CONTROL, V48, P592, DOI 10.1016/j.ajic.2020.03.018
   Tang N, 2020, J THROMB HAEMOST, V18, P1094, DOI 10.1111/jth.14817
   Usher K, 2020, INT J MENT HEALTH NU, DOI 10.1111/inm.12735
   Vieira PR, 2020, REV BRAS EPIDEMIOL, V23
   Wang ML, 2020, CELL RES, V30, P269, DOI 10.1038/s41422-020-0282-0
   World Health Organization, 2020, COR DIS COVID 19 OUT
   World Health Organization, 2020, ROLL UPD COR DIS COV
   Wu XQ, 2020, INT J GYNECOL OBSTET, V150, P58, DOI 10.1002/ijgo.13165
   Yao Xueting, 2020, Clin Infect Dis, DOI 10.1093/cid/ciaa237
   Yu N, 2020, LANCET INFECT DIS, V20, P559, DOI 10.1016/S1473-3099(20)30176-6
   Zaigham M, 2020, ACTA OBSTET GYN SCAN, DOI 10.1111/aogs.13867
NR 71
TC 0
Z9 0
U1 2
U2 2
PU WILEY
PI HOBOKEN
PA 111 RIVER ST, HOBOKEN 07030-5774, NJ USA
SN 1341-8076
EI 1447-0756
J9 J OBSTET GYNAECOL RE
JI J. Obstet. Gynaecol. Res.
DI 10.1111/jog.14321
EA JUN 2020
PG 11
WC Obstetrics & Gynecology
SC Obstetrics & Gynecology
GA LU3YV
UT WOS:000537695600001
PM 32500549
OA Green Published, Bronze
DA 2020-06-28
ER

PT J
AU Block, P
   Hoffman, M
   Raabe, IJ
   Dowd, JB
   Rahal, C
   Kashyap, R
   Mills, MC
AF Block, Per
   Hoffman, Marion
   Raabe, Isabel J.
   Dowd, Jennifer Beam
   Rahal, Charles
   Kashyap, Ridhi
   Mills, Melinda C.
TI Social network-based distancing strategies to flatten the COVID-19 curve
   in a post-lockdown world
SO NATURE HUMAN BEHAVIOUR
LA English
DT Article; Early Access
ID DYNAMICS; MODELS; INFLUENZA; FEATHER; SPREAD; BIRDS
AB Fusing models from epidemiology and network science, Block et al. show how to ease lockdown and slow infection spread by strategic modification of contact through seeking similarity, strengthening communities and repeating interaction in bubbles.
   Social distancing and isolation have been widely introduced to counter the COVID-19 pandemic. Adverse social, psychological and economic consequences of a complete or near-complete lockdown demand the development of more moderate contact-reduction policies. Adopting a social network approach, we evaluate the effectiveness of three distancing strategies designed to keep the curve flat and aid compliance in a post-lockdown world. These are: limiting interaction to a few repeated contacts akin to forming social bubbles; seeking similarity across contacts; and strengthening communities via triadic strategies. We simulate stochastic infection curves incorporating core elements from infection models, ideal-type social network models and statistical relational event models. We demonstrate that a strategic social network-based reduction of contact strongly enhances the effectiveness of social distancing measures while keeping risks lower. We provide scientific evidence for effective social distancing that can be applied in public health messaging and that can mitigate negative consequences of social isolation.
C1 [Block, Per; Dowd, Jennifer Beam; Rahal, Charles; Kashyap, Ridhi; Mills, Melinda C.] Univ Oxford, Leverhulme Ctr Demog Sci, Oxford, England.
   [Block, Per; Dowd, Jennifer Beam; Rahal, Charles; Kashyap, Ridhi; Mills, Melinda C.] Univ Oxford, Dept Sociol, Oxford, England.
   [Hoffman, Marion] Swiss Fed Inst Technol, Dept Humanities Social & Polit Sci, Zurich, Switzerland.
   [Raabe, Isabel J.] Univ Zurich, Inst Sociol, Zurich, Switzerland.
   [Rahal, Charles; Kashyap, Ridhi; Mills, Melinda C.] Univ Oxford, Nuffield Coll, Oxford, England.
   [Kashyap, Ridhi] Univ Oxford, Sch Anthropol & Museum Ethnog, Oxford, England.
RP Block, P; Mills, MC (reprint author), Univ Oxford, Leverhulme Ctr Demog Sci, Oxford, England.; Block, P; Mills, MC (reprint author), Univ Oxford, Dept Sociol, Oxford, England.; Mills, MC (reprint author), Univ Oxford, Nuffield Coll, Oxford, England.
EM per.block@sociology.ox.ac.uk; melinda.mills@nuffield.ox.ac.uk
RI ; Dowd, Jennifer/C-1127-2012
OI Hoffman, Marion/0000-0002-0741-7760; Dowd, Jennifer/0000-0003-2006-5656;
   Kashyap, Ridhi/0000-0003-0615-2868
FU Leverhulme Centre for Demographic Science (The Leverhulme Trust);
   British Academy; ERC Advanced Grant CHRONO [835079]
FX P.B., J.B.D., C.R., R.K. and M.C.M. are supported by Leverhulme Centre
   for Demographic Science (The Leverhulme Trust). C.R. is supported by the
   British Academy. M.C.M. is supported by ERC Advanced Grant CHRONO
   (835079). We thank M. Verhagen, V. Rotondi and L. Andriano for feedback.
   The funders had no role in study design, data collection and analysis,
   decision to publish or preparation of the manuscript.
CR Aledort JE, 2007, BMC PUBLIC HEALTH, V7, DOI 10.1186/1471-2458-7-208
   ANDERSON R M, 1991
   Bell D, 2006, EMERG INFECT DIS, V12, P88
   Block P, 2018, SOCIOL SCI, V5, P402, DOI 10.15195/v5.a18
   Block P, 2014, NETW SCI, V2, P189, DOI 10.1017/nws.2014.17
   Borgatti SP, 2005, SOC NETWORKS, V27, P55, DOI 10.1016/j.socnet.2004.11.008
   Burt R.S., 1992, STRUCTURAL HOLES SOC
   Butts CT, 2008, SOCIOL METHODOL, V38, P155, DOI 10.1111/j.1467-9531.2008.00203.x
   Centola D, 2010, SCIENCE, V329, P1194, DOI 10.1126/science.1185231
   Chowell G, 2016, PHYS LIFE REV, V18, P66, DOI 10.1016/j.plrev.2016.07.005
   DiMaggio P, 2012, ANNU REV SOCIOL, V38, P93, DOI 10.1146/annurev.soc.012809.102545
   FELD SL, 1981, AM J SOCIOL, V86, P1015, DOI 10.1086/227352
   Ferguson NM, 2006, NATURE, V442, P448, DOI 10.1038/nature04795
   Friginal E, 2020, ENGLISH IN GLOBAL AVIATION: CONTEXT, RESEARCH, AND PEDAGOGY, P27
   Germann TC, 2006, P NATL ACAD SCI USA, V103, P5935, DOI 10.1073/pnas.0601266103
   Glass RJ, 2006, EMERG INFECT DIS, V12, P1671, DOI 10.3201/eid1211.060255
   Goodreau SM, 2009, DEMOGRAPHY, V46, P103, DOI 10.1353/dem.0.0045
   GRANOVETTER MS, 1973, AM J SOCIOL, V78, P1360, DOI 10.1086/225469
   Halloran ME, 2008, P NATL ACAD SCI USA, V105, P4639, DOI 10.1073/pnas.0706849105
   Hamill L, 2009, JASSS-J ARTIF SOC S, V12
   Hebert-Dufresne L, 2015, P NATL ACAD SCI USA, V112, P10551, DOI 10.1073/pnas.1507820112
   Jackson Charlotte, 2013, BMJ Open, V3, DOI 10.1136/bmjopen-2012-002149
   Kermack WO, 1927, P R SOC LOND A-CONTA, V115, P700, DOI 10.1098/rspa.1927.0118
   McFadden D, 1974, FRONTIERS ECONOMETRI, P105
   McPherson M, 2001, ANNU REV SOCIOL, V27, P415, DOI 10.1146/annurev.soc.27.1.415
   MILGRAM S, 1967, PSYCHOL TODAY, V1, P61
   Morse SS, 2006, SCIENCE, V314, P929, DOI 10.1126/science.1135823
   Newman MEJ, 2002, PHYS REV E, V66, DOI 10.1103/PhysRevE.66.016128
   Pellis Lorenzo, 2020, Nat Commun, V11, P906, DOI 10.1038/s41467-019-14229-4
   Podolny JM, 2001, AM J SOCIOL, V107, P33, DOI 10.1086/323038
   Rivera MT, 2010, ANNU REV SOCIOL, V36, P91, DOI 10.1146/annurev.soc.34.040507.134743
   Salathe M, 2010, P NATL ACAD SCI USA, V107, P22020, DOI 10.1073/pnas.1009094108
   Siettos CI, 2013, VIRULENCE, V4, P295, DOI 10.4161/viru.24041
   Snijders TAB, 2001, SOCIOL METHODOL, V31, P361, DOI 10.1111/0081-1750.00099
   Snijders TAB, 2004, MATH SCI HUM, V42, P5
   Stadtfeld C, 2017, SOCIOL SCI, V4, P318, DOI 10.15195/v4.a14
   Sun KY, 2020, LANCET DIGIT HEALTH, V2, pE201, DOI 10.1016/S2589-7500(20)30026-1
   Ventresca M, 2013, SOC NETWORKS, V35, P75, DOI 10.1016/j.socnet.2013.01.002
   Wasserman S., 1994, SOCIAL NETWORK ANAL
   Watts DJ, 1999, AM J SOCIOL, V105, P493, DOI 10.1086/210318
   Watts DJ, 1998, NATURE, V393, P440, DOI 10.1038/30918
   Wu ZY, 2020, JAMA-J AM MED ASSOC, V323, P1239, DOI [10.1001/jama.2020.2648, 10.1001/jama.2020.264810.1001/jama.2020.2648]
NR 42
TC 0
Z9 0
U1 4
U2 4
PU NATURE PUBLISHING GROUP
PI NEW YORK
PA 75 VARICK ST, 9TH FLR, NEW YORK, NY 10013-1917 USA
SN 2397-3374
J9 NAT HUM BEHAV
JI Nat. Hum. Behav.
DI 10.1038/s41562-020-0898-6
EA JUN 2020
PG 18
WC Psychology, Biological; Multidisciplinary Sciences; Neurosciences;
   Psychology, Experimental
SC Psychology; Science & Technology - Other Topics; Neurosciences &
   Neurology
GA LU8PY
UT WOS:000538012000001
PM 32499576
OA Bronze
DA 2020-06-28
ER

PT J
AU Kwon, R
   Zhang, ML
   VandenBussche, CJ
AF Kwon, Regina
   Zhang, M. Lisa
   VandenBussche, Christopher J.
TI Considerations for remote learning in pathology during COVID-19 social
   distancing
SO CANCER CYTOPATHOLOGY
LA English
DT Article; Early Access
C1 [Kwon, Regina] Johns Hopkins Univ, Sch Med, Baltimore, MD 21218 USA.
   [Zhang, M. Lisa] Massachusetts Gen Hosp, Pathol, Boston, MA 02114 USA.
   [Zhang, M. Lisa] Massachusetts Gen Hosp, Cytopathol, Boston, MA 02114 USA.
   [VandenBussche, Christopher J.] Johns Hopkins Univ, Sch Med, Baltimore, MD 21218 USA.
RP VandenBussche, CJ (reprint author), Johns Hopkins Univ, Sch Med, Baltimore, MD 21218 USA.
EM cjvand@jhmi.edu
OI Zhang, Mingjuan/0000-0002-8029-4787
CR Asimov I, 1957, THE NAKED SUN
   Blondy LC, 2007, J INTERACT ONLINE LE, V6, P116
   Borland J, 2002, NAPSTER U SUED METAL
   Hiemstra R, 1991, CREATING ENV EFFECTI
   Knowles MS, 2005, ADULT LEARNER
   Madrigal E, 2020, CANCER CYTOPATHOL, V128, P321, DOI 10.1002/cncy.22276
   Sharp S., 1995, ED CHILD PSYCHOL, V12, P81
   Wilder-Smith A, 2020, J TRAVEL MED, V27, DOI 10.1093/jtm/taaa020
NR 8
TC 0
Z9 0
U1 2
U2 2
PU WILEY
PI HOBOKEN
PA 111 RIVER ST, HOBOKEN 07030-5774, NJ USA
SN 1934-662X
EI 1934-6638
J9 CANCER CYTOPATHOL
JI Cancer Cytopathol.
DI 10.1002/cncy.22289
EA JUN 2020
PG 6
WC Oncology; Pathology
SC Oncology; Pathology
GA LU2NR
UT WOS:000537596900001
PM 32497399
OA Bronze, Green Published
DA 2020-06-28
ER

PT J
AU Peng, ZH
   Song, WY
   Ding, ZX
   Guan, QQ
   Yang, X
   Xu, QQ
   Wang, X
   Xia, YK
AF Peng, Zhihang
   Song, Wenyu
   Ding, Zhongxing
   Guan, Quanquan
   Yang, Xu
   Xu, Qiaoqiao
   Wang, Xu
   Xia, Yankai
TI Linking key intervention timings to rapid declining effective
   reproduction number to quantify lessons against COVID-19
SO FRONTIERS OF MEDICINE
LA English
DT Article; Early Access
DE COVID-19; epidemic control comparison; Chinese experience
ID SERIAL INTERVAL; CORONAVIRUS
AB Coronavirus disease 2019 (COVID-19) is currently under a global pandemic trend. The efficiency of containment measures and epidemic tendency of typical countries should be assessed. In this study, the efficiency of prevention and control measures in China, Italy, Iran, South Korea, and Japan was assessed, and the COVID-19 epidemic tendency among these countries was compared. Results showed that the effective reproduction number(Re) in Wuhan, China increased almost exponentially, reaching a maximum of 3.98 before a lockdown and rapidly decreased to below 1 due to containment and mitigation strategies of the Chinese government. The Re in Italy declined at a slower pace than that in China after the implementation of prevention and control measures. The Re in Iran showed a certain decline after the establishment of a national epidemic control command, and an evident stationary phase occurred because the best window period for the prevention and control of the epidemic was missed. The epidemic in Japan and South Korea reoccurred several times with the Re fluctuating greatly. The epidemic has hardly rebounded in China due to the implementation of prevention and control strategies and the effective enforcement of policies. Other countries suffering from the epidemic could learn from the Chinese experience in containing COVID-19.
C1 [Peng, Zhihang; Song, Wenyu; Ding, Zhongxing] Nanjing Med Univ, Sch Publ Hlth, Dept Epidemiol & Biostat, Nanjing 211166, Peoples R China.
   [Guan, Quanquan; Yang, Xu; Xu, Qiaoqiao; Wang, Xu; Xia, Yankai] Nanjing Med Univ, Sch Publ Hlth, Key Lab Modern Toxicol, Minist Educ, Nanjing 211166, Peoples R China.
RP Xia, YK (reprint author), Nanjing Med Univ, Sch Publ Hlth, Key Lab Modern Toxicol, Minist Educ, Nanjing 211166, Peoples R China.
EM yankaixia@njmu.edu.cn
FU National Natural Science Foundation of ChinaNational Natural Science
   Foundation of China [81673275, 91846302]; National S&T Major Project
   Foundation of China [2018ZX10715002-004, 2018ZX10713001-001]; Priority
   Academic Program Development of Jiangsu Higher Education Institutions
   (PAPD)
FX The study was supported in part by the National Natural Science
   Foundation of China (Nos. 81673275 and 91846302), the National S&T Major
   Project Foundation of China (Nos. 2018ZX10715002-004 and
   2018ZX10713001-001), and the Priority Academic Program Development of
   Jiangsu Higher Education Institutions (PAPD).
CR Ajelli M, 2014, SCI REP-UK, V4, DOI 10.1038/srep07218
   [Anonymous], 2020, LANCET INFECT DIS, V20, P383, DOI 10.1016/S1473-3099(20)30180-8
   Carvalho Thiago, 2020, Nat Med, DOI 10.1038/d41591-020-00008-y
   Cheng Zenghui, 2020, AJR Am J Roentgenol, V215, P121, DOI 10.2214/AJR.20.22959
   Cori A, 2013, AM J EPIDEMIOL, V178, P1505, DOI 10.1093/aje/kwt133
   Cortegiani A, 2020, J CRIT CARE, V57, P279, DOI 10.1016/j.jcrc.2020.03.005
   Etbaigha F, 2018, PLOS ONE, V13, DOI 10.1371/journal.pone.0202493
   Gong FH, 2020, FRONT MED-PRC, V14, P220, DOI 10.1007/s11684-020-0755-z
   Green MS, 2020, LANCET, V395, P1034, DOI 10.1016/S0140-6736(20)30630-9
   Guo YR, 2020, MILITARY MED RES, V7, DOI 10.1186/s40779-020-00240-0
   Hunter P, 2020, EMBO REP, V21, DOI 10.15252/embr.202050334
   Jiang Shibo, 2020, Nature, V579, P321, DOI 10.1038/d41586-020-00751-9
   Korean Soc Infect Dis, 2020, J KOREAN MED SCI, V35, DOI 10.3346/jkms.2020.35.e112
   Li Q, 2020, NEW ENGL J MED, V382, P1199, DOI 10.1056/NEJMoa2001316
   Livingston Edward, 2020, JAMA, DOI 10.1001/jama.2020.4344
   MAHASE E, 2020, [No title captured], V368, DOI DOI 10.1136/bmj.m1071
   MAHASE E, 2020, [No title captured], V368, DOI DOI 10.1136/BMJ.M1036
   Nikbakht R, 2018, J RES HEALTH SCI, V18
   Nishiura H, 2010, EUROSURVEILLANCE, V15, P19
   Nishiura H, 2020, INT J INFECT DIS, V93, P284, DOI 10.1016/j.ijid.2020.02.060
   Park JE, 2018, BMC PUBLIC HEALTH, V18, DOI 10.1186/s12889-018-5484-8
   Peng L, 2020, J MED VIROL, DOI 10.1002/jmv.25936
   Remuzzi A, 2020, LANCET, V395, P1225, DOI 10.1016/S0140-6736(20)30627-9
   Rodriguez-Morales AJ, 2020, TRAVEL MED INFECT DI, V34, DOI 10.1016/j.tmaid.2020.101623
   Shah SGS, 2020, INT J SURG, V76, P128, DOI 10.1016/j.ijsu.2020.03.001
   Shim E, 2020, INT J INFECT DIS, V93, P339, DOI 10.1016/j.ijid.2020.03.031
   Wallinga J, 2007, P ROY SOC B-BIOL SCI, V274, P599, DOI 10.1098/rspb.2006.3754
   Wang XJ, 2017, B MATH BIOL, V79, P2149, DOI 10.1007/s11538-017-0324-z
   White LF, 2009, INFLUENZA OTHER RESP, V3, P267, DOI 10.1111/j.1750-2659.2009.00106.x
   Zhong P, 2020, J TRAVEL MED, V14, P113
   Zhou GB, 2020, FRONT MED-PRC, V14, P113, DOI 10.1007/s11684-020-0758-9
   Zhou P, 2020, NATURE, V579, P270, DOI 10.1038/s41586-020-2012-7
NR 32
TC 0
Z9 0
U1 1
U2 1
PU SPRINGER
PI NEW YORK
PA ONE NEW YORK PLAZA, SUITE 4600, NEW YORK, NY, UNITED STATES
SN 2095-0217
EI 2095-0225
J9 FRONT MED-PRC
JI Front. Med.
DI 10.1007/s11684-020-0788-3
EA JUN 2020
PG 7
WC Oncology; Medicine, Research & Experimental
SC Oncology; Research & Experimental Medicine
GA LU3TT
UT WOS:000537682400001
PM 32495288
OA Green Published, Bronze
DA 2020-06-28
ER

PT J
AU Tejera-Vaquerizo, A
   Nagore, E
AF Tejera-Vaquerizo, A.
   Nagore, E.
TI Estimated effect of COVID-19 lockdown on melanoma thickness and
   prognosis: a rate of growth model
SO JOURNAL OF THE EUROPEAN ACADEMY OF DERMATOLOGY AND VENEREOLOGY
LA English
DT Letter; Early Access
ID TUMOR
C1 [Tejera-Vaquerizo, A.] Inst Dermatol GlobalDerm, Serv Dermatol, Palma Del Rio, Cordoba, Spain.
   [Nagore, E.] Inst Valenciano Oncol, Serv Dermatol, Valencia, Spain.
RP Tejera-Vaquerizo, A (reprint author), Inst Dermatol GlobalDerm, Serv Dermatol, Palma Del Rio, Cordoba, Spain.
EM antoniotejera@aedv.es
OI Tejera-Vaquerizo, Antonio/0000-0002-8987-0744
CR Gershenwald JE, 2017, CA-CANCER J CLIN, V67, P472, DOI 10.3322/caac.21409
   Grob JJ, 2002, INT J CANCER, V102, P34, DOI 10.1002/ijc.10660
   Lin MJ, 2014, J AM ACAD DERMATOL, V71, P691, DOI 10.1016/j.jaad.2014.04.068
   Nagore E, 2011, J EUR ACAD DERMATOL, V25, P618, DOI 10.1111/j.1468-3083.2011.04029.x
   Phelan AL, 2020, JAMA-J AM MED ASSOC, V323, P709, DOI 10.1001/jama.2020.1097
   Rios L, 2013, ACTAS DERMO-SIFILOGR, V104, P789, DOI 10.1016/j.ad.2013.02.003
   Serra-Arbeloa P, 2017, ACTAS DERMO-SIFILOGR, V108, P229, DOI 10.1016/j.ad.2016.09.010
   Tejera-Vaquerizo A, 2016, ACTAS DERMO-SIFILOGR, V107, P318, DOI 10.1016/j.ad.2015.12.008
   Tejera-Vaquerizo A, 2010, J EUR ACAD DERMATOL, V24, P147, DOI 10.1111/j.1468-3083.2009.03367.x
   Tejera-Vaquerizo A, 2012, ARCH DERMATOL, V148, P577, DOI 10.1001/archdermatol.2011.2522
NR 10
TC 0
Z9 0
U1 0
U2 0
PU WILEY
PI HOBOKEN
PA 111 RIVER ST, HOBOKEN 07030-5774, NJ USA
SN 0926-9959
EI 1468-3083
J9 J EUR ACAD DERMATOL
JI J. Eur. Acad. Dermatol. Venereol.
DI 10.1111/jdv.16555
EA JUN 2020
PG 2
WC Dermatology
SC Dermatology
GA LU2LA
UT WOS:000537590000001
PM 32362041
OA Bronze, Green Published
DA 2020-06-28
ER

PT J
AU Margaritis, I
   Houdart, S
   El Ouadrhiri, Y
   Bigard, X
   Vuillemin, A
   Duche, P
AF Margaritis, Irene
   Houdart, Sabine
   El Ouadrhiri, Youssef
   Bigard, Xavier
   Vuillemin, Anne
   Duche, Pascale
TI How to deal with COVID-19 epidemic-related lockdown physical inactivity
   and sedentary increase in youth? Adaptation of Anses' benchmarks
SO ARCHIVES OF PUBLIC HEALTH
LA English
DT Editorial Material
DE COVID-19; Sedentary lifestyle; Behaviors; Screens; Children;
   Adolescents; Physical activity
ID BEHAVIOR; CHILDREN
AB Faced with the spread of the SARS-CoV-2 virus, regulatory measures aiming to prevent interpersonal contaminations have been undertaken and among these, lockdown. Due to strong restrictions out-of-home movements, we hypothesize that overall physical activity will decrease and sedentary behavior increase. This could result in highest exposure to the well-known risk related to insufficient physical activity. To mitigate physical inactivity and sedentary behaviors health-related risks related to children and adolescents lockdown and school closure, Anses (French Agency for Food, Environmental and Occupational Health & Safety) has adapted, within the first days of the public authorities' prescription, its former benchmarks. This paper supports and comments Anses' Opinion by raising the questions of whether, why, and how to deal with short- or medium-term lockdown-related physical inactivity and sedentary behavior increases. Short-term and unknown long term-impacts on mental health and well-being, physical fitness and eating behaviors clearly appearing for children and adolescents as being the main issues of concern are highlighted. Targeting the compensations of the physical inactivity increase, the types, frequencies and durations of physical activity, are adapted to restricted environment. Sedentary behavior limitation and frequent interruptions becomes a priority. Overall, considering children and adolescents, the emerging risk justifies proposing specific adaptations and type of activities in order to ensure maintaining health underpinned, at least partly, by physiological equilibrium and physical fitness and avoid the installation of new unhealthy habits or routines that young people could keep after lockdown.
C1 [Margaritis, Irene; Houdart, Sabine; El Ouadrhiri, Youssef] French Agcy Food Environm & Occupat Hlth & Safety, Nutr Risk Assessment Unit, 14 Rue Pierre & Marie Curie, F-94701 Maisons Alfort, France.
   [Bigard, Xavier] Int Cycling Union UCI, Allee Ferdi Kubler 12, CH-1860 Aigle, Switzerland.
   [Vuillemin, Anne] Univ Cote Azur, Lab Motr Humaine Expertise Sport Sante LAMHESS, 261 Blvd Mercantour,BP 3259, F-06205 Nice 3, France.
   [Duche, Pascale] Univ Toulon & Var, Unite Rech Impact Act Phys Sante IAPS, CS 60584, F-83041 Toulon 9, France.
RP Margaritis, I (reprint author), French Agcy Food Environm & Occupat Hlth & Safety, Nutr Risk Assessment Unit, 14 Rue Pierre & Marie Curie, F-94701 Maisons Alfort, France.
EM Irini.margaritis@anses.fr
OI Vuillemin, Anne/0000-0002-5778-0285
FU French Agency for Food, Environmental and Occupational Health Safety
   (Anses)
FX This work was supported by French Agency for Food, Environmental and
   Occupational Health & Safety (Anses).
CR [Anonymous], 2019, OP FRENCH AG FOOD EN
   [Anonymous], 2019, GUID PHYS ACT SED BE
   [Anonymous], 2016, OP FRECH AG FOOD ENV
   [Anonymous], 2015, OP FRENCH AG FOOD EN
   [Anonymous], 2020, OP ASS RISKS RED PHY
   Avery A, 2017, MATERN CHILD NUTR, V13, DOI 10.1111/mcn.12428
   Belcher BR, 2015, J CLIN ENDOCR METAB, V100, P3735, DOI 10.1210/jc.2015-2803
   Biddle SJH, 2010, PREV MED, V51, P345, DOI 10.1016/j.ypmed.2010.07.018
   Carson V, 2016, APPL PHYSIOL NUTR ME, V41, pS240, DOI 10.1139/apnm-2015-0630
   Delfino LD, 2018, J SPORT MED PHYS FIT, V58, P318, DOI 10.23736/S0022-4707.17.06980-8
   Epstein LH, 2002, J PEDIATR-US, V140, P334, DOI 10.1067/mpd.2002.122395
   Faigenbaum AD, 2013, J STRENGTH COND RES, V27, P323, DOI 10.1519/JSC.0b013e31827e135b
   Jiao WY, 2020, J PEDIATR-US, V221, P264, DOI 10.1016/j.jpeds.2020.03.013
   Kallio P, 2018, MED SCI SPORT EXER, V50, P1192, DOI 10.1249/MSS.0000000000001555
   Liang LL, 2020, PSYCHIAT QUART, DOI 10.1007/s11126-020-09744-3
   Mielke GI, 2017, SPORTS MED, V47, P61, DOI 10.1007/s40279-016-0555-4
   Wang GH, 2020, LANCET, V395, P945, DOI 10.1016/S0140-6736(20)30547-X
   Xiao H, 2020, MED SCI MONITOR, V26, DOI 10.12659/MSM.923921
   Xie Xinyan, 2020, JAMA Pediatr, DOI 10.1001/jamapediatrics.2020.1619
NR 19
TC 0
Z9 0
U1 0
U2 0
PU BMC
PI LONDON
PA CAMPUS, 4 CRINAN ST, LONDON N1 9XW, ENGLAND
SN 0778-7367
EI 2049-3258
J9 ARCH PUBLIC HEALTH
JI Arch. PUblic Health
PD JUN 3
PY 2020
VL 78
IS 1
AR 52
DI 10.1186/s13690-020-00432-z
PG 6
WC Public, Environmental & Occupational Health
SC Public, Environmental & Occupational Health
GA LX7UA
UT WOS:000540031300004
PM 32514348
OA DOAJ Gold, Green Published
DA 2020-06-28
ER

PT J
AU Tariq, A
   Lee, Y
   Roosa, K
   Blumberg, S
   Yan, P
   Ma, S
   Chowell, G
AF Tariq, Amna
   Lee, Yiseul
   Roosa, Kimberlyn
   Blumberg, Seth
   Yan, Ping
   Ma, Stefan
   Chowell, Gerardo
TI Real-time monitoring the transmission potential of COVID-19 in
   Singapore, March 2020
SO BMC MEDICINE
LA English
DT Article
DE SARS-CoV-2; COVID-19; Singapore; Transmission potential; Transmission
[truncated: 1,937,933 more chars]
