# Supplementary material for: The Impact of Risk Perception on Social Distancing during the COVID-19 Pandemic in China
Source: Int J Environ Res Public Health. 2020 Aug 27;17(17):6256. doi: 10.3390/ijerph17176256 (PMC7503995; doi:10.3390/ijerph17176256)
Supplement: Supplementary file 1 [file ijerph-17-06256-s001.zip › Supplementary/Co-word analysis data/download_501-978.txt]

FN Clarivate Analytics Web of Science
VR 1.0
PT J
AU Das, A
AF Das, Aniruddha
TI Loneliness does (not) have cardiometabolic effects: A longitudinal study
   of older adults in two countries
SO SOCIAL SCIENCE & MEDICINE
LA English
DT Article
DE Loneliness; Blood pressure; HbA1c; Older adults; HRS; ELSA
ID CROSS-LAGGED ANALYSES; SOCIAL-ISOLATION; HEALTH BEHAVIOR; TELOMERE
   LENGTH; COHORT PROFILE; SELECTION BIAS; RISK-FACTORS; LIFE-SPAN; STRESS;
   AGE
AB Objectives: Mass media increasingly report a "loneliness epidemic." A growing academic literature claims downstream effects of this experience on surrogate markers of cardiometabolic risk. Evidence on such influences is based on flawed samples and methodologies, rendering inferences questionable. The current study tested these claims.
   Methods: Analysis was based on three-wave data on older adults from two national probability samples-the U.S. Health and Retirement Study (HRS) and the English Longitudinal Study of Ageing (ELSA). Models were gender-differentiated. Cardiovascular states were indexed by systolic and diastolic blood pressure, and metabolic condition by hemoglobin A1c. Fixed effects models were used for initial investigation, and subsequent triangulation was through a first-differencing approach with instrumental variables.
   Results: Loneliness had no linkage with any of the three outcomes. Nor were prevalences indicative of an epidemic of this affective state. Both gender and cross-national variations emerged: women were lonelier than men in each sample, while ELSA participants of both genders were less so than their HRS counterparts.
   Discussion: Contra previous literature, loneliness may not have cardiometabolic implications. Such nonreplications are increasingly common in the emerging "biosocial science" literature. Potential sources are discussed. More rigorous methods are available and urgently need incorporation to root out flawed inferences and conceptual models.
C1 [Das, Aniruddha] McGill Univ, Dept Sociol, Room 712,Leacock Bldg,855 Sherbrooke St West, Montreal, PQ H3A 2T7, Canada.
RP Das, A (reprint author), McGill Univ, Dept Sociol, Room 712,Leacock Bldg,855 Sherbrooke St West, Montreal, PQ H3A 2T7, Canada.
EM aniruddha.das@mcgill.ca
FU National Institute on AgingUnited States Department of Health & Human
   ServicesNational Institutes of Health (NIH) - USANIH National Institute
   on Aging (NIA) [NIA U01AG009740]
FX The HRS is sponsored by the National Institute on Aging (grant number
   NIA U01AG009740) and is conducted by the University of Michigan. The
   author thanks the editor and two anonymous reviewers for their thorough
   and insightful comments.
CR Adjaye-Gbewonyo K, 2018, INT J EQUITY HEALTH, V17, DOI 10.1186/s12939-018-0741-0
   Allison P. D., 2009, QUANTITATIVE APPL SO, V160
   American Psychiatric Association, 2013, DIAGN STAT MAN MENT
   Angrist JD, 2010, J ECON PERSPECT, V24, P3, DOI 10.1257/jep.24.2.3
   Banks J., 2018, ENGLISH LONGITUDINAL, DOI [10.5255/UKDA-SN-5050-15, DOI 10.5255/UKDA-SN-5050-15]
   Beckett M, 2000, J HEALTH SOC BEHAV, V41, P106, DOI 10.2307/2676363
   Bergland C., 2015, PSYCHOL TODAY
   Berry D, 2017, CHILD DEV, V88, P1186, DOI 10.1111/cdev.12660
   Brown L, 2017, J AGING HEALTH, V29, P1350, DOI 10.1177/0898264316661390
   Cacioppo JT, 2006, J RES PERS, V40, P1054, DOI 10.1016/j.jrp.2005.11.007
   Cacioppo JT, 2018, ADV EXP SOC PSYCHOL, V58, P127, DOI 10.1016/bs.aesp.2018.03.003
   Cacioppo JT, 2010, PSYCHOL AGING, V25, P453, DOI 10.1037/a0017216
   Cacioppo JT, 2000, INT J PSYCHOPHYSIOL, V35, P143, DOI 10.1016/S0167-8760(99)00049-5
   Cacioppo JT, 2002, PSYCHOSOM MED, V64, P407, DOI 10.1097/00006842-200205000-00005
   CHAPPELL NL, 1983, RES AGING, V5, P77, DOI 10.1177/0164027583005001005
   Christiansen J, 2016, SOC SCI MED, V152, P80, DOI 10.1016/j.socscimed.2016.01.020
   Cohen J., 1988, STAT POWER ANAL BEHA
   Cole SW, 2007, GENOME BIOL, V8, DOI 10.1186/gb-2007-8-9-r189
   Cole SW, 2011, P NATL ACAD SCI USA, V108, P3080, DOI 10.1073/pnas.1014218108
   Colonnello V, 2017, CURR NEUROPHARMACOL, V15, P543, DOI 10.2174/1570159X14666160816120209
   Cornwell EY, 2009, J HEALTH SOC BEHAV, V50, P31, DOI 10.1177/002214650905000103
   Crimmins E., 2015, HRS DOCUMENTATION RE
   Crimmins E, 2013, HRS DOCUMENTATION RE
   Crimmins E, 2017, DOCUMENTATION BLOOD
   Cuffee Y, 2014, CURR HYPERTENS REP, V16, DOI 10.1007/s11906-014-0483-3
   Deaton A, 2018, SOC SCI MED, V210, P2, DOI 10.1016/j.socscimed.2017.12.005
   Dykstra PA, 2009, EUR J AGEING, V6, P91, DOI 10.1007/s10433-009-0110-3
   Elwert F, 2014, ANNU REV SOCIOL, V40, P31, DOI 10.1146/annurev-soc-071913-043455
   Epel ES, 2018, ANNU REV CLIN PSYCHO, V14, P371, DOI [10.1146/annurev-clinpsy-032816-045054, 10.1146/annurev-clinpsy-032816045054]
   Esfani Smith E, 2018, HILL
   Geronimus AT, 2015, J HEALTH SOC BEHAV, V56, P199, DOI 10.1177/0022146515582100
   Geronimus AT, 2010, HUM NATURE-INT BIOS, V21, P19, DOI 10.1007/s12110-010-9078-0
   Geronimus AT, 2006, AM J PUBLIC HEALTH, V96, P826, DOI 10.2105/AJPH.2004.060749
   Hawkley LC, 2003, BRAIN BEHAV IMMUN, V17, pS98
   Hawkley LC, 2006, PSYCHOL AGING, V21, P152, DOI 10.1037/0882-7974.21.1.152
   Hawkley LC, 2010, AGING HLTH, V6, P415, DOI [10.2217/ahe.10.41, DOI 10.2217/AHE.10.41]
   Hawkley LC, 2007, CURR DIR PSYCHOL SCI, V16, P187, DOI 10.1111/j.1467-8721.2007.00501.x
   Hawkley LC, 2015, PHILOS T R SOC B, V370, DOI 10.1098/rstb.2014.0114
   Hawkley LC, 2010, PSYCHOL AGING, V25, P132, DOI 10.1037/a0017805
   Health and Retirement Study, 2017, HRS DOC REP SAMPL SI
   Heinrich LA, 2006, CLIN PSYCHOL REV, V26, P695, DOI 10.1016/j.cpr.2006.04.002
   HOBBS F, 1996, [No title captured]
   HOUSE JS, 1994, J HEALTH SOC BEHAV, V35, P213, DOI 10.2307/2137277
   Hughes ME, 2004, RES AGING, V26, P655, DOI 10.1177/0164027504268574
   Kirchner H, 2017, GENES-BASEL, V8, DOI 10.3390/genes8070176
   Klein SL, 2016, NAT REV IMMUNOL, V16, P626, DOI 10.1038/nri.2016.90
   Klinenberg Eric, 2018, NY TIMES
   Masi CM, 2011, PERS SOC PSYCHOL REV, V15, P219, DOI 10.1177/1088868310377394
   Munafo MR, 2018, INT J EPIDEMIOL, V47, P226, DOI 10.1093/ije/dyx206
   Murthy V., 2017, HARV BUS REV
   NatCen Social Research, 2016, ENGL LONG STUD AG EL
   NatCen Social Research, 2015, ENGL LONG STUD AG EL
   Needham BL, 2013, SOC SCI MED, V85, P1, DOI 10.1016/j.socscimed.2013.02.023
   O'Luanaigh C, 2012, INT J GERIATR PSYCH, V27, P83, DOI 10.1002/gps.2695
   Ofstedal M. B., 2011, HRS DOCUMENTATION RE
   Okun MA, 1998, J GERONTOL B-PSYCHOL, V53, pP4, DOI 10.1093/geronb/53B.1.P4
   Ong AD, 2016, GERONTOLOGY, V62, P443, DOI 10.1159/000441651
   Ostan R, 2016, CLIN SCI, V130, P1711, DOI 10.1042/CS20160004
   Pearl J., 2009, CAUSALITY MODELS REA
   Perkins NJ, 2018, AM J EPIDEMIOL, V187, P568, DOI 10.1093/aje/kwx348
   Perlman A., 1981, PERS RELATIONSHIP, P31, DOI DOI 10.1037/0003-066X.41.2.229
   Pinquart M, 2001, BASIC APPL SOC PSYCH, V23, P245, DOI 10.1207/S15324834BASP2304_2
   Pirani F, 2018, AJC
   RUSSELL CJ, 1991, APPL PSYCH MEAS, V15, P257, DOI 10.1177/014662169101500305
   Sasson I, 2014, J GERONTOL B-PSYCHOL, V69, P135, DOI 10.1093/geronb/gbt058
   Seeman TE, 2000, AM J HEALTH PROMOT, V14, P362, DOI 10.4278/0890-1171-14.6.362
   Shankar A, 2011, HEALTH PSYCHOL, V30, P377, DOI 10.1037/a0022826
   Shay JW, 2018, CURR OPIN CELL BIOL, V52, P1, DOI 10.1016/j.ceb.2017.12.001
   Snell KDM, 2017, SOC HIST, V42, P2, DOI 10.1080/03071022.2017.1256093
   Sonnega A, 2014, INT J EPIDEMIOL, V43, P576, DOI 10.1093/ije/dyu067
   Spiegel K, 1999, LANCET, V354, P1435, DOI 10.1016/S0140-6736(99)01376-8
   Steptoe A, 2013, INT J EPIDEMIOL, V42, P1640, DOI 10.1093/ije/dys168
   University of Southern California, GAT GLOB AG DAT
   Valtorta NK, 2016, HEART, V102, P1009, DOI 10.1136/heartjnl-2015-308790
   Viswanathan M, 2013, ASSESSING RISK BIAS
   Weuve J, 2012, EPIDEMIOLOGY, V23, P119, DOI 10.1097/EDE.0b013e318230e861
   Wooldridge JM, 2010, ECONOMETRIC ANALYSIS OF CROSS SECTION AND PANEL DATA, 2ND EDITION, P1
   Xia N, 2018, ANTIOXID REDOX SIGN, V28, P837, DOI 10.1089/ars.2017.7312
   Yang Y, 2012, ANN EPIDEMIOL, V22, P94, DOI 10.1016/j.annepidem.2011.06.006
   Yanguas Javier, 2018, Acta Biomed, V89, P302, DOI 10.23750/abm.v89i2.7404
NR 80
TC 3
Z9 3
U1 0
U2 2
PU PERGAMON-ELSEVIER SCIENCE LTD
PI OXFORD
PA THE BOULEVARD, LANGFORD LANE, KIDLINGTON, OXFORD OX5 1GB, ENGLAND
SN 0277-9536
J9 SOC SCI MED
JI Soc. Sci. Med.
PD FEB
PY 2019
VL 223
BP 104
EP 112
DI 10.1016/j.socscimed.2018.10.021
PG 9
WC Public, Environmental & Occupational Health; Social Sciences, Biomedical
SC Public, Environmental & Occupational Health; Biomedical Social Sciences
GA HO2BD
UT WOS:000460715500013
PM 30487051
DA 2020-06-28
ER

PT J
AU Temte, JL
   Meiman, JG
   Gangnon, RE
AF Temte, J. L.
   Meiman, J. G.
   Gangnon, R. E.
TI School sessions are correlated with seasonal outbreaks of medically
   attended respiratory infections: electronic health record time series
   analysis, Wisconsin 2004-2011
SO EPIDEMIOLOGY AND INFECTION
LA English
DT Article
DE Influenza; respiratory infections; transmission
ID RELATIVE-HUMIDITY; PANDEMIC INFLUENZA; VIRUS; CLOSURE; TRANSMISSION;
   TEMPERATURE; COMMUNITY; SURVIVAL; EPIDEMIC; CHILDREN
AB Increased social contact within school settings is thought to be an important factor in seasonal outbreaks of acute respiratory infection (ARI). To better understand the degree of impact, we analysed electronic health records and compared risks of respiratory infections within communities while schools were in session and out-of-session. A time series analysis of weekly respiratory infection diagnoses from 28 family medicine clinics in Wisconsin showed that people under the age of 65 experienced an increased risk of ARI when schools were in session. For children aged 5-17 years, the risk ratio for the first week of a school session was 1.12 (95% confidence interval (CI) 0.93-1.34), the second week of a session was 1.39 (95% CI 1.15-1.68) and more than 2 weeks into a session was 1.43 (95% CI 1.20-1.71). Less significant increased risk ratios were also observed in young children (0-4 years) and adults (18-64 years). These results were obtained after modelling for baseline seasonal variations in disease prevalence and controlling for short-term changes in ambient temperature and relative humidity. Understanding the mechanisms of seasonality make it easier to predict outbreaks and launch timely public health interventions.
C1 [Temte, J. L.; Meiman, J. G.] Univ Wisconsin, Dept Family Med & Community Hlth, Madison, WI 53706 USA.
   [Gangnon, R. E.] Univ Wisconsin, Dept Populat Hlth Sci & Biostat & Med Informat, Madison, WI USA.
RP Temte, JL (reprint author), Univ Wisconsin, Dept Family Med & Community Hlth, Madison, WI 53706 USA.
EM jon.temte@fammed.wisc.edu
OI Temte, Jonathan/0000-0001-7097-583X; Gangnon, Ronald/0000-0003-2587-6714
FU University of Wisconsin School of Medicine and Public Health, Department
   of Family Medicine and Community Health
FX This work was supported by a small grant provided to the authors by the
   University of Wisconsin School of Medicine and Public Health, Department
   of Family Medicine and Community Health.
CR [Anonymous], 2012, R LANG ENV STAT COMP
   Atmar RL, 2012, J CLIN MICROBIOL, V50, P506, DOI 10.1128/JCM.05999-11
   Bezerra PGM, 2011, PLOS ONE, V6, DOI 10.1371/journal.pone.0018928
   Brittain-Long R, 2011, BMC MED, V9, DOI 10.1186/1741-7015-9-44
   Calatayud L, 2010, EPIDEMIOL INFECT, V138, P183, DOI 10.1017/S0950268809991191
   Casanova LM, 2010, APPL ENVIRON MICROB, V76, P2712, DOI 10.1128/AEM.02291-09
   Chan Kwai Peng, 2005, Environmental Health and Preventive Medicine, V10, P255, DOI 10.1007/BF02897699
   Chao DL, 2010, J INFECT DIS, V202, P877, DOI 10.1086/655810
   Community Preventive Services Task Force, 2017, EM PREP RESP SCH DIS
   Copeland DL, 2013, CLIN INFECT DIS, V56, P509, DOI 10.1093/cid/cis890
   DAVIS GW, 1971, APPL MICROBIOL, V21, P676, DOI 10.1128/AEM.21.4.676-679.1971
   DINGLE JH, 1953, AM J HYG, V58, P16, DOI 10.1093/oxfordjournals.aje.a119587
   du Prel JB, 2009, CLIN INFECT DIS, V49, P861, DOI 10.1086/605435
   Earn DJD, 2012, ANN INTERN MED, V156, P173, DOI 10.7326/0003-4819-156-3-201202070-00005
   FINE PEM, 1982, INT J EPIDEMIOL, V11, P5, DOI 10.1093/ije/11.1.5
   Fowlkes A, 2013, INFLUENZA OTHER RESP, V7, P694, DOI 10.1111/irv.12014
   Grassly NC, 2006, P ROY SOC B-BIOL SCI, V273, P2541, DOI 10.1098/rspb.2006.3604
   Hanley BP, 2010, VIROL J, V7, DOI 10.1186/1743-422X-7-98
   HEIKKINEN T, 1991, AM J DIS CHILD, V145, P445, DOI 10.1001/archpedi.1991.02160040103017
   Heymann AD, 2009, EPIDEMIOL INFECT, V137, P1369, DOI 10.1017/S0950268809002556
   Ji Wei, 2011, Zhonghua Yu Fang Yi Xue Za Zhi, V45, P205
   KARIM YG, 1985, CAN J MICROBIOL, V31, P1058, DOI 10.1139/m85-199
   Lipsitch M, 2009, P NATL ACAD SCI USA, V106, P3645, DOI 10.1073/pnas.0900933106
   Lowen AC, 2007, PLOS PATHOG, V3, P1470, DOI 10.1371/journal.ppat.0030151
   McLean HQ, 2017, INFLUENZA OTHER RESP, V11, P220, DOI 10.1111/irv.12440
   Monto AS, 2004, PEDIATR INFECT DIS J, V23, pS58, DOI 10.1097/01.inf.0000108193.91607.34
   Polgreen PM, 2010, EPIDEMIOL INFECT, V138, P434, DOI 10.1017/S0950268809990719
   Shaman J, 2010, PLOS BIOL, V8, DOI 10.1371/journal.pbio.1000316
   van den Hof S, 2002, J INFECT DIS, V186, P1483, DOI 10.1086/344894
   VINSON DC, 1993, J FAM PRACTICE, V37, P23
   Weigl JAI, 2007, EUR J PEDIATR, V166, P957, DOI 10.1007/s00431-007-0496-x
   Welliver RC, 2007, PEDIATR INFECT DIS J, V26, pS29, DOI 10.1097/INF.0b013e318157da59
   Wood S.N., 2006, GEN ADDITIVE MODELS
   Yusuf S, 2007, EPIDEMIOL INFECT, V135, P1077, DOI 10.1017/S095026880600776X
NR 34
TC 1
Z9 1
U1 0
U2 0
PU CAMBRIDGE UNIV PRESS
PI NEW YORK
PA 32 AVENUE OF THE AMERICAS, NEW YORK, NY 10013-2473 USA
SN 0950-2688
EI 1469-4409
J9 EPIDEMIOL INFECT
JI Epidemiol. Infect.
PY 2019
VL 147
AR UNSP e127
DI 10.1017/S0950268818003424
PG 5
WC Public, Environmental & Occupational Health; Infectious Diseases
SC Public, Environmental & Occupational Health; Infectious Diseases
GA IJ4ZI
UT WOS:000475912200058
PM 30868998
OA Green Published, Other Gold
DA 2020-06-28
ER

PT J
AU Xia, CY
   Wang, ZS
   Zheng, CY
   Guo, QT
   Shi, YT
   Dehmer, M
   Chen, ZQ
AF Xia, Chengyi
   Wang, Zhishuang
   Zheng, Chunyuan
   Guo, Quantong
   Shi, Yongtang
   Dehmer, Matthias
   Chen, Zengqiang
TI A new coupled disease-awareness spreading model with mass media on
   multiplex networks
SO INFORMATION SCIENCES
LA English
DT Article
DE Multiplex network; Epidemic dynamics; Awareness spread; SIR-like model;
   Mass media
ID TRANSMISSION; DIFFUSION; BEHAVIOR; GAME
AB How to understand the propagation properties of infectious diseases among the population is an important topic in the field of epidemic modelling. In this paper, we investigate the interaction between the disease transmission and disease-related awareness spread, and then propose a new coupled disease spreading model on a two-layered multiplex network, where one layer denotes the underlying topology for the epidemics and the other one represents the corresponding topology for the awareness spread. In the current model, once the information about the disease is acquired by some susceptible ones, it is assumed that they will take the preventive measures to reduce the probability of being infected (e.g., social distancing or taking the vaccine). In the epidemic layer, the transmission dynamics among nodes can be characterized with the classic SIR (susceptible-infective-recovered) model, and those individuals who obtain the disease information will cut down their rate of being infected with a multiplicative factor y during the course of disease transmission: while in the awareness layer, we will employ the UAU (unaware-aware-unaware) model to denote the diffusion of information. Meanwhile, we explore the impact of mass media on the spread of infectious diseases in the model. Based on the microscopic Markovian chain approach, we build the probability tree to describe the switching process among different states and then establish the different equations for the state transition in detail. Furthermore, we analytically derive the epidemic threshold regarding the disease propagation, which is correlated with the multiplex network topology and the coupling relationship between two classes of spreading dynamics, and extensive simulations also validate the theoretical predictions. Current results are beneficial for us to deeply understand the contagion characteristics of real epidemics within the population. (C) 2018 Published by Elsevier Inc.
C1 [Xia, Chengyi; Wang, Zhishuang; Zheng, Chunyuan] Tianjin Univ Technol, Tianjin Key Lab Intelligence Comp & Novel Softwar, Tianjin 300384, Peoples R China.
   [Xia, Chengyi; Wang, Zhishuang; Zheng, Chunyuan] Tianjin Univ Technol, Minist Educ, Key Lab Comp Vis & Syst, Tianjin 300384, Peoples R China.
   [Guo, Quantong] China Construct Bank, Res Inst, Beijing 100033, Peoples R China.
   [Shi, Yongtang] Nankai Univ, Ctr Combinator, Tianjin 300071, Peoples R China.
   [Shi, Yongtang] Nankai Univ, LPMC TJKLC, Tianjin 300071, Peoples R China.
   [Dehmer, Matthias] Univ Appl Sci Upper Austria, Fac Management, Inst Intelligent Prod, Steyr Campus, Wels, Austria.
   [Dehmer, Matthias; Chen, Zengqiang] Nankai Univ, Coll Comp & Control Engn, Tianjin 300350, Peoples R China.
   [Chen, Zengqiang] Nankai Univ, Tianjin Key Lab Intelligent Robot, Tianjin 300350, Peoples R China.
RP Dehmer, M (reprint author), Univ Appl Sci Upper Austria, Fac Management, Inst Intelligent Prod, Steyr Campus, Wels, Austria.; Dehmer, M (reprint author), Nankai Univ, Coll Comp & Control Engn, Tianjin 300350, Peoples R China.
EM cyxia@email.tjut.edu.cn; matthias.dehmer@umit.at
FU National Natural Science Foundation of China (NSFC)National Natural
   Science Foundation of China [61773286, 61374169]; Austrian Science
   FundsAustrian Science Fund (FWF) [P26142]; China Scholarship
   CouncilChina Scholarship Council [201808120001]
FX This project is partially supported by the National Natural Science
   Foundation of China (NSFC) under Grant Nos. 61773286 and 61374169.
   Matthias Dehmer thanks the Austrian Science Funds for supporting this
   work (project P26142), and Chengyi Xia also acknowledges the support of
   China Scholarship Council (under Grant 201808120001).
CR Allen LJS, 2000, MATH BIOSCI, V163, P1, DOI 10.1016/S0025-5564(99)00047-4
   Boccaletti S, 2014, PHYS REP, V544, P1, DOI 10.1016/j.physrep.2014.07.001
   Bramanti Barbara, 2016, Adv Exp Med Biol, V918, P1
   Britton T, 2006, J STAT PHYS, V124, P1377, DOI 10.1007/s10955-006-9168-x
   Buldyrev SV, 2010, NATURE, V464, P1025, DOI 10.1038/nature08932
   Catanzaro M, 2005, PHYS REV E, V71, DOI 10.1103/PhysRevE.71.027103
   Cozzo E, 2013, PHYS REV E, V88, DOI 10.1103/PhysRevE.88.050801
   De Domenico M, 2016, NAT PHYS, V12, P901, DOI 10.1038/nphys3865
   Emmert-Streib F, 2016, INFORM SCIENCES, V346, P180, DOI 10.1016/j.ins.2016.01.074
   Enanoria WTA, 2015, PLOS ONE, V10, DOI 10.1371/journal.pone.0140651
   Erdos P, 1959, PUBL MATH-DEBRECEN, V6, P290, DOI DOI 10.2307/1999405
   Eubank S, 2004, NATURE, V429, P180, DOI 10.1038/nature02541
   Funk S, 2010, J R SOC INTERFACE, V7, P1247, DOI 10.1098/rsif.2010.0142
   Funk S, 2009, P NATL ACAD SCI USA, V106, P6872, DOI 10.1073/pnas.0810762106
   Gao JX, 2012, NAT PHYS, V8, P40, DOI 10.1038/nphys2180
   Gomez S, 2010, EPL-EUROPHYS LETT, V89, DOI 10.1209/0295-5075/89/38009
   Gomez-Gardenes J, 2012, PHYS REV E, V86, DOI 10.1103/PhysRevE.86.056113
   Gozzard A, 2018, INFORM SCIENCES, V422, P282, DOI 10.1016/j.ins.2017.09.020
   Granell C, 2014, PHYS REV E, V90, DOI 10.1103/PhysRevE.90.012808
   Granell C, 2013, PHYS REV LETT, V111, DOI 10.1103/PhysRevLett.111.128701
   Guo QT, 2016, PLOS ONE, V11, DOI 10.1371/journal.pone.0161037
   Henderson DA, 2013, PHILOS T R SOC B, V368, DOI 10.1098/rstb.2013.0113
   Hethcote HW, 2000, SIAM REV, V42, P599, DOI 10.1137/S0036144500371907
   Jin Q, 2014, SCI REP-UK, V4, DOI 10.1038/srep04095
   Kan JQ, 2017, COMMUN NONLINEAR SCI, V44, P193, DOI 10.1016/j.cnsns.2016.08.007
   Kivela M, 2014, J COMPLEX NETW, V2, P203, DOI 10.1093/comnet/cnu016
   Li C, 2018, APPL MATH COMPUT, V320, P512, DOI 10.1016/j.amc.2017.10.001
   Lipsitch M, 2003, SCIENCE, V300, P1966, DOI 10.1126/science.1086616
   Meloni S, 2011, SCI REP-UK, V1, DOI 10.1038/srep00062
   Meng XK, 2016, PHYSICA A, V442, P388, DOI 10.1016/j.physa.2015.08.031
   Morens DM, 2004, NATURE, V430, P242, DOI 10.1038/nature02759
   Mucha PJ, 2010, SCIENCE, V328, P876, DOI 10.1126/science.1184819
   Newman MEJ, 2003, SIAM REV, V45, P167, DOI 10.1137/S003614450342480
   Pastor-Satorras R, 2015, REV MOD PHYS, V87, P925, DOI 10.1103/RevModPhys.87.925
   Pena EHM, 2017, INFORM SCIENCES, V420, P313, DOI 10.1016/j.ins.2017.08.074
   Sanz J, 2014, PHYS REV X, V4, DOI 10.1103/PhysRevX.4.041005
   Szolnoki A, 2013, NEW J PHYS, V15, DOI 10.1088/1367-2630/15/5/053010
   Thimbleby H, 1998, COMPUT J, V41, P444, DOI 10.1093/comjnl/41.7.444
   Van Mieghem P, 2009, IEEE ACM T NETWORK, V17, P1, DOI 10.1109/TNET.2008.925623
   Wang CJ, 2017, APPL MATH COMPUT, V293, P18, DOI 10.1016/j.amc.2016.06.026
   Wang J, 2016, PLOS ONE, V11, DOI 10.1371/journal.pone.0167083
   Wang W, 2014, SCI REP-UK, V4, DOI 10.1038/srep05097
   Wang Z, 2016, PHYS REP, V664, P1, DOI 10.1016/j.physrep.2016.10.006
   Wang Z, 2012, EPL-EUROPHYS LETT, V97, DOI 10.1209/0295-5075/97/48001
   Xia CY, 2015, PLOS ONE, V10, DOI 10.1371/journal.pone.0129542
   Xia CY, 2013, PHYSICA A, V392, P1577, DOI 10.1016/j.physa.2012.11.043
   Xiao Fan Wang, 2003, IEEE Circuits and Systems Magazine, V3, P6, DOI 10.1109/MCAS.2003.1228503
   Zhang ZK, 2016, PHYS REP, V651, P1, DOI 10.1016/j.physrep.2016.07.002
   Zheng CY, 2018, J PARALLEL DISTR COM, V115, P20, DOI 10.1016/j.jpdc.2018.01.001
NR 49
TC 33
Z9 34
U1 13
U2 63
PU ELSEVIER SCIENCE INC
PI NEW YORK
PA STE 800, 230 PARK AVE, NEW YORK, NY 10169 USA
SN 0020-0255
EI 1872-6291
J9 INFORM SCIENCES
JI Inf. Sci.
PD JAN
PY 2019
VL 471
BP 185
EP 200
DI 10.1016/j.ins.2018.08.050
PG 16
WC Computer Science, Information Systems
SC Computer Science
GA GY0RN
UT WOS:000448229400012
DA 2020-06-28
ER

PT J
AU Kearns, R
   Gardner, K
   Silveira, M
   Woodland, L
   Hua, M
   Katz, M
   Takas, K
   McDonald, J
   Harris-Roxas, B
AF Kearns, Rachael
   Gardner, Karen
   Silveira, Mariela
   Woodland, Lisa
   Hua, Myna
   Katz, Milena
   Takas, Klara
   McDonald, Julie
   Harris-Roxas, Ben
TI Shaping interventions to address waterpipe smoking in Arabic-speaking
   communities in Sydney, Australia: a qualitative study
SO BMC PUBLIC HEALTH
LA English
DT Article
DE Waterpipe smoking; Tobacco smoking; Smoking prevention; Health promotion
ID EPIDEMIC
AB BackgroundWaterpipe smoking is a traditional method of tobacco smoking that is being increasingly practiced worldwide. However, the research evidence describing the practice and prevalence of waterpipe smoking in Australia is limited. Arabic-speaking communities residing in an area of metropolitan Sydney identified increasing rates of waterpipe smoking as a community health concern during a tobacco intervention project. A qualitative research project was conducted to explore community perceptions about waterpipe smoking and the health promotion interventions that would be acceptable to Arabic speaking communities.MethodsParticipants from Arabic-speaking community groups and networks were recruited by trained bilingual community research assistants (BCRAs). Ten focus groups were conducted, eight by the BCRAs and two by the research team, and included a total of 88 participants. Notes were taken during the focus groups by the BCRAs and provided to the research team. The data was coded and managed using NVivo 11, and examined for themes and subthemes.ResultsEleven themes were identified from the data relating to the perceptions of waterpipe smoking (practices, cultural identity, acceptability, social connectedness, knowledge and perceptions of harm, trend and fashion, availability and access) and possible health promotion interventions (health information and social marketing, health education, policy and legislation, intervention target groups and messages). Waterpipe smoking was reported to be widely practiced and was related to a number of factors including feelings of cultural identity and belonging. The study highlighted the misconceptions of harm that exist in communities about the health effects of waterpipe smoking, as well as the significant role of the family in passing on the practice of waterpipe smoking. These factors should be considered in the development of health promotion interventions.ConclusionsOur findings suggest that until waterpipe smoking is perceived as a problem, community readiness for accepting health promotion interventions will be limited. Interventions should focus on debunking the myths that contribute toward a reduced perception of harm. A culturally sensitive approach, that considers the cultural connection to waterpipe smoking, should be taken toward the development and implementation of interventions.
C1 [Kearns, Rachael; Gardner, Karen; McDonald, Julie; Harris-Roxas, Ben] Univ New South Wales, Ctr Primary Hlth Care & Equ, Sydney, NSW, Australia.
   [Silveira, Mariela; Hua, Myna] South Eastern Sydney Local Hlth Dist, Hlth Promot Serv, Sydney, NSW, Australia.
   [Woodland, Lisa] South Eastern Sydney Local Hlth Dist, Prior Populat, Sydney, NSW, Australia.
   [Katz, Milena; Takas, Klara] South Eastern Sydney Local Hlth Dist, Multicultural Hlth Serv, Sydney, NSW, Australia.
RP Kearns, R (reprint author), Univ New South Wales, Ctr Primary Hlth Care & Equ, Sydney, NSW, Australia.
EM r.kearns@unsw.edu.au
RI Harris-Roxas, Ben/A-3925-2015
OI Harris-Roxas, Ben/0000-0003-1716-2009
FU South Eastern Sydney Local Health District
FX This project was funded by the South Eastern Sydney Local Health
   District.
CR Akl EA, 2015, TOB CONTROL, V24, P13, DOI 10.1136/tobaccocontrol-2014-051906
   Akl EA, 2011, BMC PUBLIC HEALTH, V11, DOI 10.1186/1471-2458-11-244
   Akl EA, 2013, HARM REDUCT J, V10, DOI 10.1186/1477-7517-10-12
   [Anonymous], 2016, EV NAF NAQ PUR BREAT
   Australian Institute for Family Studies, 2016, 39 CFCA AUSTR I FAM
   Betancourt JR, 2003, PUBLIC HEALTH REP, V118, P293, DOI 10.1093/phr/118.4.293
   Carroll T, 2008, AUST NZ J PUBL HEAL, V32, P181, DOI 10.1111/j.1753-6405.2008.00198.x
   Clark JP, 2003, PEER REV HLTH SCI, P219
   El-Zaatari ZM, 2015, TOB CONTROL, V24, P31, DOI 10.1136/tobaccocontrol-2014-051908
   Gregov M, 2011, WATERPIPE SMOKING BE
   Jawad M, 2018, PLOS ONE, V13, DOI 10.1371/journal.pone.0192191
   Jawad M, 2016, SCI REP-UK, V6, DOI 10.1038/srep25872
   Maziak W, 2017, TOB CONTROL, V26, P338, DOI 10.1136/tobaccocontrol-2016-052958
   Maziak W, 2015, COCHRANE DB SYST REV, DOI 10.1002/14651858.CD005549.pub3
   Maziak W, 2015, TOB CONTROL, V24, P3, DOI 10.1136/tobaccocontrol-2014-051903
   Maziak W, 2011, ADDICT BEHAV, V36, P1, DOI 10.1016/j.addbeh.2010.08.030
   Perusco Andrew, 2007, Health Promot J Austr, V18, P121
   Phillips A, 2015, HEALTH PROMOT J AUST, V26, P10, DOI 10.1071/HE14030
   QSR International Pty Ltd, 2015, NVIVO QUAL DAT AN SO
   Richards L, 2005, HANDLING QUALITATIVE
   Scollo M. M., 2018, TOBACCO AUSTR FACTS
   WHO, 2015, ADV NOT WAT TOB SMOK
NR 22
TC 1
Z9 1
U1 0
U2 5
PU BMC
PI LONDON
PA CAMPUS, 4 CRINAN ST, LONDON N1 9XW, ENGLAND
SN 1471-2458
J9 BMC PUBLIC HEALTH
JI BMC Public Health
PD DEC 17
PY 2018
VL 18
AR 1379
DI 10.1186/s12889-018-6270-3
PG 10
WC Public, Environmental & Occupational Health
SC Public, Environmental & Occupational Health
GA HE6TF
UT WOS:000453545700001
PM 30558567
OA DOAJ Gold, Green Published
DA 2020-06-28
ER

PT J
AU Goeyvaerts, N
   Santermans, E
   Potter, G
   Torneri, A
   Van Kerckhove, K
   Willem, L
   Aerts, M
   Beutels, P
   Hens, N
AF Goeyvaerts, Nele
   Santermans, Eva
   Potter, Gail
   Torneri, Andrea
   Van Kerckhove, Kim
   Willem, Lander
   Aerts, Marc
   Beutels, Philippe
   Hens, Niel
TI Household members do not contact each other at random: implications for
   infectious disease modelling
SO PROCEEDINGS OF THE ROYAL SOCIETY B-BIOLOGICAL SCIENCES
LA English
DT Article
DE epidemic model; household contact network; ERGM; random mixing;
   infectious disease
ID TRANSMISSION PARAMETERS; SOCIAL CONTACTS; NETWORKS; STRATEGIES;
   LIKELIHOOD; EPIDEMICS; SPREAD
AB Airborne infectious diseases such as influenza are primarily transmitted from human to human by means of social contacts, and thus easily spread within households. Epidemic models, used to gain insight into infectious disease spread and control, typically rely on the assumption of random mixing within households. Until now, there has been no direct empirical evidence to support this assumption. Here, we present the first social contact survey specifically designed to study contact networks within households. The survey was conducted in Belgium (Flanders and Brussels) from 2010 to 2011. We analysed data from 318 households totalling 1266 individuals with household sizes ranging from two to seven members. Exponential-family random graph models (ERGMs) were fitted to the within-household contact networks to reveal the processes driving contact between household members, both on weekdays and weekends. The ERGMs showed a high degree of clustering and, specifically on weekdays, decreasing connectedness with increasing household size. Furthermore, we found that the odds of a contact between older siblings and between father and child are smaller than for any other pair. The epidemic simulation results suggest that within-household contact density is the main driver of differences in epidemic spread between complete and empirical-based household contact networks. The homogeneous mixing assumption may therefore be an adequate characterization of the within-household contact structure for the purpose of epidemic simulations. However, ignoring the contact density when inferring based on an epidemic model will result in biased estimates of within-household transmission rates. Further research regarding the implementation of within-household contact networks in epidemic models is necessary.
C1 [Goeyvaerts, Nele; Santermans, Eva; Van Kerckhove, Kim; Aerts, Marc; Hens, Niel] UHasselt, Interuniv Inst Biostat & Stat Bioinformat, Hasselt, Belgium.
   [Potter, Gail] Emmes Corp, Rockville, MD USA.
   [Torneri, Andrea; Willem, Lander; Beutels, Philippe; Hens, Niel] Univ Antwerp, Vaccine & Infect Dis Inst, Ctr Hlth Econ Res & Modelling Infect Dis, Antwerp, Belgium.
   [Goeyvaerts, Nele] Janssen Res & Dev, Beerse, Belgium.
RP Santermans, E (reprint author), UHasselt, Interuniv Inst Biostat & Stat Bioinformat, Hasselt, Belgium.
EM eva.santermans@uhasselt.be
RI Willem, Lander/AAC-4658-2019; Beutels, Philippe/A-1919-2010
OI Willem, Lander/0000-0002-9210-1196; Beutels,
   Philippe/0000-0001-5034-3595
FU European Research Council (ERC) under the European Union's Horizon 2020
   research and innovation programmeEuropean Research Council (ERC)
   [682540]; IAP Research Network of the Belgian State (Belgian Science
   Policy)Belgian Federal Science Policy Office [P7/06]; AXA Research Fund;
   University of Antwerp Scientific Chair in Evidence-Based Vaccinology;
   Flemish government; Research Foundation Flanders (FWO)FWO [G043815N];
   University of Antwerp; Antwerp Study Centre for Infectious Diseases
   (ASCID)
FX This project has received funding from the European Research Council
   (ERC) under the European Union's Horizon 2020 research and innovation
   programme (grant agreement no. 682540, TransMID). Support from the IAP
   Research Network P7/06 of the Belgian State (Belgian Science Policy) is
   gratefully acknowledged. NG was supported by a postdoctoral grant from
   the AXA Research Fund. NH gratefully acknowledges support from the
   University of Antwerp Scientific Chair in Evidence-Based Vaccinology,
   financed in 2009-2016 by a gift from Pfizer and GSK. E.S. acknowledges
   support from a Methusalem research grant from the Flemish government.
   L.W. is supported by the Research Foundation Flanders (FWO, project
   G043815N). A.T. acknowledges support from BOF funding from the
   University of Antwerp. This research was supported by the Antwerp Study
   Centre for Infectious Diseases (ASCID).
CR ADDY CL, 1991, BIOMETRICS, V47, P961, DOI 10.2307/2532652
   BAILEY N, 1957, [No title captured]
   Ball F, 2002, MATH BIOSCI, V180, P73, DOI 10.1016/S0025-5564(02)00125-6
   Ball F, 1997, ANN APPL PROBAB, V7, P46
   Bansal S, 2007, J R SOC INTERFACE, V4, P879, DOI 10.1098/rsif.2007.1100
   BECKER N, 1989, ANAL INFECT DIS DATA
   Benaglia T, 2009, J STAT SOFTW, V32, P1
   Cauchemez S, 2004, STAT MED, V23, P3469, DOI 10.1002/sim.1912
   Chao DL, 2010, PLOS COMPUT BIOL, V6, DOI 10.1371/journal.pcbi.1000656
   Danon Leon, 2011, Interdiscip Perspect Infect Dis, V2011, P284909, DOI 10.1155/2011/284909
   de Greeff SC, 2012, EPIDEMIOLOGY, V23, P852, DOI 10.1097/EDE.0b013e31826c2b9e
   Del Valle SY, 2007, SOC NETWORKS, V29, P539, DOI 10.1016/j.socnet.2007.04.005
   Ferguson NM, 2006, NATURE, V442, P448, DOI 10.1038/nature04795
   GEYER CJ, 1992, J R STAT SOC B, V54, P657
   Goeyvaerts N, 2010, J R STAT SOC C-APPL, V59, P255, DOI 10.1111/j.1467-9876.2009.00693.x
   Goodreau Steven M, 2008, J Stat Softw, V24, P1
   Grefenstette JJ, 2013, BMC PUBLIC HEALTH, V13, DOI 10.1186/1471-2458-13-940
   Grijalva CG, 2015, PLOS ONE, V10, DOI 10.1371/journal.pone.0118457
   Halloran ME, 2002, SCIENCE, V298, P1428, DOI 10.1126/science.1074674
   Handcock Mark S, 2008, J Stat Softw, V24, P1548
   Handcock MS, 2013, STATNET SOFTWARE TOO
   Handcock MS, 2013, ERGM FIT SIMULATE DI
   Hanneke S, 2010, ELECTRON J STAT, V4, P585, DOI 10.1214/09-EJS548
   Keeling MJ, 2005, J R SOC INTERFACE, V2, P295, DOI 10.1098/rsif.2005.0051
   Kifle YW, 2015, PLOS ONE, V10, DOI 10.1371/journal.pone.0133461
   Kiti MC, 2016, EPJ DATA SCI, V5, DOI 10.1140/epjds/s13688-016-0084-2
   Krivitsky PN, 2014, J R STAT SOC B, V76, P29, DOI 10.1111/rssb.12014
   Krivitsky PN, 2012, ELECTRON J STAT, V6, P1100, DOI 10.1214/12-EJS696
   LONGINI IM, 1982, AM J EPIDEMIOL, V115, P736, DOI 10.1093/oxfordjournals.aje.a113356
   LONGINI IM, 1982, BIOMETRICS, V38, P115, DOI 10.2307/2530294
   Melegaro A, 2004, EPIDEMIOL INFECT, V132, P433, DOI 10.1017/S0950268804001980
   Melegaro A, 2011, EPIDEMICS-NETH, V3, P143, DOI 10.1016/j.epidem.2011.04.001
   Meyers LA, 2005, J THEOR BIOL, V232, P71, DOI 10.1016/j.jtbi.2004.07.026
   Mink CM, 2009, PEDIATR REV, V30, P259, DOI 10.1542/pir.30-7-259
   Mniszewski S.M., 2008, P 2008 SPRING SIM MU, P556
   Mossong J, 2008, PLOS MED, V5, P381, DOI 10.1371/journal.pmed.0050074
   Ogunjimi B, 2009, MATH BIOSCI, V218, P80, DOI 10.1016/j.mbs.2008.12.009
   Potter GE, 2015, NETW SCI, V3, P298, DOI 10.1017/nws.2015.22
   Potter GE, 2013, J R STAT SOC C-APPL, V62, P629, DOI 10.1111/rssc.12011
   Potter GE, 2011, ANN APPL STAT, V5, P1816, DOI 10.1214/11-AOAS474
   Robins G, 2007, SOC NETWORKS, V29, P173, DOI 10.1016/j.socnet.2006.08.002
   Smieszek T, 2014, BMC INFECT DIS, V14, DOI 10.1186/1471-2334-14-136
   Wallinga J, 2006, AM J EPIDEMIOL, V164, P936, DOI 10.1093/aje/kwj317
   Willem L, 2012, PLOS ONE, V7, DOI 10.1371/journal.pone.0048695
NR 44
TC 6
Z9 6
U1 3
U2 8
PU ROYAL SOC
PI LONDON
PA 6-9 CARLTON HOUSE TERRACE, LONDON SW1Y 5AG, ENGLAND
SN 0962-8452
EI 1471-2954
J9 P ROY SOC B-BIOL SCI
JI Proc. R. Soc. B-Biol. Sci.
PD DEC
PY 2018
VL 285
IS 1893
AR 20182201
DI 10.1098/rspb.2018.2201
PG 8
WC Biology; Ecology; Evolutionary Biology
SC Life Sciences & Biomedicine - Other Topics; Environmental Sciences &
   Ecology; Evolutionary Biology
GA HJ0SV
UT WOS:000456873600010
PM 30963910
OA Green Published, Other Gold
DA 2020-06-28
ER

PT J
AU Arregui, S
   Aleta, A
   Sanz, J
   Moreno, Y
AF Arregui, Sergio
   Aleta, Alberto
   Sanz, Joaquin
   Moreno, Yamir
TI Projecting social contact matrices to different demographic structures
SO PLOS COMPUTATIONAL BIOLOGY
LA English
DT Article
ID SPREAD; TRANSMISSION
AB The modeling of large-scale communicable epidemics has greatly benefited in the last years from the increasing availability of highly detailed data. Particullarly, in order to achieve quantitative descriptions of the evolution of epidemics, contact networks and mixing patterns are key. These heterogeneous patterns depend on several factors such as location, socioeconomic conditions, time, and age. This last factor has been shown to encapsulate a large fraction of the observed inter-individual variation in contact patterns, an observation validated by different measurements of age-dependent contact matrices. Recently, several works have studied how to project those matrices to areas where empirical data are not available. However, the dependence of contact matrices on demographic structures and their time evolution has been largely neglected. In this work, we tackle the problem of how to transform an empirical contact matrix that has been obtained for a given demographic structure into a different contact matrix that is compatible with a different demography. The methodology discussed here allows to extrapolate a contact structure measured in a particular area to any other whose demographic structure is known, as well as to obtain the time evolution of contact matrices as a function of the demographic dynamics of the populations they refer to. To quantify the effect of considering time-dynamics of contact patterns on disease modeling, we implemented a Susceptible-Exposed-Infected-Recovered (SEIR) model on 16 different countries and regions and evaluated the impact of neglecting the temporal evolution of mixing patterns. Our results show that simulated disease incidence rates, both at the aggregated and age-specific levels, are significantly dependent on contact structures variation driven by demographic evolution. The present work opens the path to eliminate technical biases from model-based impact evaluations of future epidemic threats and warns against the use of contact matrices to model diseases without correcting for demographic evolution or geographic variations.
C1 [Arregui, Sergio; Aleta, Alberto; Moreno, Yamir] Univ Zargoza, Inst Biocomputat & Phys Complex Syst BIFI, Zaragoza, Spain.
   [Arregui, Sergio; Aleta, Alberto; Moreno, Yamir] Univ Zaragoza, Dept Theoret Phys, Zaragoza, Spain.
   [Sanz, Joaquin] St Justine Hosp Res Ctr, Dept Genet, Montreal, PQ, Canada.
   [Sanz, Joaquin] Univ Montreal, Dept Biochem, Montreal, PQ, Canada.
   [Moreno, Yamir] ISI Fdn, Turin, Italy.
   [Sanz, Joaquin] Univ Chicago, Dept Med, Genet Sect, 5841 S Maryland Ave, Chicago, IL 60637 USA.
RP Arregui, S (reprint author), Univ Zargoza, Inst Biocomputat & Phys Complex Syst BIFI, Zaragoza, Spain.; Arregui, S (reprint author), Univ Zaragoza, Dept Theoret Phys, Zaragoza, Spain.
EM sergioarregui.sa@gmail.com
RI Aleta, Alberto/L-1785-2017; Sanz, Joaquin/AAA-4010-2019; Moreno,
   Yamir/A-1076-2009
OI Aleta, Alberto/0000-0002-1192-8707; Sanz, Joaquin/0000-0002-2980-9685;
   Moreno, Yamir/0000-0002-0895-1893
FU Government of Aragon, SpainGobierno de Aragon; MINECO [FIS2017-87519-P];
   FEDEREuropean Union (EU) [FIS2017-87519-P]
FX This work was partially supported by the Government of Aragon, Spain
   through a grant to the group FENOL, and by MINECO and FEDER funds
   through grant FIS2017-87519-P to YM. The funders had no role in study
   design, data collection and analysis, decision to publish, or
   preparation of the manuscript.
CR Ajelli M, 2017, J THEOR BIOL, V419, P1, DOI 10.1016/j.jtbi.2017.01.041
   Apolloni A, 2013, BMC INFECT DIS, V13, DOI 10.1186/1471-2334-13-176
   Arregui S, 2018, P NATL ACAD SCI USA, V115, pE3238, DOI 10.1073/pnas.1720606115
   Bento AI, 2018, BIORXIV
   Beraud G, 2015, PLOS ONE, V10, DOI 10.1371/journal.pone.0133203
   Cauchemez S, 2008, NATURE, V452, P750, DOI 10.1038/nature06732
   De Luca G, 2018, BMC INFECT DIS, V18, DOI 10.1186/s12879-017-2934-3
   Eames KTD, 2012, PLOS COMPUT BIOL, V8, DOI 10.1371/journal.pcbi.1002425
   Eubank S, 2004, NATURE, V429, P180, DOI 10.1038/nature02541
   Fumanelli L, 2012, PLOS COMPUT BIOL, V8, DOI 10.1371/journal.pcbi.1002673
   Guzzetta G, 2011, J THEOR BIOL, V289, P197, DOI 10.1016/j.jtbi.2011.08.032
   Hens N, 2009, BMC INFECT DIS, V9, DOI 10.1186/1471-2334-9-187
   Ibuka Y, 2016, J EPIDEMIOL COMMUN H, V70, P162, DOI 10.1136/jech-2015-205777
   Kiti MC, 2014, PLOS ONE, V9, DOI 10.1371/journal.pone.0104786
   le Polain de Waroux O, 2017, BIORXIV
   Leung K, 2017, SCI REP-UK, V7, DOI 10.1038/s41598-017-08241-1
   Marangi L, 2017, PLOS ONE, V12, DOI 10.1371/journal.pone.0176845
   Melegaro A, 2017, PLOS ONE, V12, DOI 10.1371/journal.pone.0170459
   Melegaro A, 2011, EPIDEMICS-NETH, V3, P143, DOI 10.1016/j.epidem.2011.04.001
   Mossong J, 2008, PLOS MED, V5, P381, DOI 10.1371/journal.pmed.0050074
   Prem K, 2017, PLOS COMPUT BIOL, V13, DOI 10.1371/journal.pcbi.1005697
   Read JM, 2008, J R SOC INTERFACE, V5, P1001, DOI 10.1098/rsif.2008.0013
   Read JM, 2014, P ROY SOC B-BIOL SCI, V281, DOI 10.1098/rspb.2014.0268
   Riolo MA, 2015, P NATL ACAD SCI USA, V112, pE472, DOI 10.1073/pnas.1415573112
   Rohani P, 2010, SCIENCE, V330, P982, DOI 10.1126/science.1194134
   Tizzoni M, 2012, BMC MED, V10, DOI 10.1186/1741-7015-10-165
   Van den Broeck W, 2011, BMC INFECT DIS, V11, DOI 10.1186/1471-2334-11-37
   Wallinga J, 2006, AM J EPIDEMIOL, V164, P936, DOI 10.1093/aje/kwj317
   Worby CJ, 2015, EPIDEMICS-NETH, V13, P10, DOI 10.1016/j.epidem.2015.04.003
NR 29
TC 1
Z9 1
U1 0
U2 0
PU PUBLIC LIBRARY SCIENCE
PI SAN FRANCISCO
PA 1160 BATTERY STREET, STE 100, SAN FRANCISCO, CA 94111 USA
EI 1553-7358
J9 PLOS COMPUT BIOL
JI PLoS Comput. Biol.
PD DEC
PY 2018
VL 14
IS 12
AR e1006638
DI 10.1371/journal.pcbi.1006638
PG 18
WC Biochemical Research Methods; Mathematical & Computational Biology
SC Biochemistry & Molecular Biology; Mathematical & Computational Biology
GA HG2YP
UT WOS:000454835100036
PM 30532206
OA DOAJ Gold, Green Published
DA 2020-06-28
ER

PT J
AU Moola, F
AF Moola, Fiona
TI The complexities of contagion: The experience of social isolation among
   children and youth living with cystic fibrosis in Canada
SO JOURNAL OF CHILD HEALTH CARE
LA English
DT Article
DE Children; cross-contamination restrictions; cystic fibrosis; social
   isolation; social media; youth
ID LIFE; SUPPORT; FAMILY; RISK; PAIN
AB While cross-respiratory infection guidelines reduce the risk of infection, this may have deleterious impacts on the socialization skills of young people living with cystic fibrosis (CF). The purpose of this study was to explore the experience of social isolation among young Canadians with CF, as well as how they navigate these complex contamination restrictions. The thematic analytic qualitative research tradition was adopted and social theories of risk provided theoretical grounding. The youth described a pressing sense of social isolation in their everyday lives. Although most of the youth 'obeyed' the cross-contamination guidelines, some demonstrated a more carefree attitude. Social media was employed across the group as a tool to reduce isolation. In accordance with the sociology of risk, youth with CF demonstrate sophisticated decision-making abilities, navigating exceedingly difficult choices to preserve an always-precarious future. While necessary, cross-contamination guidelines might further marginalize an already isolated group of children and youth.
C1 [Moola, Fiona] Univ Toronto, Sch Publ Hlth, Toronto, ON, Canada.
RP Moola, F (reprint author), Univ Toronto, Holland Bloorview Kids Rehabil Hosp, Toronto, ON M5T 3M7, Canada.; Moola, F (reprint author), Univ Toronto, Dalla Lana Sch Publ Hlth, Toronto, ON M5T 3M7, Canada.
EM fmoola@hollandbloorview.ca
FU Children's Hospital Research Institute of Manitoba's Small Grants
   Program
FX The author(s) disclosed receipt of the following financial support for
   the research, authorship, and/or publication of this article: The
   authors would like to thank the Children's Hospital Research Institute
   of Manitoba's Small Grants Program for funding this study.
CR Bendelow GA, 2006, HEALTH RISK SOC, V8, P59, DOI 10.1080/13698570500532298
   Braun V., 2006, QUALITATIVE RES PSYC, V3, P77, DOI DOI 10.1191/1478088706QP0630A
   Brimicombe RW, 2008, J CYST FIBROS, V7, P30, DOI 10.1016/j.jcf.2007.04.002
   CHARMAZ K, 1991, [No title captured]
   Christian BJ, 2006, NURS RES, V55, P300, DOI 10.1097/00006199-200609000-00002
   Congleton J, 1996, THORAX, V51, P936, DOI 10.1136/thx.51.9.936
   Craig A, 2010, CLIN CHILD PSYCHOL P, V10, P78
   Dale C, 2016, ERJ OPEN RES, V2
   GEISS SK, 1992, J CLIN PSYCHOL, V48, P99, DOI 10.1002/1097-4679(199201)48:1<99::AID-JCLP2270480114>3.0.CO;2-5
   Greene JA, 2011, J GEN INTERN MED, V26, P287, DOI 10.1007/s11606-010-1526-3
   Grossoehme DH, 2012, J RELIG HEALTH, V51, P1347, DOI 10.1007/s10943-011-9477-5
   Hawkley LC, 2003, BRAIN BEHAV IMMUN, V17, pS98
   Johnson K, 2001, PEDIATRICS, V107, P1
   LAGRECA AM, 1995, J PEDIATR PSYCHOL, V20, P449, DOI 10.1093/jpepsy/20.4.449
   Laursen B, 2007, CHILD DEV, V78, P1395, DOI 10.1111/j.1467-8624.2007.01072.x
   Lewis P, 2016, J CHILD FAM STUD, V25, P2541, DOI 10.1007/s10826-016-0427-4
   McKenna MP, 2011, J PEDIATR-US, V158, P1, DOI 10.1016/j.jpeds.2010.09.037
   Morden A, 2015, SOCIOL HEALTH ILL, V37, P888, DOI 10.1111/1467-9566.12248
   Morden A, 2012, SOC THEOR HEALTH, V10, P78, DOI 10.1057/sth.2011.20
   PIAGET J, 1972, HUM DEV, V15, P1, DOI 10.1159/000271225
   RUBIN BK, 1991, CHEST, V100, P649, DOI 10.1378/chest.100.3.649
   Saiman L, 2003, INFECT CONT HOSP EP, V24, pS6, DOI 10.1086/503485
   Tierney S, 2008, J CLIN NURS, V17, P235, DOI 10.1111/j.1365-2702.2008.02331.x
   Wasserman JA, 2011, SOC THEOR HEALTH, V9, P41, DOI 10.1057/sth.2010.4
   Wilderman E, 2005, SOCIAL WORK HLTH CAR, V39, P415
   YARCHESKI A, 1987, INT J NURS STUD, V24, P249, DOI 10.1016/0020-7489(87)90007-1
NR 26
TC 0
Z9 0
U1 1
U2 10
PU SAGE PUBLICATIONS LTD
PI LONDON
PA 1 OLIVERS YARD, 55 CITY ROAD, LONDON EC1Y 1SP, ENGLAND
SN 1367-4935
EI 1741-2889
J9 J CHILD HEALTH CARE
JI J. Child Health Care
PD DEC
PY 2018
VL 22
IS 4
BP 631
EP 645
DI 10.1177/1367493518767784
PG 15
WC Nursing; Pediatrics
SC Nursing; Pediatrics
GA HE5TT
UT WOS:000453452600010
PM 29614879
DA 2020-06-28
ER

PT J
AU Sanford, EM
   Burt, ER
   Meyers-Manor, JE
AF Sanford, Emily M.
   Burt, Emma R.
   Meyers-Manor, Julia E.
TI Timmy's in the well: Empathy and prosocial helping in dogs
SO LEARNING & BEHAVIOR
LA English
DT Article
DE Empathy; Prosocial; Heart rate variability
ID HEART-RATE-VARIABILITY; CANIS-FAMILIARIS; LABRADOR RETRIEVERS; EMOTIONAL
   CONTAGION; DOMESTIC DOGS; HUMANS; BEHAVIOR; ALTRUISM; ATTENTION; BACK
AB Dogs are thought to evaluate humans' emotional states, and attend more to crying people than to humming people. However, it is unclear whether dogs would go beyond focusing attention on humans in need by providing more substantive help to them. This study used a trapped-other paradigm, modified from use in research on rats, to study prosocial helping in dogs. A human trapped behind a door either cried or hummed, and the dog's behavioral and physiological responses (i.e., door opening and heart rate variability) were recorded. Then, dogs participated in an impossible task to evaluate gaze at the owner as a measure of the strength of their relationship with their owner. Dogs in the distress condition opened at the same frequency, but significantly more quickly, than dogs in the control condition. In the distress condition, the dogs that opened showed lower levels of stress and were able to suppress their own distress response, thus enabling them to open the door more quickly. In the control condition, opening was not related to the dog's stress level and may have instead been motivated by curiosity or a desire for social contact. Results from the impossible task suggest that openers in the distress condition may have a stronger bond with their owner than non-openers, while non-openers in the control condition showed a stronger bond than openers, which may further suggest that the trapped-other paradigm is reflective of empathy.
C1 [Sanford, Emily M.; Burt, Emma R.; Meyers-Manor, Julia E.] Macalester Coll, St Paul, MN 55105 USA.
   [Sanford, Emily M.] Johns Hopkins Univ, Baltimore, MD USA.
   [Burt, Emma R.] Cleveland Clin, Cleveland, OH 44106 USA.
   [Meyers-Manor, Julia E.] Ripon Coll, 300 W Seward St, Ripon, WI 54971 USA.
RP Meyers-Manor, JE (reprint author), Macalester Coll, St Paul, MN 55105 USA.; Meyers-Manor, JE (reprint author), Ripon Coll, 300 W Seward St, Ripon, WI 54971 USA.
EM manorj@ripon.edu
OI Meyers-Manor, Julia/0000-0003-1117-4965
CR Appelhans BM, 2006, REV GEN PSYCHOL, V10, P229, DOI 10.1037/1089-2680.10.3.229
   Bartal IBA, 2011, SCIENCE, V334, P1427, DOI 10.1126/science.1210789
   Batson C. D., 1991, REV PERSONALITY SOCI, V12, P62
   Batson C. D., 2003, HDB SOCIAL PSYCHOL, V5, P463, DOI DOI 10.1002/0471264385.WEI0519
   Brauer J, 2013, APPL ANIM BEHAV SCI, V148, P138, DOI 10.1016/j.applanim.2013.07.009
   Cialdini RB, 1997, J PERS SOC PSYCHOL, V73, P481, DOI 10.1037/0022-3514.73.3.481
   Craig L, 2017, APPL ANIM BEHAV SCI, V188, P59, DOI 10.1016/j.applanim.2016.12.015
   Custance D, 2012, ANIM COGN, V15, P851, DOI 10.1007/s10071-012-0510-1
   D'Aniello B, 2017, ANIM COGN, V20, P777, DOI 10.1007/s10071-017-1098-2
   D'Aniello B, 2016, ANIM COGN, V19, P565, DOI 10.1007/s10071-016-0958-5
   D'Aniello B, 2015, BEHAV PROCESS, V110, P68, DOI 10.1016/j.beproc.2014.09.022
   DARLEY JM, 1968, J PERS SOC PSYCHOL, V8, P377, DOI 10.1037/h0025589
   de Waal FBM, 2008, ANNU REV PSYCHOL, V59, P279, DOI 10.1146/annurev.psych.59.103006.093625
   Deputte B.L., 2011, J VET BEHAV, V6, P78, DOI DOI 10.1016/J.JVEB.2010.09.013
   Eisenberg N, 1996, DEV PSYCHOL, V32, P195, DOI 10.1037/0012-1649.32.2.195
   EISENBERG N, 1990, MOTIV EMOTION, V14, P131, DOI 10.1007/BF00991640
   FABES RA, 1993, DEV PSYCHOL, V29, P655, DOI 10.1037/0012-1649.29.4.655
   Fairman S K, 2001, Occup Ther Health Care, V13, P41, DOI 10.1080/J003v13n02_03
   Fiegl A, 2012, HEALING POWER DOGS
   Fredrickson-MacNamara M, 2010, HANDBOOK ON ANIMAL-ASSISTED THERAPY: THEORETICAL FOUNDATIONS AND GUIDELINES FOR PRACTICE, 3RD EDITION, P111, DOI 10.1016/B978-0-12-381453-1.10007-8
   Hare B, 2002, SCIENCE, V298, P1634, DOI 10.1126/science.1072702
   Hollis KL, 2013, EVOL PSYCHOL-US, V11, P647
   Horn L, 2013, ANIM COGN, V16, P435, DOI 10.1007/s10071-012-0584-9
   Houle MS, 1999, AM J PHYSIOL-HEART C, V276, pH215
   Hsu YY, 2003, J AM VET MED ASSOC, V223, P1293, DOI 10.2460/javma.2003.223.1293
   Huber A, 2017, ANIM COGN, V20, P703, DOI 10.1007/s10071-017-1092-8
   Kaminski M, 2002, CHILD HEALTH CARE, V31, P321, DOI 10.1207/S15326888CHC3104_5
   Katayama M, 2016, BEHAV PROCESS, V128, P108, DOI 10.1016/j.beproc.2016.04.015
   Kaufmann T, 2011, BEHAV RES METHODS, V43, P1161, DOI 10.3758/s13428-011-0107-7
   Koval P, 2013, PLOS ONE, V8, DOI 10.1371/journal.pone.0081536
   Kuhne F, 2014, APPL ANIM BEHAV SCI, V161, P113, DOI 10.1016/j.applanim.2014.09.020
   Macpherson K, 2006, J COMP PSYCHOL, V120, P113, DOI 10.1037/0735-7036.120.2.113
   MAIER SF, 1976, J EXP PSYCHOL GEN, V105, P3, DOI 10.1037/0096-3445.105.1.3
   Mariti C, 2012, J VET BEHAV, V7, P213, DOI 10.1016/j.jveb.2011.09.004
   Marshall-Pescini S, 2008, BEHAV PROCESS, V78, P449, DOI 10.1016/j.beproc.2008.02.022
   Marshall-Pescini S, 2009, BEHAV PROCESS, V81, P416, DOI 10.1016/j.beproc.2009.03.015
   Merola I, 2014, ANIM COGN, V17, P373, DOI 10.1007/s10071-013-0668-1
   Miklosi A, 2005, J COMP PSYCHOL, V119, P179, DOI 10.1037/0735-7036.119.2.179
   Miklosi A, 2003, CURR BIOL, V13, P763, DOI 10.1016/S0960-9822(03)00263-X
   Mongillo P, 2010, ANIM BEHAV, V80, P1057, DOI 10.1016/j.anbehav.2010.09.014
   Morisaki A., 2009, J VET BEHAV, V4, P49, DOI DOI 10.1016/J.JVEB.2008.09.020
   Nagasawa M, 2011, ANIM COGN, V14, P525, DOI 10.1007/s10071-011-0386-5
   Quervel-Chaumette M, 2016, FRONT PSYCHOL, V7, DOI 10.3389/fpsyg.2016.01416
   RICE GE, 1962, J COMP PHYSIOL PSYCH, V55, P123, DOI 10.1037/h0042276
   Silberberg A, 2014, ANIM COGN, V17, P609, DOI [10.1007/s10071-013-0692-1, 10.1007/s10071-013-0623-1]
   Topal J, 1997, ANTHROZOOS, V10, P214, DOI 10.2752/089279397787000987
   Udell MAR, 2010, BIOL REV, V85, P327, DOI 10.1111/j.1469-185X.2009.00104.x
   Vitulli WF, 2006, PSYCHOL REP, V99, P981, DOI 10.2466/PRO.99.3.981-991
   Warneken F, 2006, SCIENCE, V311, P1301, DOI 10.1126/science.1121448
   Wynne CDL, 2008, ANIM BEHAV, V76, pE1, DOI 10.1016/j.anbehav.2008.03.010
   Yerkes RM, 1908, J COMP NEUROL PSYCHO, V18, P459, DOI 10.1002/cne.920180503
   Yong MH, 2014, BEHAV PROCESS, V108, P155, DOI 10.1016/j.beproc.2014.10.006
NR 52
TC 4
Z9 4
U1 1
U2 23
PU SPRINGER
PI NEW YORK
PA 233 SPRING ST, NEW YORK, NY 10013 USA
SN 1543-4494
EI 1543-4508
J9 LEARN BEHAV
JI Learn Behav.
PD DEC
PY 2018
VL 46
IS 4
SI SI
BP 374
EP 386
DI 10.3758/s13420-018-0332-3
PG 13
WC Psychology, Biological; Behavioral Sciences; Psychology, Experimental;
   Zoology
SC Psychology; Behavioral Sciences; Zoology
GA HD5VG
UT WOS:000452598500007
PM 30039272
OA Bronze
DA 2020-06-28
ER

PT J
AU Cui, PB
   Wang, W
   Cai, SM
   Zhou, T
   Lai, YC
AF Cui, Peng-Bi
   Wang, Wei
   Cai, Shi-Min
   Zhou, Tao
   Lai, Ying-Cheng
TI Close and ordinary social contacts: How important are they in promoting
   large-scale contagion?
SO PHYSICAL REVIEW E
LA English
DT Article
ID COMPLEX CONTAGIONS; BEHAVIOR; CASCADES; SPREAD
AB An outstanding problem of interdisciplinary interest is to understand quantitatively the role of social contacts in contagion dynamics. In general, there are two types of contacts: close ones among friends, colleagues and family members, etc., and ordinary contacts from encounters with strangers. Typically, social reinforcement occurs for close contacts. Taking into account both types of contacts, we develop a contact-based model for social contagion. We find that, associated with the spreading dynamics, for random networks there is coexistence of continuous and discontinuous phase transitions, but for heterogeneous networks the transition is continuous. We also find that ordinary contacts play a crucial role in promoting large-scale spreading, and the number of close contacts determines not only the nature of the phase transitions but also the value of the outbreak threshold in random networks. For heterogeneous networks from the real world, the abundance of close contacts affects the epidemic threshold, while its role in facilitating the spreading depends on the adoption threshold assigned to it. We uncover two striking phenomena. First, a strong interplay between ordinary and close contacts is necessary for generating prevalent spreading. In fact, only when there are propagation paths of reasonable length which involve both close and ordinary contacts are large-scale outbreaks of social contagions possible. Second, abundant close contacts in heterogeneous networks promote both outbreak and spreading of the contagion through the transmission channels among the hubs, when both values of the threshold and transmission rate among ordinary contacts are small. We develop a theoretical framework to obtain an analytic understanding of the main findings on random networks, with support from extensive numerical computations. Overall, ordinary contacts facilitate spreading over the entire network, while close contacts determine the way by which outbreaks occur, i.e., through a second- or first-order phase transition. These results provide quantitative insights into how certain social behaviors can emerge and become prevalent, which has potential implications not only to social science but also to economics and political science.
C1 [Cui, Peng-Bi; Cai, Shi-Min; Zhou, Tao] Univ Elect Sci & Technol China, Sch Comp Sci & Engn, Chengdu 610054, Sichuan, Peoples R China.
   [Cui, Peng-Bi; Cai, Shi-Min; Zhou, Tao] Univ Elect Sci & Technol China, Inst Fundamental & Frontier Sci, Chengdu 610073, Sichuan, Peoples R China.
   [Cui, Peng-Bi; Cai, Shi-Min; Zhou, Tao] Univ Elect Sci & Technol China, Big Data Res Ctr, Chengdu 611731, Sichuan, Peoples R China.
   [Wang, Wei] Sichuan Univ, Cybersecur Res Inst, Chengdu 610065, Sichuan, Peoples R China.
   [Lai, Ying-Cheng] Arizona State Univ, Sch Elect Comp & Energy Engn, Tempe, AZ 85287 USA.
RP Cai, SM (reprint author), Univ Elect Sci & Technol China, Sch Comp Sci & Engn, Chengdu 610054, Sichuan, Peoples R China.; Cai, SM (reprint author), Univ Elect Sci & Technol China, Inst Fundamental & Frontier Sci, Chengdu 610073, Sichuan, Peoples R China.; Cai, SM (reprint author), Univ Elect Sci & Technol China, Big Data Res Ctr, Chengdu 611731, Sichuan, Peoples R China.
EM shimin.cai81@gmail.com
RI Wang, Wei/A-1091-2016; Cui, Peng-Bi/C-7968-2019
OI Wang, Wei/0000-0003-4088-5395; Zhou, Tao/0000-0003-0561-2316; Cui,
   Peng-Bi/0000-0003-2558-8456
FU China Postdoctoral Science Foundation (PSF)China Postdoctoral Science
   Foundation [2015M582532, 2018M631073]; Fundamental Research Funds for
   the Central UniversitiesFundamental Research Funds for the Central
   Universities [YJ201830]; Science Strength Promotion Programme of UESTC;
   National Natural Science Foundation of ChinaNational Natural Science
   Foundation of China [61673086, 61433014]; Vannevar Bush Faculty
   Fellowship program - Basic Research Office of the Assistant Secretary of
   Defense for Research and Engineering; Office of Naval ResearchOffice of
   Naval Research [N00014-16-1-2828]
FX This work was partially supported by China Postdoctoral Science
   Foundation (PSF) under Grants No. 2015M582532 and No. 2018M631073, by
   Fundamental Research Funds for the Central Universities (Grant No.
   YJ201830), by Science Strength Promotion Programme of UESTC and by the
   National Natural Science Foundation of China under Grants No. 61673086
   and No. 61433014. Y.C.L. acknowledges support from the Vannevar Bush
   Faculty Fellowship program sponsored by the Basic Research Office of the
   Assistant Secretary of Defense for Research and Engineering and funded
   by the Office of Naval Research through Grant No. N00014-16-1-2828.
CR Ausloos M., ARXIV14014270
   Barrat A, 2007, LARGE SCALE STRUCTUR, P67
   Battiston F, 2017, NEW J PHYS, V19, DOI 10.1088/1367-2630/aa6ea1
   Boccaletti S, 2014, PHYS REP, V544, P1, DOI 10.1016/j.physrep.2014.07.001
   Boguna M, 2004, PHYS REV E, V70, DOI 10.1103/PhysRevE.70.056122
   Cai WR, 2015, NAT PHYS, V11, P936, DOI 10.1038/NPHYS3457
   Callaway DS, 2000, PHYS REV LETT, V85, P5468, DOI 10.1103/PhysRevLett.85.5468
   Centola D, 2007, AM J SOCIOL, V113, P702, DOI 10.1086/521848
   Centola D, 2010, SCIENCE, V329, P1194, DOI 10.1126/science.1185231
   Centola Damon, 2018, BEHAV SPREADS SCI CO
   Chaffee S. H., 1988, ADV COMMUNICATION SC, P19
   Chen XL, 2018, J STAT MECH-THEORY E, DOI 10.1088/1742-5468/aabfcc
   Cho E., 2011, P 17 ACM SIGKDD INT, P1082, DOI DOI 10.1145/2020408.2020579
   Cui PB, 2018, J THEOR BIOL, V441, P19, DOI 10.1016/j.jtbi.2018.01.003
   Cui PB, 2017, PHYS REV E, V96, DOI 10.1103/PhysRevE.96.022301
   Cui PB, 2014, SCI REP-UK, V4, DOI 10.1038/srep06303
   DESMET P, 2015, INT J COMMUNICATION, V9, P3177
   Dodds PS, 2004, PHYS REV LETT, V92, DOI 10.1103/PhysRevLett.92.218701
   Guilbeault D, 2018, COMPUT SOC SCI, P3, DOI 10.1007/978-3-319-77332-2_1
   Hodas NO, 2014, SCI REP-UK, V4, DOI 10.1038/srep04343
   Holme P, 2012, PHYS REP, V519, P97, DOI 10.1016/j.physrep.2012.03.001
   Karrer B, 2010, PHYS REV E, V82, DOI 10.1103/PhysRevE.82.016101
   Karsai M, 2016, SCI REP-UK, V6, DOI 10.1038/srep27178
   Karsai M, 2014, J R SOC INTERFACE, V11, DOI 10.1098/rsif.2014.0694
   Kivela M, 2014, J COMPLEX NETW, V2, P203, DOI 10.1093/comnet/cnu016
   Lazarsfeld P. F., 1948, COMMUNICATION IDEAS, P95
   Lee KM, 2014, PHYS REV E, V90, DOI 10.1103/PhysRevE.90.062816
   Liu QH, 2018, PHYS REV E, V97, DOI 10.1103/PhysRevE.97.022311
   Lu LY, 2011, NEW J PHYS, V13, DOI 10.1088/1367-2630/13/12/123005
   Miller JC, 2014, MATH MODEL NAT PHENO, V9, P4, DOI 10.1051/mmnp/20149202
   Miller JC, 2013, PLOS ONE, V8, DOI 10.1371/journal.pone.0069162
   Miller JC, 2012, J R SOC INTERFACE, V9, P890, DOI 10.1098/rsif.2011.0403
   Nematzadeh A, 2014, PHYS REV LETT, V113, DOI 10.1103/PhysRevLett.113.088701
   Parshani R, 2010, PHYS REV LETT, V105, DOI 10.1103/PhysRevLett.105.048701
   Pastor-Satorras R, 2015, REV MOD PHYS, V87, P925, DOI 10.1103/RevModPhys.87.925
   Piedrahita P, 2013, EPL-EUROPHYS LETT, V104, DOI 10.1209/0295-5075/104/48004
   Pierce W. D., 2013, BEHAV ANAL LEARNING
   Ruan ZY, 2015, PHYS REV LETT, V115, DOI 10.1103/PhysRevLett.115.218702
   Scheufele DA, 2002, COMMUN RES, V29, P46, DOI 10.1177/0093650202029001003
   Skinner BF, 2015, SCHEDULES REINFORCEM
   Vollmer TR, 2001, J APPL BEHAV ANAL, V34, P241, DOI 10.1901/jaba.2001.34-241
   Wang L, 2018, NAT COMMUN, V9, DOI 10.1038/s41467-017-02344-z
   Wang W, 2017, REP PROG PHYS, V80, DOI 10.1088/1361-6633/aa5398
   Wang W, 2015, PHYS REV E, V92, DOI 10.1103/PhysRevE.92.012820
   Watts DJ, 2002, P NATL ACAD SCI USA, V99, P5766, DOI 10.1073/pnas.082090499
   Weiss CH, 2014, PHYS REV X, V4, DOI 10.1103/PhysRevX.4.041008
   Yagan O, 2012, PHYS REV E, V86, DOI 10.1103/PhysRevE.86.036103
   Zhu YX, 2017, PHYS REV E, V96, DOI 10.1103/PhysRevE.96.012306
NR 48
TC 3
Z9 3
U1 2
U2 10
PU AMER PHYSICAL SOC
PI COLLEGE PK
PA ONE PHYSICS ELLIPSE, COLLEGE PK, MD 20740-3844 USA
SN 2470-0045
EI 2470-0053
J9 PHYS REV E
JI Phys. Rev. E
PD NOV 28
PY 2018
VL 98
IS 5
AR 052311
DI 10.1103/PhysRevE.98.052311
PG 15
WC Physics, Fluids & Plasmas; Physics, Mathematical
SC Physics
GA HC1QT
UT WOS:000451577700005
OA Bronze, Green Published
DA 2020-06-28
ER

PT J
AU Hoang, VT
   Gautret, P
AF Van-Thuan Hoang
   Gautret, Philippe
TI Infectious Diseases and Mass Gatherings
SO CURRENT INFECTIOUS DISEASE REPORTS
LA English
DT Review
DE Infectious diseases; Outbreaks; Mass gatherings; Hajj; Sport; Festival
ID RESPIRATORY SYNDROME CORONAVIRUS; PUBLIC-HEALTH SURVEILLANCE; HAJJ
   PILGRIMS; MERS-COV; NEISSERIA-MENINGITIDIS; ESCHERICHIA-COLI; RETURNING
   HAJJ; MIDDLE-EAST; STREPTOCOCCUS-PNEUMONIAE; MENINGOCOCCAL SEROGROUP
AB Mass gatherings (MGs) are characterized by a high concentration of people at a specific time and location. Infectious diseases are of particular concern at MGs. The aim of this review was to summarize findings in the field of infectious diseases with a variety of pathogens associated with international MGs in the last 5 years.
   In the context of Hajj, one of the largest religious MGs at Mecca, Saudi Arabia, respiratory tract infections are the leading cause of infectious diseases in pilgrims with a prevalence of 50-93%. The most commonly acquired respiratory viruses were human rhinovirus, followed by human coronaviruses and influenza A virus, in decreasing order. Haemophilus influenzae, Staphylococcus aureus, and Streptococcus pneumoniae were the predominant bacteria. The prevalence of Hajj-related diarrhea ranged from 1.1 to 23.3% and etiologies included Salmonella spp., and Escherichia coli, with evidence of acquisition of antimicrobial-resistant bacteria. In other MGs such as Muslim, Christian, and Hindu religious events, sports events, and large-scale open-air festivals, outbreaks have been reported less frequently. The most common outbreaks at these events involved diseases preventable by vaccination, notably measles and influenza. Gastrointestinal infections caused by a variety of pathogens were also recorded.
   Because social distancing and contact avoidance are difficult measures to implement in the context of many MGs, individual preventive measures including vaccination, use of face mask, disposable handkerchief and hand hygiene may be recommended. Nevertheless, the effectiveness of these measures has been poorly investigated in the context of MGs.
C1 [Gautret, Philippe] Aix Marseille Univ, Inst Hospitalo Univ M, 0000 0001 2176 4817, IRD, F-13385 Marseille 05, France.
   [Van-Thuan Hoang] Thai Binh Univ Med & Pharm, Thai Binh, Vietnam.
   [Van-Thuan Hoang; Gautret, Philippe] Aix Marseille Univ, Inst Hosp Univ Mediterranee Infect, AP HM, IRD,SSA,VITROME, 19-21 Blvd Jean Moulin, F-13385 Marseille 05, France.
   [Van-Thuan Hoang] Thai Binh Univ Med & Pharm, Thai Binh, Vietnam.
RP Gautret, P (reprint author), Aix Marseille Univ, Inst Hosp Univ Mediterranee Infect, AP HM, IRD,SSA,VITROME, 19-21 Blvd Jean Moulin, F-13385 Marseille 05, France.
EM philippe.gautret@club-internet.fr
CR Abd El Ghany M, 2017, EMERG INFECT DIS, V23, P1640, DOI 10.3201/eid2310.161642
   Abdullah S, 2013, E MEDITERR HEALTH J, V19, pS29
   Aberle JH, 2015, EMERG INFECT DIS, V21, P726, DOI 10.3201/eid2104.141745
   Abubakar I, 2012, LANCET INFECT DIS, V12, P66, DOI 10.1016/S1473-3099(11)70246-8
   Aguiar M, 2015, LANCET INFECT DIS, V15, P765, DOI 10.1016/S1473-3099(15)00073-0
   Ahmed QA, 2006, LANCET, V367, P1008, DOI 10.1016/S0140-6736(06)68429-8
   Al-Abdallat MM, 2017, J CLIN VIROL, V89, P34, DOI 10.1016/j.jcv.2017.01.010
   Al-Jasser FS, 2012, SAUDI MED J, V33, P879
   Al-Lami F, 2013, E MEDITERR HEALTH J, V19, pS13
   Al-Tawfiq JA, 2015, CLIN MICROBIOL INFEC, V21, P109, DOI [10.1016/j.cmi.2015.02.008, 10.1016/j.cmi.2014.11.013, 10.1016/j.cmi.2014.07.005]
   Al-Tawfiq JA, 2018, TRAVEL MED INFECT DI, V23, P6, DOI 10.1016/j.tmaid.2018.04.007
   Al-Tawfiq JA, 2017, TRAVEL MED INFECT DI, V19, P2, DOI 10.1016/j.tmaid.2017.10.005
   Al-Tawfiq JA, 2012, INFECT DIS CLIN N AM, V26, P725, DOI 10.1016/j.idc.2012.05.005
   AlBarrak A, 2018, INT J INFECT DIS, V69, P68, DOI 10.1016/j.ijid.2018.02.008
   Alyamani EJ, 2017, ANN CLIN MICROB ANTI, V16, DOI 10.1186/s12941-016-0177-6
   Annan A, 2015, TROP MED INT HEALTH, V20, P807, DOI 10.1111/tmi.12482
   Ashshi A, 2014, J INFECT DEV COUNTR, V8, P1169, DOI 10.3855/jidc.4204
   Atabani SF, 2016, INT J INFECT DIS, V47, P10, DOI 10.1016/j.ijid.2016.04.016
   Azeem Mohammad, 2014, Infectious Disorders - Drug Targets, V14, P125
   Barasheed Osamah, 2014, Virologica Sinica, V29, P364, DOI 10.1007/s12250-014-3507-x
   BAWAZIR S, 1992, [No title captured], V6, P222
   Benkouiten S, 2014, TRAVEL MED INFECT DI, V12, P429, DOI 10.1016/j.tmaid.2014.06.005
   Benkouiten S, 2014, EMERG INFECT DIS, V20, P1821, DOI 10.3201/eid2011.140600
   Botelho-Nevers E, 2013, EUROSURVEILLANCE, V18, P32
   Cariappa M P, 2015, Med J Armed Forces India, V71, P278, DOI 10.1016/j.mjafi.2014.08.001
   Ceyhan M, 2013, CLIN VACCINE IMMUNOL, V20, P66, DOI 10.1128/CVI.00314-12
   de Waroux OL, 2016, EUROSURVEILLANCE, V21, P2, DOI 10.2807/1560-7917.ES.2016.21.44.30390
   Emamian MH, 2013, IRAN RED CRESCENT ME, V15, P317, DOI 10.5812/ircmj.3681
   Folger AT, 2014, MMWR-MORBID MORTAL W, V62, P1045
   Ganaie F, 2018, TRAVEL MED INFECT DI, V23, P64, DOI 10.1016/j.tmaid.2018.04.002
   Gardy JL, 2015, J INFECT DIS, V212, P1574, DOI 10.1093/infdis/jiv271
   Gautret P, 2013, CLIN MICROBIOL INFEC, V19, pE315, DOI 10.1111/1469-0691.12174
   Gautret P, 2016, INT J INFECT DIS, V47, P46, DOI 10.1016/j.ijid.2016.03.007
   Gautret P, 2015, TRAVEL MED INFECT DI, V13, P485, DOI 10.1016/j.tmaid.2015.09.008
   Gautret P, 2015, TRAVEL MED INFECT DI, V13, P159, DOI 10.1016/j.tmaid.2015.02.005
   Gautret P, 2014, TRAVEL MED INFECT DI, V12, P481, DOI 10.1016/j.tmaid.2014.04.003
   Gautret P, 2014, EMERG INFECT DIS, V20, P728, DOI 10.3201/eid2004.131708
   Gautret P, 2016, INT J INFECT DIS, V47, P83, DOI 10.1016/j.ijid.2016.01.013
   Gautret P, 2016, TRAVEL MED INFECT DI, V14, P92, DOI 10.1016/j.tmaid.2015.12.008
   Grgic-Vitek M, 2014, EURO SURVEILL, V20
   Hamilton B, 2019, CLIN J SPORT MED, V29, P523, DOI 10.1097/JSM.0000000000000551
   Haseeb A, 2016, INT J INFECT DIS, V47, P92, DOI 10.1016/j.ijid.2016.06.006
   Hashem AM, 2018, ARCH VIROL, V163, P1219, DOI 10.1007/s00705-018-3732-y
   Hashim S, 2016, J TRAVEL MED, V23, DOI 10.1093/jtm/tav019
   Hassan S, 2013, E MEDITERR HEALTH J, V19, pS24
   Kanai M, 2017, WEST PAC SURVEILL RE, V8, DOI [10.5365/wpsar.2016.7.3.007, 10.5365/WPSAR.2016.7.3.007]
   Khan ID, 2018, J INFECT PUBLIC HEAL, V11, P165, DOI 10.1016/j.jiph.2017.06.004
   Koul PA, 2017, TRAVEL MED INFECT DI, V15, P45, DOI 10.1016/j.tmaid.2016.12.002
   Leangapichart T, 2017, J ANTIMICROB CHEMOTH, V72, P2627, DOI 10.1093/jac/dkx155
   Leangapichart T, 2016, ANTIMICROB AGENTS CH, V60, P6998, DOI 10.1128/AAC.01486-16
   Leangapichart T, 2016, ANTIMICROB AGENTS CH, V60, P5942, DOI 10.1128/AAC.00669-16
   Leangapichart T, 2016, ANTIMICROB AGENTS CH, V60, P3222, DOI 10.1128/AAC.02396-15
   Lessler Justin, 2014, PLoS Curr, V6, DOI 10.1371/currents.outbreaks.c5c9c9abd636164a9b6fd4dbda974369
   Ma XZ, 2017, BMC INFECT DIS, V17, DOI 10.1186/s12879-017-2791-0
   Marashi Sayyed Ali, 2014, Iran Red Crescent Med J, V16, pe12858, DOI 10.5812/ircmj.12858
   Marglani OA, 2016, TRAVEL MED INFECT DI, V14, P583, DOI 10.1016/j.tmaid.2016.11.004
   McCarthy M, 2015, BMJ-BRIT MED J, V350, DOI 10.1136/bmj.h436
   McCloskey B, 2014, LANCET, V383, P2083, DOI 10.1016/S0140-6736(13)62342-9
   Memish ZA, 2017, VACCINE, V35, P2473, DOI 10.1016/j.vaccine.2017.03.027
   Memish ZA, 2016, TRAVEL MED INFECT DI, V14, P242, DOI 10.1016/j.tmaid.2016.05.001
   Memish ZA, 2014, INT J INFECT DIS, V28, P171, DOI 10.1016/j.ijid.2014.09.005
   Memish ZA, 2014, J INFECT DIS, V210, P1067, DOI 10.1093/infdis/jiu150
   Memish ZA, 2014, INT J INFECT DIS, V25, P186, DOI 10.1016/j.ijid.2014.06.003
   Memish ZA, 2014, LANCET, V383, P2073, DOI 10.1016/S0140-6736(14)60381-0
   Metanat M, 2015, TURK J MED SCI, V45, P1317, DOI 10.3906/sag-1405-7
   Muraduzzaman AKM, 2018, PLOS ONE, V13, DOI 10.1371/journal.pone.0189914
   Olaitan AO, 2015, INT J ANTIMICROB AG, V45, P600, DOI 10.1016/j.ijantimicag.2015.01.010
   Pane M, 2013, PLOS ONE, V8, DOI 10.1371/journal.pone.0073243
   Pesola AK, 2015, EURO SURVEILL, V20
   Razavi Seyed Mansour, 2014, Med J Islam Repub Iran, V28, P31
   Razavi Seyed Mansour, 2013, Med J Islam Repub Iran, V27, P179
   Refaey S, 2017, INFLUENZA OTHER RESP, V11, P57, DOI 10.1111/irv.12429
   Santibanez S, 2014, EUROSURVEILLANCE, DOI DOI 10.2807/1560-7917.ES2014.19.35.20891
   Sheridan, 2018, DIS DAILY       0214
   Shirah BH, 2017, J INFECT PUBLIC HEAL, V10, P277, DOI 10.1016/j.jiph.2016.04.016
   Sile B, 2015, SEX TRANSM DIS, V42, P710, DOI 10.1097/OLQ.0000000000000370
   Smallwood CAH, 2014, LANCET, V383, P2090, DOI 10.1016/S0140-6736(13)62384-3
   Sokhna C, 2017, TRAVEL MED INFECT DI, V19, P56, DOI 10.1016/j.tmaid.2017.08.005
   Soligard T, 2017, BRIT J SPORT MED, V51, P1265, DOI 10.1136/bjsports-2017-097956
   Soligard T, 2015, BRIT J SPORT MED, V49, P441, DOI 10.1136/bjsports-2014-094538
   Sow D, 2018, TRAVEL MED INFECT DI, V25, P26, DOI 10.1016/j.tmaid.2018.05.017
   Sridhar S, 2015, CLIN MICROBIOL INFEC, V21, P128, DOI 10.1016/j.cmi.2014.11.021
   Tabunga T, 2014, WEST PAC SURVEILL RE, V5, P9, DOI [10.5365/WPSAR.2013.4.4.006, 10.5365/wpsar.2013.4.4.006]
   Tavernise, 2016, NY TIMES
   van Beijsterveldt AMC, 2015, BRIT J SPORT MED, V49, P448, DOI 10.1136/bjsports-2014-094035
   Verhoeven P O, 2015, Clin Microbiol Infect, V21, DOI 10.1016/j.cmi.2015.03.020
   WHO, 2017, HLTH COND TRAV SAUD
   World Health Organization, 2008, COMM DIS AL RESP MAS
   World Health Organization, 2015, PUBL HLTH MASS GATH
   Yavarian J, 2018, TRAVEL MED INFECT DI, V21, P51, DOI 10.1016/j.tmaid.2017.10.007
   Yezli S, 2018, TRAVEL MED INFECT DI, V24, P51, DOI 10.1016/j.tmaid.2018.05.003
   Yezli S, 2017, AM J TROP MED HYG, V97, P1304, DOI 10.4269/ajtmh.17-0271
   Yezli S, 2016, INT J INFECT DIS, V47, P65, DOI 10.1016/j.ijid.2015.11.014
   Yezli S, 2016, INT J INFECT DIS, V47, P60, DOI 10.1016/j.ijid.2016.04.007
   Youbi M, 2013, E MEDITERR HEALTH J, V19, pS19
   Zumla A, 2017, LANCET INFECT DIS, V17, P895, DOI 10.1016/S1473-3099(17)30454-1
   Zumla A, 2016, INT J INFECT DIS, V47, P86, DOI 10.1016/j.ijid.2016.02.003
   Zumla A, 2014, TROP MED INT HEALTH, V19, P838, DOI 10.1111/tmi.12318
NR 98
TC 12
Z9 12
U1 16
U2 38
PU SPRINGER
PI NEW YORK
PA 233 SPRING ST, NEW YORK, NY 10013 USA
SN 1523-3847
EI 1534-3146
J9 CURR INFECT DIS REP
JI Curr. Infect. Dis. Rep.
PD NOV
PY 2018
VL 20
IS 11
AR 44
DI 10.1007/s11908-018-0650-9
PG 12
WC Infectious Diseases
SC Infectious Diseases
GA GR9HM
UT WOS:000443063700001
PM 30155747
OA Green Published
DA 2020-06-28
ER

PT J
AU Tuncer, N
   Mohanakumar, C
   Swanson, S
   Martcheva, M
AF Tuncer, Necibe
   Mohanakumar, Chindu
   Swanson, Samuel
   Martcheva, Maia
TI Efficacy of control measures in the control of Ebola, Liberia 2014-2015
SO JOURNAL OF BIOLOGICAL DYNAMICS
LA English
DT Article
DE Ebola; outbreak; mathematical models; differential equations; Akaike
   Information Criterion; reproduction number; control measures;
   mathematical epidemiology
ID IDENTIFIABILITY; OUTBREAKS
AB The largest outbreak of Ebola to date is the 2014 West Africa Ebola outbreak, with more than 10,000 cases and over 4000 deaths reported in Liberia alone. To control the spread of the outbreak, multiple interventions were implemented: identification and isolation of cases, contact tracing, quarantining of suspected contacts, proper personal protection, safely conducted burials, improved education, social awareness and individual protective measures. Devising rigorous methodologies for the evaluation of the effectiveness of the control measures implemented to stop an outbreak is of paramount importance. In this paper, we evaluate the effectiveness of the 2014 Ebola outbreak interventions. We rely on model selection to determine the best model that explains the 2014 Ebola outbreak data in Liberia which is the simplest model with a social distancing term. We couple structural and practical identifiability analysis with the computation of confidence intervals to pinpoint the uncertainty in the parameter estimations. Finally, we evaluate the efficacy of control measures using the Ebola model with social distancing. Among all the control measures, we find that social distancing had the most impact on the control of the 2014 Ebola epidemic in Libreria followed by isolation and quarantining
C1 [Tuncer, Necibe] Florida Atlantic Univ, Dept Math Sci, Boca Raton, FL 33431 USA.
   [Mohanakumar, Chindu; Swanson, Samuel; Martcheva, Maia] Univ Florida, Dept Math, Gainesville, FL 32611 USA.
RP Tuncer, N (reprint author), Florida Atlantic Univ, Dept Math Sci, Boca Raton, FL 33431 USA.; Mohanakumar, C; Swanson, S; Martcheva, M (reprint author), Univ Florida, Dept Math, Gainesville, FL 32611 USA.
EM ntuncer@fau.edu; chindu.mohanakumar@duke.edu; samueljswanson@ufl.edu;
   maia@ufl.edu
FU National Science Foundation (NSF)National Science Foundation (NSF)
   [DMS1515661/DMS-1515442]
FX The authors acknowledge support from the National Science Foundation
   (NSF) under grants DMS1515661/DMS-1515442.
CR [Anonymous], 2014, EB 2014 NEW CHALL NE, DOI [10.1056/nejmp1409903, DOI 10.1056/NEJMP1409903]
   Aylward B, 2014, NEW ENGL J MED, V371, P1481, DOI 10.1056/NEJMoa1411100
   Browne C, 2015, J THEOR BIOL, V384, P33, DOI 10.1016/j.jtbi.2015.08.004
   Burnham KP, 2002, MODEL SELECTION MULT
   Camacho A, 2014, EPIDEMICS-NETH, V9, P70, DOI 10.1016/j.epidem.2014.09.003
   Centers for Disease Control and Prevention, EB EB VIR DIS
   Centers for Disease Control and Prevention, EB VIR DIS
   Chis OT, 2011, PLOS ONE, V6, DOI 10.1371/journal.pone.0027755
   Chowell G, 2004, J THEOR BIOL, V229, P119, DOI 10.1016/j.jtbi.2004.03.006
   Chowell G, 2017, BMC MED, V15, DOI 10.1186/s12916-017-0811-y
   Chretien JP, 2015, ELIFE, V4, DOI 10.7554/eLife.09186
   Eisenberg MC, 2013, J THEOR BIOL, V324, P84, DOI 10.1016/j.jtbi.2012.12.021
   Fast Shannon M, 2015, PLoS Curr, V7, DOI 10.1371/currents.outbreaks.c3576278c66b22ab54a25e122fcdbec1
   Feldmann H, 2011, LANCET, V377, P849, DOI 10.1016/S0140-6736(10)60667-8
   King AA, 2015, P ROY SOC B-BIOL SCI, V282, DOI 10.1098/rspb.2015.0347
   Legrand J, 2007, EPIDEMIOL INFECT, V135, P610, DOI 10.1017/S0950268806007217
   Manfredi P., 2013, MODELING INTERPLAY H
   Martcheva M, 2014, J BIOL SYST, V22, P151, DOI 10.1142/S0218339014500090
   Miao HY, 2011, SIAM REV, V53, P3, DOI 10.1137/090757009
   Miranda ME, 1999, J INFECT DIS, V179, pS115, DOI 10.1086/514314
   Mubayi A, 2010, MATH BIOSCI ENG, V7, P687, DOI 10.3934/mbe.2010.7.687
   Rivers Caitlin M, 2014, PLoS Curr, V6, DOI 10.1371/currents.outbreaks.4d41fe5d6c05e9df30ddce33c66d084c
   Shen MW, 2015, SCI REP-UK, V5, DOI 10.1038/srep15818
   Swanson S., 2017, SIURO, V10, P65
   Tuncer N, 2016, B MATH BIOL, V78, P1796, DOI 10.1007/s11538-016-0200-2
   Webb Glenn, 2015, PLoS Curr, V7, DOI 10.1371/currents.outbreaks.846b2a31ef37018b7d1126a9c8adf22a
   World Health Organization, EB VIR DIS OUTBR NEW
   World Health Organization (WHO), 2015, FREQ ASK QUEST EB VI
NR 28
TC 2
Z9 2
U1 5
U2 8
PU TAYLOR & FRANCIS LTD
PI ABINGDON
PA 2-4 PARK SQUARE, MILTON PARK, ABINGDON OR14 4RN, OXON, ENGLAND
SN 1751-3758
EI 1751-3766
J9 J BIOL DYNAM
JI J. Biol. Dyn.
PD OCT 24
PY 2018
VL 12
IS 1
BP 913
EP 937
DI 10.1080/17513758.2018.1535095
PG 25
WC Ecology; Mathematical & Computational Biology
SC Environmental Sciences & Ecology; Mathematical & Computational Biology
GA HB6NY
UT WOS:000451189000001
PM 30355048
OA DOAJ Gold
DA 2020-06-28
ER

PT J
AU Peak, CM
   Wesolowski, A
   zu Erbach-Schoenberg, E
   Tatem, AJ
   Wetter, E
   Lu, X
   Power, D
   Weidman-Grunewald, E
   Ramos, S
   Moritz, S
   Buckee, CO
   Bengtsson, L
AF Peak, Corey M.
   Wesolowski, Amy
   zu Erbach-Schoenberg, Elisabeth
   Tatem, Andrew J.
   Wetter, Erik
   Lu, Xin
   Power, Daniel
   Weidman-Grunewald, Elaine
   Ramos, Sergio
   Moritz, Simon
   Buckee, Caroline O.
   Bengtsson, Linus
TI Population mobility reductions associated with travel restrictions
   during the Ebola epidemic in Sierra Leone: use of mobile phone data
SO INTERNATIONAL JOURNAL OF EPIDEMIOLOGY
LA English
DT Article
DE Ebola epidemic; travel restrictions; quarantine; mobile phone data; big
   data; human mobility; population mobility; Sierra Leone
ID INFLUENZA-A; VIRUS DISEASE; WEST-AFRICA; SPREAD; QUARANTINE; DYNAMICS;
   OUTBREAK
AB Background: Travel restrictions were implemented on an unprecedented scale in 2015 in Sierra Leone to contain and eliminate Ebola virus disease. However, the impact of epidemic travel restrictions on mobility itself remains difficult to measure with traditional methods. New 'big data' approaches using mobile phone data can provide, in near real-time, the type of information needed to guide and evaluate control measures.
   Methods: We analysed anonymous mobile phone call detail records (CDRs) from a leading operator in Sierra Leone between 20 March and 1 July in 2015. We used an anomaly detection algorithm to assess changes in travel during a national 'stay at home' lockdown from 27 to 29 March. To measure the magnitude of these changes and to assess effect modification by region and historical Ebola burden, we performed a time series analysis and a crossover analysis.
   Results: Routinely collected mobile phone data revealed a dramatic reduction in human mobility during a 3-day lockdown in Sierra Leone. The number of individuals relocating between chiefdoms decreased by 31% within 15 km, by 46% for 15-30 km and by 76% for distances greater than 30 km. This effect was highly heterogeneous in space, with higher impact in regions with higher Ebola incidence. Travel quickly returned to normal patterns after the restrictions were lifted.
   Conclusions: The effects of travel restrictions on mobility can be large, targeted and measurable in near real-time. With appropriate anonymization protocols, mobile phone data should play a central role in guiding and monitoring interventions for epidemic containment.
C1 [Peak, Corey M.; Buckee, Caroline O.] Harvard TH Chan Sch Publ Hlth, Dept Epidemiol, Ctr Communicable Dis Dynam, Boston, MA 02115 USA.
   [Peak, Corey M.; zu Erbach-Schoenberg, Elisabeth; Tatem, Andrew J.; Wetter, Erik; Lu, Xin; Power, Daniel; Bengtsson, Linus] Flowminder Fdn, Stockholm, Sweden.
   [Wesolowski, Amy] Johns Hopkins Bloomberg Sch Publ Hlth, Dept Epidemiol, Baltimore, MD USA.
   [zu Erbach-Schoenberg, Elisabeth; Tatem, Andrew J.] Univ Southampton, Dept Geog & Environm, WorldPop, Southampton, Hants, England.
   [Wetter, Erik] Stockholm Sch Econ, Misum, Stockholm, Sweden.
   [Wetter, Erik] Univ Makati, Asian Inst Management, Manila, Philippines.
   [Lu, Xin] Cent S Univ, Sch Business, Changsha, Hunan, Peoples R China.
   [Lu, Xin] Natl Univ Def Technol, Coll Informat Syst & Management, Changsha, Hunan, Peoples R China.
   [Weidman-Grunewald, Elaine; Ramos, Sergio; Moritz, Simon] Ericsson, Erisson Technol & Emerging Business, Stockholm, Sweden.
   [Bengtsson, Linus] Karolinska Inst, Dept Epidemiol & Publ Hlth Sci, Stockholm, Sweden.
RP Buckee, CO (reprint author), Harvard TH Chan Sch Publ Hlth, Dept Epidemiol, Ctr Communicable Dis Dynam, Boston, MA 02115 USA.
EM cbuckee@hsph.harvard.edu
RI Peak, Corey M/H-5998-2019; lu, xin/C-1940-2009
OI Peak, Corey M/0000-0001-6150-5318; lu, xin/0000-0002-3547-6493
FU National Institute of General Medical SciencesUnited States Department
   of Health & Human ServicesNational Institutes of Health (NIH) - USANIH
   National Institute of General Medical Sciences (NIGMS) [U54GM088558];
   National Research Service AwardUnited States Department of Health &
   Human ServicesNational Institutes of Health (NIH) - USA
   [T32AI007535-16A]; Wellcome TrustWellcome Trust [106866/Z/15/Z]; Swedish
   Research CouncilSwedish Research Council [D0313701]; Burroughs Wellcome
   FundBurroughs Wellcome Fund; Natural Science Foundation of ChinaNational
   Natural Science Foundation of China [71522014]
FX This work was supported by the National Institute of General Medical
   Sciences [U54GM088558]; National Research Service Award
   [T32AI007535-16A]; Wellcome Trust Sustaining Health Grant
   [106866/Z/15/Z]; and the Swedish Research Council [D0313701]. A.W. holds
   a Career Award at the Scientific Interface from the Burroughs Wellcome
   Fund. X.L. was partially supported by the Natural Science Foundation of
   China [71522014]. The content is solely the responsibility of the
   authors and does not necessarily represent the official views of the
   National Institute of General Medical Sciences nor of the National
   Institutes of Health. The funders of the study had no role in study
   design, data collection, data analysis, data interpretation or writing
   of the report.
CR Adolph C., 2013, SIMCF COUNTERFACTUAL
   Adolph C., 2015, MIXED EFFECTS PANEL
   Asia-Pacific Economic Coorporation, 2004, ASIA PAC BIOTECH NEW, V8, P672
   Bajardi P, 2011, PLOS ONE, V6, DOI 10.1371/journal.pone.0016591
   Balcan D, 2009, P NATL ACAD SCI USA, V106, P21484, DOI 10.1073/pnas.0906910106
   Bausch DG, 2014, PLOS NEGLECT TROP D, V8, DOI 10.1371/journal.pntd.0003056
   Bengtsson L, 2011, PLOS MED, V8, DOI 10.1371/journal.pmed.1001083
   Bivand RS, 2013, APPL SPATIAL DATA AN
   BOX GEP, 1975, J AM STAT ASSOC, V70, P70, DOI 10.2307/2285379
   Brownstein JS, 2006, PLOS MED, V3, P1826, DOI 10.1371/journal.pmed.0030401
   Chan M, 2014, NEW ENGL J MED, V371, P1183, DOI 10.1056/NEJMp1409859
   Cryer JD, 2008, SPRINGER TEXTS STAT, P1
   Drazen JM, 2014, NEW ENGL J MED, V371, P2029, DOI 10.1056/NEJMe1413139
   Dudas G, 2017, NATURE, V544, P309, DOI 10.1038/nature22040
   Fallah MP, 2015, PLOS NEGLECT TROP D, V9, DOI 10.1371/journal.pntd.0004260
   Fang LQ, 2016, P NATL ACAD SCI USA, V113, P4488, DOI 10.1073/pnas.1518587113
   Finger F, 2016, P NATL ACAD SCI USA, V113, P6421, DOI 10.1073/pnas.1522305113
   Halloran ME, 2014, SCIENCE, V346, P433, DOI 10.1126/science.346.6208.433-a
   Hyndman RJ, 2008, J STAT SOFTW, V27, P1, DOI 10.18637/jss.v027.i03
   LaMotte S., 2016, CDC ISSUES HISTORIC
   Lau MSY, 2017, P NATL ACAD SCI USA, V114, P2337, DOI 10.1073/pnas.1614595114
   Lu X, 2012, P NATL ACAD SCI USA, V109, P11576, DOI 10.1073/pnas.1203882109
   Medecins Sans Frontieres (MSF), 2014, EB QUAR CAN UND EFF
   Mitchell T, 2011, CLIN INFECT DIS, V52, pS138, DOI 10.1093/cid/ciq056
   National Ebola Reponse Centre (NERC), 2015, ZER EB CAMP 3 DAYS S
   National Ebola Reponse Centre (NERC), 2015, FAQS NAT ZER EB CAMP
   National Ebola Response Centre (NERC), 2015, SURG OP ORD
   Pebesma E., 2005, CLASSES METHODS SPAT
   Pinheiro J., 2016, R CORE TEAM NLME LIN
   Poletto C, 2014, EUROSURVEILLANCE, V19, P1
   PORTER D, 1999, [No title captured]
   ROSNER B, 1983, TECHNOMETRICS, V25, P165, DOI 10.2307/1268549
   SteelFisher GK, 2012, LANCET INFECT DIS, V12, P845, DOI 10.1016/S1473-3099(12)70206-2
   Tognotti E, 2013, EMERG INFECT DIS, V19, P254, DOI 10.3201/eid1902.120312
   Viboud C, 2006, PLOS MED, V3, P2159, DOI 10.1371/journal.pmed.0030503
   Wesolowski A., 2014, PLOS CURR OUTBREAKS
   Wesolowski A, 2013, J R SOC INTERFACE, V10, DOI 10.1098/rsif.2012.0986
NR 37
TC 8
Z9 8
U1 5
U2 11
PU OXFORD UNIV PRESS
PI OXFORD
PA GREAT CLARENDON ST, OXFORD OX2 6DP, ENGLAND
SN 0300-5771
EI 1464-3685
J9 INT J EPIDEMIOL
JI Int. J. Epidemiol.
PD OCT
PY 2018
VL 47
IS 5
BP 1562
EP 1570
DI 10.1093/ije/dyy095
PG 9
WC Public, Environmental & Occupational Health
SC Public, Environmental & Occupational Health
GA HA3TH
UT WOS:000450177900030
PM 29947788
OA Green Accepted, Green Published, Other Gold
DA 2020-06-28
ER

PT J
AU Shanks, GD
   Wilson, N
   Kippen, R
   Brundage, JF
AF Shanks, G. Dennis
   Wilson, Nick
   Kippen, Rebecca
   Brundage, John F.
TI The unusually diverse mortality patterns in the Pacific region during
   the 1918-21 influenza pandemic: reflections at the pandemic's centenary
SO LANCET INFECTIOUS DISEASES
LA English
DT Review
ID UNITED-STATES; RISK-FACTORS; PURULENT BRONCHITIS; VARIABLE MORTALITY;
   NEW-ZEALAND; VIRUS; EPIDEMIC; POPULATIONS; PNEUMONIA; PREPAREDNESS
AB The 1918-21 influenza pandemic was the most lethal natural event in recent history. In the Pacific region, the pandemic's effects varied greatly across different populations and settings. In this region, the pandemic's lethal effects extended over 3 years, from November, 1918, in New Zealand to as late as July, 1921, in New Caledonia. Although a single virus strain probably affected all the islands, mortality varied from less than 0.1% in Tasmania, to 22% in Western Samoa. The varied expressions of the pandemic across the islands reflected the nature and timing of past influenza epidemics, degrees of social isolation, ethnicity and sex-related effects, and the likelihood of exposures to pathogenic respiratory bacteria during influenza illnesses. The high case-fatality rate associated with this pandemic seems unlikely to recur in future influenza pandemics; however, understanding the critical determinants of the mass mortality associated with the 1918-21 pandemic is essential to prepare for future pandemics.
C1 [Shanks, G. Dennis] Australian Army Malaria Inst, Brisbane, Qld, Australia.
   [Shanks, G. Dennis] Univ Queensland, Sch Publ Hlth, Brisbane, Qld, Australia.
   [Wilson, Nick] Univ Otago, Dept Publ Hlth, Wellington, New Zealand.
   [Kippen, Rebecca] Monash Univ, Sch Rural Hlth, Melbourne, Vic, Australia.
   [Brundage, John F.] Armed Forces Hlth Surveillance Ctr, Silver Spring, MD USA.
RP Shanks, GD (reprint author), Australian Army Malaria Inst, Enoggera, Qld 4051, Australia.
EM dennis.shanks@defence.gov.au
RI Brundage, John/Q-9244-2019
OI Kippen, Rebecca/0000-0002-4823-5832
CR Abrahams A, 1919, LANCET, V1, P1
   Abrahams A, 1917, LANCET, V2, P377
   [Anonymous], 1892, Br Med J, V1, P355
   Atkinson RCE, 1920, REPORT 2 YEARS ENDIN
   Boyd M., 1968, NZ J HIST, V2, P148
   Braisted W., 1920, ANN REPORTS NAVY DEP
   BROWN P, 1970, AM J TROP MED HYG, V19, P170, DOI 10.4269/ajtmh.1970.19.170
   Brundage JF, 2006, LANCET INFECT DIS, V6, P303, DOI 10.1016/S1473-3099(06)70466-2
   Brundage JF, 2011, J INFECT DIS, V203, P1034, DOI 10.1093/infdis/jiq149
   CARROLL V, 1975, [No title captured]
   Carter DM, 2012, PLOS ONE, V7, DOI 10.1371/journal.pone.0039435
   Cliff A, 2000, ISLAND EPIDEMICS
   Collins SD, 1931, AGE SEX INCIDENCE IN, P1909
   Crampton HE, 1922, SCIENCE, V55, P90, DOI 10.1126/science.55.1413.90
   Crosby AW, 2003, AM FORGOTTEN PANDEMI
   Cumpston J. H. L., 1919, INFLUENZA MARITIME Q
   Cumpston JHL, 1989, HLTH DIS AUSTR HIST
   Damjanovic D, 2012, CLIN IMMUNOL, V144, P57, DOI 10.1016/j.clim.2012.05.005
   Davies S., 1893, BRIT MED J, V1, P982
   Delater D., 1923, REV HYGIENE, V45, P408
   Elliot G., 1919, REPORT SAMOAN EPIDEM
   Erskine J., 1853, J CRUISE ISLANDS W P
   Eyre JWH, 1918, REPORT AUTUMN INFLUE
   Gagnon A, 2015, PLOS PATHOG, V11, DOI 10.1371/journal.ppat.1004615
   Garcia-Sastre A, 2006, J INFECT DIS, V194, pS127, DOI 10.1086/507546
   Government of Fiji, 1893, REP COMM APP INQ DEC
   Government of New Zealand, 1924, NZ OFF YB 1924
   Government of New Zealand, 1920, OFF NZ YB 1920, V1920
   Grey F, 1919, MED J AUSTRALIA, P359
   Gunn P, 2016, HOUSEHOLD FAMILY FOR
   Ireland M., 1920, WAR DEP ANN REPORTS
   ISAACS A, 1950, LANCET, V258, P64
   Joseph A, 1951, CHAMORROS CAROLINIAN
   Kippen R., 2017, DEATHS REGISTERED TA
   Lambert S., 1934, DEPOPULATION PACIFIC, V23
   MacLean F. S., 1964, CHALLENGE HLTH HIST
   Marshall HK, 1927, J AMER MED ASSOC, V89, P2133, DOI 10.1001/jama.1927.02690250055026
   McArthur N., 1968, ISLAND POPULATIONS P
   McAuley JL, 2015, FRONT IMMUNOL, V6, DOI 10.3389/fimmu.2015.00419
   McLane JR, 2013, THESIS
   McLeod MA, 2008, EMERG INFECT DIS, V14, P468, DOI 10.3201/eid1403.070927
   Morens DM, 2008, J INFECT DIS, V198, P962, DOI 10.1086/591708
   Morens DM, 2007, J INFECT DIS, V195, P1018, DOI 10.1086/511989
   Morens DM, 2012, EMERG INFECT DIS, V18, P332, DOI 10.3201/eid1802.111409
   Morens DM, 2009, NEW ENGL J MED, V361, P225, DOI 10.1056/NEJMp0904819
   Murray CJL, 2006, LANCET, V368, P2211, DOI 10.1016/S0140-6736(06)69895-4
   Newman G., 1920, REPORT PANDEMIC INFL
   Nishiura H, 2009, BMC INFECT DIS, V9, DOI 10.1186/1471-2334-9-27
   Paton RT, 1920, REPORT INFLUENZA EPI
   Peltier M., 1922, B OFFICE INT HYGIENE, V14, P676
   Pool D I, 1973, Bull Hist Med, V47, P273
   Quandelacy TM, 2014, AM J EPIDEMIOL, V179, P156, DOI 10.1093/aje/kwt235
   Queensland Government, 1919, ANN REP COMM PUBL HL
   Rice G, 1983, N Z Popul Rev, V9, P44
   Rice G., 2005, BLACK NOV 1918 INFL
   Schmitt R.C., 1999, HAWAIIAN J HIST, V33, P101
   SCRAGG R, 1977, PAPUA NEW GUINEA MED, V20, P102
   SERFLING RE, 1967, AM J EPIDEMIOL, V86, P433, DOI 10.1093/oxfordjournals.aje.a120753
   Sertsou G, 2006, THEOR BIOL MED MODEL, V3, DOI 10.1186/1742-4682-3-38
   Shanks GD, 2015, EPIDEMIOL INFECT, V143, P1816, DOI 10.1017/S0950268814002805
   Shanks GD, 2013, EPIDEMIOL INFECT, V141, P2205, DOI 10.1017/S0950268812003032
   Shanks GD, 2013, EPIDEMIOL INFECT, V141, P353, DOI 10.1017/S0950268812000866
   Shanks GD, 2016, MIL MED, V181, P878, DOI 10.7205/MILMED-D-15-00124
   Shanks GD, 2014, LANCET, V384, P1699, DOI 10.1016/S0140-6736(14)61786-4
   Shanks GD, 2012, INFLUENZA OTHER RESP, V6, P417, DOI 10.1111/j.1750-2659.2011.00332.x
   Shanks GD, 2012, EMERG INFECT DIS, V18, P201, DOI 10.3201/eid1802.102042
   Shanks GD, 2011, LANCET INFECT DIS, V11, P793, DOI 10.1016/S1473-3099(11)70151-7
   Shanks GD, 2011, AM J EPIDEMIOL, V173, P1211, DOI 10.1093/aje/kwq504
   Shanks GD, 2010, J INFECT DIS, V201, P1880, DOI 10.1086/652868
   Sheng ZM, 2011, P NATL ACAD SCI USA, V108, P16416, DOI 10.1073/pnas.1111179108
   Shinya K, 2011, VIROL J, V8, DOI 10.1186/1743-422X-8-97
   SHLOMOWITZ R, 1987, J PAC HIST, V22, P34, DOI 10.1080/00223348708572550
   Shlomowitz R, 1990, J Aust Popul Assoc, V7, P116
   Summers JA, 2013, NEW ZEAL MED J, V126, P36
   Summers JA, 2010, EMERG INFECT DIS, V16, P1931, DOI 10.3201/eid1612.100429
   Taubenberger JK, 2006, EMERG INFECT DIS, V12, P15, DOI 10.3201/eid1209.05-0979
   TAYLOR R, 1985, J MED VIROL, V16, P127, DOI 10.1002/jmv.1890160205
   TOMKINS SM, 1992, J PAC HIST, V27, P181, DOI 10.1080/00223349208572706
   Tumpey TM, 2005, SCIENCE, V310, P77, DOI 10.1126/science.1119392
   Turner G., 1986, 19 YEARS POLYNESIA
   Vaughan VC, 1919, J LAB CLIN MED, V4, P647
   Vidal SM, 2011, CURR OPIN VIROL, V1, P497, DOI 10.1016/j.coviro.2011.10.017
   Wilson N, 2014, J INFECT DIS, V210, DOI 10.1093/infdis/jiu191
   Wilson N, 2012, EMERG INFECT DIS, V18, P71, DOI 10.3201/eid1801.110035
   Worobey M, 2014, P NATL ACAD SCI USA, V111, P8107, DOI 10.1073/pnas.1324197111
NR 85
TC 9
Z9 9
U1 0
U2 3
PU ELSEVIER SCI LTD
PI OXFORD
PA THE BOULEVARD, LANGFORD LANE, KIDLINGTON, OXFORD OX5 1GB, OXON, ENGLAND
SN 1473-3099
EI 1474-4457
J9 LANCET INFECT DIS
JI Lancet Infect. Dis.
PD OCT
PY 2018
VL 18
IS 10
BP E323
EP E332
DI 10.1016/S1473-3099(18)30178-6
PG 10
WC Infectious Diseases
SC Infectious Diseases
GA GV0ST
UT WOS:000445774200003
PM 29754745
DA 2020-06-28
ER

PT J
AU Munday, JD
   van Hoek, AJ
   Edmunds, WJ
   Atkins, KE
AF Munday, James D.
   van Hoek, Albert Jan
   Edmunds, W. John
   Atkins, Katherine E.
TI Quantifying the impact of social groups and vaccination on inequalities
   in infectious diseases using a mathematical model
SO BMC MEDICINE
LA English
DT Article
DE Inequality; Mathematical modelling; Influenza; Rubella; Social groups;
   Vaccination
ID PANDEMIC INFLUENZA; HEALTH INEQUALITIES; UNITED-STATES; ETHNIC
   DISPARITIES; MEASLES OUTBREAK; DETERMINANTS; DEPRIVATION; ENGLAND;
   MORTALITY; LONDON
AB Background: Social and cultural disparities in infectious disease burden are caused by systematic differences between communities. Some differences have a direct and proportional impact on disease burden, such as health-seeking behaviour and severity of infection. Other differences-such as contact rates and susceptibility-affect the risk of transmission, where the impact on disease burden is indirect and remains unclear. Furthermore, the concomitant impact of vaccination on such inequalities is not well understood.
   Methods: To quantify the role of differences in transmission on inequalities and the subsequent impact of vaccination, we developed a novel mathematical framework that integrates a mechanistic model of disease transmission with a demographic model of social structure, calibrated to epidemiologic and empirical social contact data.
   Results: Our model suggests realistic differences in two key factors contributing to the rates of transmission-contact rate and susceptibility-between two social groups can lead to twice the risk of infection in the high-risk population group relative to the low-risk population group. The more isolated the high-risk group, the greater this disease inequality. Vaccination amplified this inequality further: equal vaccine uptake across the two population groups led to up to seven times the risk of infection in the high-risk group. To mitigate these inequalities, the high-risk population group would require disproportionately high vaccination uptake.
   Conclusion: Our results suggest that differences in contact rate and susceptibility can play an important role in explaining observed inequalities in infectious diseases. Importantly, we demonstrate that, contrary to social policy intentions, promoting an equal vaccine uptake across population groups may magnify inequalities in infectious disease risk.
C1 [Munday, James D.; van Hoek, Albert Jan; Edmunds, W. John; Atkins, Katherine E.] London Sch Hyg & Trop Med, Ctr Math Modelling Infect Dis, London, England.
   [Munday, James D.; van Hoek, Albert Jan; Edmunds, W. John; Atkins, Katherine E.] London Sch Hyg & Trop Med, Fac Epidemiol & Populat Hlth, Dept Infect Dis Epidemiol, London, England.
   [van Hoek, Albert Jan] Natl Inst Publ Hlth & Environm RIVM, Bilthoven, Netherlands.
   [Atkins, Katherine E.] Univ Edinburgh, Edinburgh Med Sch, Usher Inst Populat Hlth Sci & Informat, Ctr Global Hlth, Edinburgh, Midlothian, Scotland.
RP Munday, JD (reprint author), London Sch Hyg & Trop Med, Ctr Math Modelling Infect Dis, London, England.; Munday, JD (reprint author), London Sch Hyg & Trop Med, Fac Epidemiol & Populat Hlth, Dept Infect Dis Epidemiol, London, England.
EM James.Munday@lshtm.ac.uk
FU National Institute for Health Research Health Protection Research Unit
   (NIHR HPRU) in immunisation at the London School of Hygiene & Tropical
   Medicine; Public Health England
FX JM, AJvH and KEA received funding from the National Institute for Health
   Research Health Protection Research Unit (NIHR HPRU) in immunisation at
   the London School of Hygiene & Tropical Medicine in partnership with
   Public Health England. The views expressed are those of the authors and
   not necessarily those of the UK National Health Service, the UK NIHR,
   the UK Medical Research Council, the UK Department of Health or Public
   Health England.
CR Atkinson P, 2005, ARCH DIS CHILD, V90, P424, DOI 10.1136/adc.2003.048892
   Baguelin M, 2013, PLOS MED, V10, DOI 10.1371/journal.pmed.1001527
   Balasegaram S, 2012, INFLUENZA OTHER RESP, V6, pe35, DOI 10.1111/j.1750-2659.2011.00327.x
   Baugh V, 2013, EMERG INFECT DIS, V19, P1707, DOI 10.3201/eid1910.130258
   Blain AP, 2014, EPIDEMIOL INFECT, V142, P388, DOI 10.1017/S0950268813001015
   Blumenshine P, 2008, EMERG INFECT DIS, V14, P709, DOI 10.3201/eid1405.071301
   Campbell PT, 2017, BMC INFECT DIS, V17, DOI 10.1186/s12879-017-2735-8
   Casey Louise, 2016, CASEY REV REV OPPORT
   Chapman KE, 2013, J PUBLIC HEALTH-UK, V35, P558, DOI 10.1093/pubmed/fdt011
   CSDH, 2008, CLOS GAP GEN
   Dee DL, 2011, ANN EPIDEMIOL, V21, P623, DOI 10.1016/j.annepidem.2011.03.002
   Doherty E, 2014, VACCINE, V32, P3438, DOI 10.1016/j.vaccine.2014.03.084
   Edmunds WJ, 2000, EPIDEMIOL INFECT, V125, P617, DOI 10.1017/S0950268800004660
   Fine P, 2011, CLIN INFECT DIS, V52, P911, DOI 10.1093/cid/cir007
   Ganczak M, 2013, VACCINE, V31, P5687, DOI 10.1016/j.vaccine.2013.09.056
   Garnett GP, 1996, J INFECT DIS, V174, pS150, DOI 10.1093/infdis/174.Supplement_2.S150
   Gastanaduy PA, 2016, NEW ENGL J MED, V375, P1343, DOI 10.1056/NEJMoa1602295
   Haroon SMM, 2011, J PUBLIC HEALTH-UK, V33, P503, DOI 10.1093/pubmed/fdr029
   Herman J., 2017, JOSS, V2, P97, DOI DOI 10.21105/J0SS.00097
   Heymann DL, 2014, CONTROL COMMUNICABLE
   Hutchins SS, 2009, AM J PUBLIC HEALTH, V99, pS243, DOI 10.2105/AJPH.2009.164814
   Hyder A, 2015, EPIDEMICS-NETH, V11, P71, DOI 10.1016/j.epidem.2015.03.004
   Inglis NJ, 2014, EPIDEMIOL INFECT, V142, P428, DOI 10.1017/S0950268813001234
   Jordan R, 2006, RESP MED, V100, P1282, DOI 10.1016/j.rmed.2005.10.014
   Kawachi I, 2002, J EPIDEMIOL COMMUN H, V56, P647, DOI 10.1136/jech.56.9.647
   Kumar S, 2015, BMC PUBLIC HEALTH, V15, DOI 10.1186/s12889-015-2284-2
   Kumar S, 2012, AM J PUBLIC HEALTH, V102, P134, DOI 10.2105/AJPH.2011.300307
   Lee KC, 2015, PLOS ONE, V10, DOI 10.1371/journal.pone.0117305
   Levy NS, 2013, J PUBLIC HEALTH MAN, V19, P16, DOI 10.1097/PHH.0b013e31824155a2
   Mayoral JM, 2013, BMC PUBLIC HEALTH, V13, DOI 10.1186/1471-2458-13-118
   Metcalf CJE, 2012, EPIDEMIOL INFECT, V140, P2290, DOI 10.1017/S0950268812000131
   Millett ERC, 2013, PLOS ONE, V8, DOI 10.1371/journal.pone.0075131
   Mossong J, 2008, PLOS MED, V5, P381, DOI 10.1371/journal.pmed.0050074
   Myles PR, 2009, EPIDEMIOL INFECT, V137, P709, DOI 10.1017/S0950268808001428
   Navaranjan D, 2014, BMC PUBLIC HEALTH, V14, DOI 10.1186/1471-2458-14-214
   Nyland GA, 2015, EPIDEMIOL INFECT, V143, P1129, DOI 10.1017/S0950268814001873
   Peng Y, 2013, PUBLIC HEALTH, V127, P930, DOI 10.1016/j.puhe.2013.06.007
   Python Software Foundation, 2013, PYTH LANG REF VER 2
   Quinn SC, 2014, BIOSECUR BIOTERROR, V12, P263, DOI 10.1089/bsp.2014.0032
   Rutter PD, 2012, INT J PUBLIC HEALTH, V57, P745, DOI 10.1007/s00038-012-0337-1
   Semenza JC, 2010, EUROSURVEILLANCE, V15, P2
   Semenza JC, 2010, EUROSURVEILLANCE, V15, P32
   Semenza JC, 2008, AM J PUBLIC HEALTH, V98, P787, DOI 10.2105/AJPH.2007.120329
   Sobol IM, 2001, MATH COMPUT SIMULAT, V55, P271, DOI 10.1016/S0378-4754(00)00270-6
   Uscher-Pines L, 2011, AM J PUBLIC HEALTH, V101, P1252, DOI 10.2105/AJPH.2011.300133
   van Hoek AJ, 2013, PLOS ONE, V8, DOI 10.1371/journal.pone.0076180
   Wilson N, 2012, EMERG INFECT DIS
   Woolhouse MEJ, 1997, P NATL ACAD SCI USA, V94, P338, DOI 10.1073/pnas.94.1.338
   Yousey-Hindes KM, 2011, AM J PUBLIC HEALTH, V101, P1785, DOI 10.2105/AJPH.2011.300224
   Zhao H, 2015, EPIDEMIOL INFECT, V143, P3375, DOI 10.1017/S0950268815000576
NR 50
TC 0
Z9 0
U1 1
U2 4
PU BMC
PI LONDON
PA CAMPUS, 4 CRINAN ST, LONDON N1 9XW, ENGLAND
SN 1741-7015
J9 BMC MED
JI BMC Med.
PD SEP 26
PY 2018
VL 16
AR 162
DI 10.1186/s12916-018-1152-1
PG 12
WC Medicine, General & Internal
SC General & Internal Medicine
GA GV0EF
UT WOS:000445729700001
PM 30253772
OA DOAJ Gold, Green Accepted, Green Published
DA 2020-06-28
ER

PT J
AU Zhang, XS
   Lo Iacono, G
AF Zhang, Xu-Sheng
   Lo Iacono, Giovanni
TI Estimating human-to-human transmissibility of hepatitis A virus in an
   outbreak at an elementary school in China, 2011
SO PLOS ONE
LA English
DT Article
ID UNITED-STATES; DISEASE; MODEL
AB Hepatitis A is caused by hepatitis A virus and occurs worldwide. Estimating the transmissibility, which is usually characterized by the basic reproductive number R-0, the mean number of secondary infectious cases generated by a single primary infectious case introduced into a totally susceptible population, provides crucial information for the effort required to stop infection spreading. Hepatitis A virus is usually transmitted indirectly through contaminated food and environment. An outbreak from March to June 2011 was reported to have occurred at an elementary school of 698 pupils in China and it was found that the outbreak was due to direct transmission between school children. Based on the symptom onset date and the social contact network of the children, in this study we estimate the serial interval (i.e. the gap in symptom onset between an infectee and its infector) and use different statistical methods to estimate R-0. Combining with the positivity of IgG antibodies tests, we develop a compartmental transmission dynamics model which includes both asymptomatic and symptomatic infections to estimate the overall R-0. Our analysis suggests a serial interval of mean = 23.9 days and standard deviation = 20.9 days. The different statistical methods suggest estimates for R-0 in the outbreak varying from 2.1 to 2.8, and the estimates from the transmission dynamics model are consistent with this range. Our estimates are in agreement with that from one study in England but are higher than that from one study in the United States. Our transmission dynamics model suggests that the proportion of symptomatic infections is about 9%, implying that there were about 344 asymptomatic infections along with the 32 observed symptomatic cases. Furthermore, it is shown that the inclusion of asymptomatic infection in the epidemic process increases the estimate of R-0 but does not do so greatly provided that the proportion of symptomatic infections is constant over the outbreak and there is no difference in transmissibility between symptomatic and asymptomatic infections.
C1 [Zhang, Xu-Sheng] Publ Hlth England, Ctr Infect Dis Surveillance & Control, Natl Infect Serv, London, England.
   [Zhang, Xu-Sheng] Imperial Coll Sch Publ Hlth, Med Res Council Ctr Outbreak Anal & Modelling, Dept Infect Dis Epidemiol, Norfolk Pl, London, England.
   [Lo Iacono, Giovanni] Publ Hlth England, Chem & Environm Effects Ctr Radiat, Chem & Environm Hazards, London, England.
   [Lo Iacono, Giovanni] Univ Surrey, Sch Vet Med, Guildford, Surrey, England.
RP Zhang, XS (reprint author), Publ Hlth England, Ctr Infect Dis Surveillance & Control, Natl Infect Serv, London, England.; Zhang, XS (reprint author), Imperial Coll Sch Publ Hlth, Med Res Council Ctr Outbreak Anal & Modelling, Dept Infect Dis Epidemiol, Norfolk Pl, London, England.
EM xu-sheng.zhang@phe.gov.uk
RI Iacono, Giovanni Lo/J-7164-2019
OI Iacono, Giovanni Lo/0000-0002-6150-2843; Zhang,
   Xu-Sheng/0000-0002-6596-4500
CR ANDERSON R M, 1991
   Anonymous, 2006, Morbidity and Mortality Weekly Report, V55, P1
   Armstrong GL, 2002, PEDIATRICS, V109, P839, DOI 10.1542/peds.109.5.839
   Beebeejaun K, 2017, EUROSURVEILLANCE, V22, P7, DOI 10.2807/1560-7917.ES.2017.22.5.30454
   Champredon D, 2018, EPIDEMICS-NETH, V22, P36, DOI 10.1016/j.epidem.2017.02.011
   Chowell G, 2016, J R SOC INTERFACE, V13, DOI 10.1098/rsif.2016.0659
   Connor BA, 2005, AM J MED, V118, P58, DOI 10.1016/j.amjmed.2005.07.018
   Fraser C, 2007, PLOS ONE, V2, DOI 10.1371/journal.pone.0000758
   GAY NJ, 1994, EPIDEMIOL INFECT, V113, P113, DOI 10.1017/S0950268800051529
   Hawker J, 2001, COMMUNICABLE DIS CON
   Hens N, 2012, AM J EPIDEMIOL, V176, P196, DOI 10.1093/aje/kws006
   Hollinger FB, 1996, FIELDS VIROLOGY, P735
   KOFF RS, 1992, VACCINE, V10, pS15, DOI 10.1016/0264-410X(92)90533-P
   Lim Hyun-Sul, 2013, J Prev Med Public Health, V46, P62, DOI 10.3961/jpmph.2013.46.2.62
   Matheny SC, 2012, AM FAM PHYSICIAN, V86, P1027
   Nishiura H, 2016, BMJ OPEN, V6, DOI 10.1136/bmjopen-2015-009936
   Omori R, 2015, SCI REP-UK, V5, DOI 10.1038/srep14473
   Pell B, 2018, EPIDEMICS-NETH, V22, P62, DOI 10.1016/j.epidem.2016.11.002
   Regan DG, 2016, EPIDEMIOL INFECT, V144, P1528, DOI 10.1017/S0950268815002605
   Tuite AR, 2018, EPIDEMICS-NETH, V22, P71, DOI 10.1016/j.epidem.2016.09.001
   Van Effelterre TP, 2006, CLIN INFECT DIS, V43, P158, DOI 10.1086/505115
   Wallinga J, 2007, P ROY SOC B-BIOL SCI, V274, P599, DOI 10.1098/rspb.2006.3754
   Wallinga J, 2004, AM J EPIDEMIOL, V160, P509, DOI 10.1093/aje/kwh255
   White LF, 2008, STAT MED, V27, P2999, DOI 10.1002/sim.3136
   WHO Immunization Vaccines and Biologicals, 2009, WHO IMMUNIZATION VAC
   Woolhouse M, 2001, NATURE, V411, P258, DOI 10.1038/35077149
   Wu JB, 2014, EPIDEMIOL INFECT, V142, P1450, DOI 10.1017/S0950268813002331
   Wu Jau-Shin, 1993, Journal of the Formosan Medical Association, V92, P812
   Zhang XS, 2017, INFLUENZA OTHER RESP, V11, P434, DOI 10.1111/irv.12467
NR 29
TC 2
Z9 2
U1 2
U2 2
PU PUBLIC LIBRARY SCIENCE
PI SAN FRANCISCO
PA 1160 BATTERY STREET, STE 100, SAN FRANCISCO, CA 94111 USA
SN 1932-6203
J9 PLOS ONE
JI PLoS One
PD SEP 24
PY 2018
VL 13
IS 9
AR e0204201
DI 10.1371/journal.pone.0204201
PG 14
WC Multidisciplinary Sciences
SC Science & Technology - Other Topics
GA GV3MI
UT WOS:000445998100026
PM 30248120
OA DOAJ Gold, Green Accepted, Green Published
DA 2020-06-28
ER

PT J
AU Davis, BM
   Foxman, B
   Monto, AS
   Baric, RS
   Martin, ET
   Uzicanin, A
   Rainey, JJ
   Aiello, AE
AF Davis, Brian M.
   Foxman, Betsy
   Monto, Arnold S.
   Baric, Ralph S.
   Martin, Emily T.
   Uzicanin, Amra
   Rainey, Jeanette J.
   Aiello, Allison E.
TI Human coronaviruses and other respiratory infections in young adults on
   a university campus: Prevalence, symptoms, and shedding
SO INFLUENZA AND OTHER RESPIRATORY VIRUSES
LA English
DT Article
DE acute respiratory infection; coronavirus; human; influenza; symptoms;
   university
ID COMMON-COLD; CHILDREN; NL63; EPIDEMIOLOGY; VIRUSES; DISEASE; OC43; HKU1;
   HOSPITALIZATIONS; IDENTIFICATION
AB BackgroundThe prevalence, symptom course, and shedding in persons infected with the 4 most common human coronaviruses (HCoV)-229E, HKU1, NL63, and OC43 are poorly described.
   ObjectivesWe estimate their prevalence and associated symptoms among college students identified via a social network study design.
   Patients/MethodsWe collected 1-3 samples (n=250 specimens) from 176 participants between October 2012 and January 17, 2013: participants with acute respiratory infection (ARI; cough and body aches or chills or fever/feverishness) and their social contacts. Virus was detected using RT-PCR.
   Results30.4% (76/250) of specimens tested positive for any virus tested, and 4.8% (12/250) were positive for 2 or more viruses. Human coronaviruses (HCoVs [22.0%; 55/250]), rhinovirus (7.6%; 19/250), and influenza A (6.4%; 16/250) were most prevalent. Symptoms changed significantly over time among ARI participants with HCoV: the prevalence of cough and chills decreased over 6days (P=.04, and P=.01, respectively), while runny nose increased over the same period (P=.02). HCoV-NL63 was the most frequent virus detected 6days following symptom onset (8.9%), followed by rhinovirus (6.7%).
   ConclusionsDuring a 3-month period covering a single season, HCoVs were common, even among social contacts without respiratory symptoms; specific symptoms may change over the course of HCoV-associated illness and were similar to symptoms from influenza and rhinovirus.
C1 [Davis, Brian M.; Foxman, Betsy; Monto, Arnold S.; Martin, Emily T.] Univ Michigan, Sch Publ Hlth, Dept Epidemiol, Ann Arbor, MI 48109 USA.
   [Baric, Ralph S.; Aiello, Allison E.] Gillings Sch Global Publ Hlth, Dept Epidemiol, Chapel Hill, NC 27599 USA.
   [Uzicanin, Amra] Ctr Dis Control & Prevent, Div Global Migrat & Quarantine, Atlanta, GA USA.
   [Rainey, Jeanette J.] Ctr Dis Control & Prevent, Div Global Hlth Protect, Atlanta, GA USA.
RP Aiello, AE (reprint author), Gillings Sch Global Publ Hlth, Dept Epidemiol, Chapel Hill, NC 27599 USA.
EM aaiello@unc.edu
OI Aiello, Allison/0000-0001-7029-2537
FU Centers for Disease Control and PreventionUnited States Department of
   Health & Human ServicesCenters for Disease Control & Prevention - USA
   [U01CK000185]
FX This work was supported by the Centers for Disease Control and
   Prevention [Grant U01CK000185].
CR Aiello AE, 2016, EPIDEMICS-NETH, V15, P38, DOI 10.1016/j.epidem.2016.01.001
   Breban R, 2013, LANCET, V382, P694, DOI 10.1016/S0140-6736(13)61492-0
   Cabeca TK, 2013, INFLUENZA OTHER RESP, V7, P1040, DOI 10.1111/irv.12101
   Chiu SS, 2005, CLIN INFECT DIS, V40, P1721, DOI 10.1086/430301
   Corman VM, 2016, P NATL ACAD SCI USA, V113, P9864, DOI 10.1073/pnas.1604472113
   de Groot RJ, 2013, J VIROL, V87, P7790, DOI 10.1128/JVI.01244-13
   Drosten C, 2003, NEW ENGL J MED, V348, P1967, DOI 10.1056/NEJMoa030747
   Esper F, 2010, J CLIN VIROL, V48, P131, DOI 10.1016/j.jcv.2010.03.007
   Esper FP, 2011, J INFECTION, V63, P260, DOI 10.1016/j.jinf.2011.04.004
   Falsey AR, 2002, J INFECT DIS, V185, P1338, DOI 10.1086/339881
   Gaunt ER, 2010, J CLIN MICROBIOL, V48, P2940, DOI 10.1128/JCM.00636-10
   GRAHAM NMH, 1990, J INFECT DIS, V162, P1277, DOI 10.1093/infdis/162.6.1277
   Graham RL, 2013, NAT REV MICROBIOL, V11, P836, DOI 10.1038/nrmicro3143
   HAMRE D, 1966, P SOC EXP BIOL MED, V121, P190, DOI 10.3181/00379727-121-30734
   Heikkinen T, 2003, LANCET, V361, P51, DOI 10.1016/S0140-6736(03)12162-9
   Huynh J, 2012, J VIROL, V86, P12816, DOI 10.1128/JVI.00906-12
   Kaslow R. A., 2014, VIRAL INFECT HUMANS
   Kuypers J, 2007, PEDIATRICS, V119, pE70, DOI 10.1542/peds.2006-1406
   Lambert SB, 2007, PEDIATRICS, V120, pe929, DOI 10.1542/peds.2006-3703
   Martin ET, 2013, J INFECT DIS, V207, P982, DOI 10.1093/infdis/jis934
   Monto AS, 2014, J INFECT DIS, V210, P1792, DOI 10.1093/infdis/jiu327
   Monto AS, 2014, VIRAL INFECT HUMANS, P199
   Pfefferle S, 2009, EMERG INFECT DIS, V15, P1377, DOI 10.3201/eid1509.090224
   Talbot HKB, 2009, J MED VIROL, V81, P853, DOI 10.1002/jmv.21443
   TYRRELL DAJ, 1965, BMJ-BRIT MED J, V1, P1467, DOI 10.1136/bmj.1.5448.1467
   Vabret A, 2003, CLIN INFECT DIS, V36, P985, DOI 10.1086/374222
   Vabret A, 2006, CLIN INFECT DIS, V42, P634, DOI 10.1086/500136
   Vabret A, 2005, EMERG INFECT DIS, V11, P1225, DOI 10.3201/eid1108.050110
   van der Hoek L, 2005, PLOS MED, V2, P764, DOI 10.1371/journal.pmed.0020240
   van der Hoek L, 2004, NAT MED, V10, P368, DOI 10.1038/nm1024
   Vijgen L, 2005, J VIROL, V79, P1595, DOI 10.1128/JVI.79.3.1595-1604.2005
   Woo PCY, 2005, J VIROL, V79, P884, DOI 10.1128/JVI.79.2.884-895.2005
NR 32
TC 6
Z9 6
U1 1
U2 5
PU WILEY
PI HOBOKEN
PA 111 RIVER ST, HOBOKEN 07030-5774, NJ USA
SN 1750-2640
EI 1750-2659
J9 INFLUENZA OTHER RESP
JI Influenza Other Respir. Viruses
PD SEP
PY 2018
VL 12
IS 5
BP 582
EP 590
DI 10.1111/irv.12563
PG 9
WC Infectious Diseases; Virology
SC Infectious Diseases; Virology
GA GQ0AD
UT WOS:000441277000005
PM 29660826
OA DOAJ Gold, Green Published
DA 2020-06-28
ER

PT J
AU Gastanaduy, PA
   Funk, S
   Paul, P
   Tatham, L
   Fisher, N
   Budd, J
   Fowler, B
   de Fijter, S
   DiOrio, M
   Wallace, GS
   Grenfell, B
AF Gastanaduy, Paul A.
   Funk, Sebastian
   Paul, Prabasaj
   Tatham, Lilith
   Fisher, Nicholas
   Budd, Jeremy
   Fowler, Brian
   de Fijter, Sietske
   DiOrio, Mary
   Wallace, Gregory S.
   Grenfell, Bryan
TI Impact of Public Health Responses During a Measles Outbreak in an Amish
   Community in Ohio: Modeling the Dynamics of Transmission
SO AMERICAN JOURNAL OF EPIDEMIOLOGY
LA English
DT Article
DE disease outbreaks; disease transmission; measles; outbreak response;
   reproduction number; transmissibility; United States
ID UNITED-STATES; IMMUNIZATION; EPIDEMIC; AMERICA
AB We quantified measles transmissibility during ameasles outbreak in Ohio in 2014 to evaluate the impact of public health responses. Case incidence and the serial interval (time between symptom onset in primary cases and secondary cases) were used to assess trends in the effective reproduction number R(the average number of secondary cases generated per case). A mathematical model was parameterized using early R values to determine the size and duration of the outbreak that would have occurred if containment measures had not been initiated, as well as the impact of vaccination. As containment started, we found a 4-fold decline in R (from approximately 4 to 1) over the course of 2 weeks and maintenance of R < 1 as control measures continued. Under a conservative scenario, the model estimated 8,472 cases (90% confidence interval (Cl): 8,447, 8,489) over 195 days (90% Cl: 179, 223) without control efforts and 715 cases (90% Cl: 103, 1,338) over 128 days (90% Cl: 117, 139) when vaccination was included; 7,757 fewer cases (90% Cl: 7,130, 8,365) and 67 fewer outbreak days (90% Cl: 48, 98) were attributed to vaccination. Vaccination may not account entirely for transmission reductions, suggesting that changes in community behavior (social distancing) and other control efforts (isolation, quarantining) are important. Our findings highlight the benefits of measles outbreak response and of understanding behavior change dynamics.
C1 [Gastanaduy, Paul A.; Wallace, Gregory S.] Ctr Dis Control & Prevent, Div Viral Dis, 1600 Clifton Rd NE,Mailstop A-34, Atlanta, GA 30333 USA.
   [Funk, Sebastian] London Sch Hyg & Trop Med, Ctr Math Modelling Infect Dis, London, England.
   [Paul, Prabasaj] Ctr Dis Control & Prevent, Div Nutr Phys Act & Obes, Atlanta, GA USA.
   [Tatham, Lilith; Fisher, Nicholas; Budd, Jeremy; Fowler, Brian; de Fijter, Sietske; DiOrio, Mary] Ohio Dept Hlth, Columbus, OH 43266 USA.
   [Grenfell, Bryan] Princeton Univ, Woodrow Wilson Sch Publ & Int Affairs, Dept Ecol & Evolutionary Biol, Princeton, NJ 08544 USA.
RP Gastanaduy, PA (reprint author), Ctr Dis Control & Prevent, Div Viral Dis, 1600 Clifton Rd NE,Mailstop A-34, Atlanta, GA 30333 USA.
EM vid7@cdc.gov
OI Funk, Sebastian/0000-0002-2842-3406
FU Medical Research CouncilMedical Research Council UK (MRC)
   [MR/K021680/1]; Bill and Melinda Gates FoundationGates Foundation
   [OPP1091919]; RAPIDD Program of the Science and Technology Directorate,
   US Department of Homeland Security; Fogarty International Center,
   National Institutes of HealthUnited States Department of Health & Human
   ServicesNational Institutes of Health (NIH) - USANIH Fogarty
   International Center (FIC); Centers for Disease Control and
   PreventionUnited States Department of Health & Human ServicesCenters for
   Disease Control & Prevention - USA [200-2015-M-87505]
FX This work was supported by the Medical Research Council (fellowship
   MR/K021680/1 to S.F.); the Bill and Melinda Gates Foundation (grant
   OPP1091919); the RAPIDD Program of the Science and Technology
   Directorate, US Department of Homeland Security; the Fogarty
   International Center, National Institutes of Health; and a Centers for
   Disease Control and Prevention research award (award 200-2015-M-87505)
   to Princeton University (B.G.).
CR ANDERSON R M, 1991
   [Anonymous], 2012, GLOB MEASL RUB STRAT
   Barrabeig I, 2011, PEDIATR INFECT DIS J, V30, P78, DOI 10.1097/INF.0b013e3181f7001c
   Braeye T, 2013, ARCH PUBLIC HEALTH, V71, DOI 10.1186/0778-7367-71-17
   Breakwell L, 2015, MMWR-MORBID MORTAL W, V64, P1088, DOI 10.15585/mmwr.mm6438a7
   Cairns KL, 2011, J INFECT DIS, V204, pS35, DOI 10.1093/infdis/jir072
   Castillo-Solorzano CC, 2011, J INFECT DIS, V204, pS270, DOI 10.1093/infdis/jir166
   Chatterji M, 2014, COMMUN DIS INTELL, V38, pE294
   Communicable Diseases Network Australia, 2015, MEASL CDNA NAT GUID
   Cori A, 2013, AM J EPIDEMIOL, V178, P1505, DOI 10.1093/aje/kwt133
   De Serres G, 2013, J INFECT DIS, V207, P990, DOI 10.1093/infdis/jis923
   Enanoria WTA, 2016, PLOS ONE, V11, DOI 10.1371/journal.pone.0167160
   Fiebelkorn AP, 2017, J PEDIATR INFECT DIS, V6, P40, DOI 10.1093/jpids/piv080
   Fiebelkorn AP, 2010, J INFECT DIS, V202, P1520, DOI 10.1086/656914
   Funk S., 2013, MODELING INTERPLAY H, P93
   Gastanaduy PA, 2013, VPD SURVEILLANCE MAN, V7, P1
   Gastanaduy PA, 2013, MANUAL SURVEILLANCE, P722
   Gastanaduy PA, 2016, NEW ENGL J MED, V375, P1343, DOI 10.1056/NEJMoa1602295
   Hales CM, 2016, OPEN FORUM INFECT DI, V3, DOI 10.1093/ofid/ofw064
   Hinman AR, 2011, VERIFICATION DOCUMEN
   Johnson P., 2014, ADAPTIVETAU EFFICIEN
   Jones G, 2016, EUROSURVEILLANCE, V21, P8, DOI 10.2807/1560-7917.ES.2016.21.11.30167
   Keeling MJ, 2002, P ROY SOC B-BIOL SCI, V269, P335, DOI 10.1098/rspb.2001.1898
   Klinkenberg D, 2011, J THEOR BIOL, V284, P52, DOI 10.1016/j.jtbi.2011.06.015
   Le NK, 2017, VACCINES-BASEL, V5, DOI 10.3390/vaccines5020015
   Leite RD, 2015, EMERG INFECT DIS, V21, P1681, DOI 10.3201/eid2109.150391
   Lipsitch M, 2004, AM J EPIDEMIOL, V160, P517, DOI 10.1093/aje/kwh256
   McLean HQ, 2013, MMWR RECOMM REP, V62, P1
   Measles and Rubella Elimination Working Group, 2013, ACS3 MEASL RUB EL WO, V39, P3
   Nishiura H, 2007, THEOR BIOL MED MODEL, V4, DOI 10.1186/1742-4682-4-20
   O'Connor B, 2016, EPIDEMIOL INFECT, V144, P3131, DOI 10.1017/S095026881600145X
   Ortega-Sanchez IR, 2014, VACCINE, V32, P1311, DOI 10.1016/j.vaccine.2013.10.012
   Pan American Health Organization World Health Organization, 2016, REG AM IS DECL FREE
   Papania MJ, 2014, JAMA PEDIATR, V168, P148, DOI 10.1001/jamapediatrics.2013.4342
   Thompson KM, 2016, RISK ANAL, V36, P1404, DOI 10.1111/risa.12440
   Uzicanin A, 2011, J INFECT DIS, V204, pS133, DOI 10.1093/infdis/jir102
   Wallinga J, 2004, AM J EPIDEMIOL, V160, P509, DOI 10.1093/aje/kwh255
   Wenger OK, 2011, PEDIATRICS, V128, P79, DOI 10.1542/peds.2009-2599
   Young Center for Anabaptist and Pietist Studies Elizabethtown College, 2014, 12 LARG AM SETTL 200
   Zipprich J, 2015, MMWR-MORBID MORTAL W, V64, P153
NR 40
TC 7
Z9 7
U1 4
U2 8
PU OXFORD UNIV PRESS INC
PI CARY
PA JOURNALS DEPT, 2001 EVANS RD, CARY, NC 27513 USA
SN 0002-9262
EI 1476-6256
J9 AM J EPIDEMIOL
JI Am. J. Epidemiol.
PD SEP
PY 2018
VL 187
IS 9
BP 2002
EP 2010
DI 10.1093/aje/kwy082
PG 9
WC Public, Environmental & Occupational Health
SC Public, Environmental & Occupational Health
GA GS3SQ
UT WOS:000443542000020
PM 29635277
OA Bronze, Green Published, Green Accepted
DA 2020-06-28
ER

PT J
AU Aggarwal, S
   Yu, L
   Hasjim, B
   Lee, DH
   Kim, E
   Lee, JB
   Lee, K
   Tse, C
   Anshus, A
   Yu, AR
   Louthan, M
   Keown, T
   Gabriel, C
   Diamond, C
AF Aggarwal, Sahil
   Yu, Luke
   Hasjim, Bima
   Lee, Debora H.
   Kim, Esther
   Lee, Jonathan B.
   Lee, Katrina
   Tse, Christina
   Anshus, Alexander
   Yu, Allen R.
   Louthan, Michael
   Keown, Thomas
   Gabriel, Christopher
   Diamond, Catherine
TI Stigma and negative self-perceptions of young people living with human
   immunodeficiency virus in Bandung, Indonesia: a case series
SO INTERNATIONAL HEALTH
LA English
DT Article
DE HIV stigma; Indonesia; Mental health
ID INTERNALIZED STIGMA
AB Background: Young people Living with human immunodeficiency virus (HIV)/acquired immune deficiency syndrome (AIDS) (PLWA) are at risk for HIV stigma.
   Methods: The HIV/AIDS Stigma Instrument for PLWA was administered to 36 young PLWA across six clinics in Bandung, Indonesia, to assess the fear of contagion (FC), verbal abuse (VA), social isolation (SI), workplace stigma (WS), health care neglect (HCN) and negative self-perception (NSP).
   Results: The median scores for FC, VA, SI, WS and HCN were all 0 while the median score for NSP was 4. In the Last 3 months approximately 45% of surveyed PLWA felt they did not deserve to Live and 64% felt completely worthless.
   Conclusions: While these results are preliminary, access to mental health services should be a priority in the clinics that provide antiretroviral therapies.
C1 [Aggarwal, Sahil; Yu, Luke; Hasjim, Bima; Lee, Debora H.; Kim, Esther; Lee, Jonathan B.; Lee, Katrina; Tse, Christina; Anshus, Alexander; Yu, Allen R.; Louthan, Michael; Keown, Thomas; Gabriel, Christopher] Univ Calif Irvine, Sch Med, 836 Hlth Sci Rd, Irvine, CA 92697 USA.
   [Diamond, Catherine] Univ Calif Irvine, Med Ctr, 101 City Dr South, Orange, CA 92868 USA.
RP Aggarwal, S (reprint author), Univ Calif Irvine, Sch Med, 836 Hlth Sci Rd, Irvine, CA 92697 USA.
EM sahila@uci.edu
RI Louthan, Michael/K-4869-2013
OI Hasjim, Bima/0000-0003-4301-9011; Aggarwal, Sahil/0000-0002-1887-7519
FU UC Irvine International Initiative through the Kay Family Foundation
FX This project was funded by the UC Irvine International Initiative
   through the Kay Family Foundation, an award given to projects that
   strive to conduct research and serve impoverished populations around the
   world. The Kay Family Foundation aims to promote new models and systems
   to produce 21st century global leaders who align with the four pillars
   of faith, education, medical and the arts.
CR Dow DE, 2016, AIDS CARE, V28, P825, DOI 10.1080/09540121.2016.1139043
   Holzemer WL, 2007, AIDS CARE, V19, P1002, DOI 10.1080/09540120701245999
   LEE RS, 2002, AIDS BEHAV, V6, P309, DOI DOI 10.1023/A:1021144511957
   Link BG, 2001, ANNU REV SOCIOL, V27, P363, DOI 10.1146/annurev.soc.27.1.363
   Livingston JD, 2010, SOC SCI MED, V71, P2150, DOI 10.1016/j.socscimed.2010.09.030
   Tsai AC, 2013, ANN BEHAV MED, V46, P285, DOI 10.1007/s12160-013-9514-6
   UNAIDS, GLOB REP 2012
   World Health Organization, MENT HLTH ATL 2011 C
NR 8
TC 0
Z9 0
U1 0
U2 8
PU OXFORD UNIV PRESS
PI OXFORD
PA GREAT CLARENDON ST, OXFORD OX2 6DP, ENGLAND
SN 1876-3413
EI 1876-3405
J9 INT HEALTH
JI Int. Health
PD SEP
PY 2018
VL 10
IS 5
BP 401
EP 403
DI 10.1093/inthealth/ihy031
PG 3
WC Public, Environmental & Occupational Health
SC Public, Environmental & Occupational Health
GA GS4CA
UT WOS:000443578700012
PM 29897586
DA 2020-06-28
ER

PT J
AU Jasini, A
   De Leersnyder, J
   Mesquita, B
AF Jasini, Alba
   De Leersnyder, Jozefien
   Mesquita, Batja
TI Feeling 'Right' When You Feel Accepted: Emotional Acculturation in Daily
   Life Interactions With Majority Members
SO FRONTIERS IN PSYCHOLOGY
LA English
DT Article
DE emotional acculturation; interaction; quality of interaction;
   intercultural interaction; multiculturalism
ID NONCONSCIOUS MIMICRY; SOCIAL EXCLUSION; CULTURE; MULTICULTURALISM;
   CONVERGENCE; CONTAGION; DISPLAYS; BELONG; OTHERS; POWER
AB When immigrant minority individuals engage in frequent and positive social contact with majority culture members, their emotions become a better fit with the majority norm; the increased fit is called emotional acculturation. In the current research, we test the prediction that high-quality interactions with majority others, in which minorities feel accepted, increase the likelihood of emotional fit. We also explore whether this prediction holds true for both positive and negative interactions with majority. To test this prediction, we conducted a 7-day daily diary study with minority students in Belgian middle schools (N = 117). Each day, participants reported one positive and one negative interaction at school. They subsequently evaluated each interaction (e.g., felt accepted), assessed their relationship with the interaction partner (e.g., our relationship is important to me), and rated their emotions. Analyses focused on the interactions with Belgian majority interaction partners. Emotional acculturation was computed for positive and negative interactions separately, by calculating the fit between the emotional pattern of the minority student and the average emotional pattern of a sample of majority participants (N = 106) who also took part in the daily diary. As predicted, we found higher emotional fit in positive interactions when immigrant minorities felt accepted by the interaction partner. In contrast to this finding for positive interactions, emotional fit for negative interactions was higher when minorities felt excluded by the interaction partner. Further analyses on the negative interactions suggested that minority adolescents felt more negative autonomy-promoting emotions (e.g., anger and frustration) when they perceived being excluded. Given that Belgian majority youth feel more autonomy-promoting emotions generally, minorities' fit with majority patterns was higher. The results confirm our hypothesis that minorities' fit with majority emotions is contingent on the quality of their interactions with majority, even if in negative interactions, high quality interactions produced less rather than more emotional fit. Our findings suggest that emotional acculturation is not just a 'skill' that minority individuals acquire, but also a response to the ways in which interactions with majority others develop. Inclusive interactions, especially when they are positive, appear to align immigrant minority individuals with the majority norm.
C1 [Jasini, Alba; De Leersnyder, Jozefien; Mesquita, Batja] Katholieke Univ Leuven, Fac Psychol & Educ Sci, Ctr Social & Cultural Psychol, Leuven, Belgium.
   [De Leersnyder, Jozefien] Univ Amsterdam, Fac Social & Behav Sci, Programme Grp Social Psychol, Amsterdam, Netherlands.
RP Jasini, A (reprint author), Katholieke Univ Leuven, Fac Psychol & Educ Sci, Ctr Social & Cultural Psychol, Leuven, Belgium.
EM alba.jasini@kuleuven.be
RI De Leersnyder, Jozefien/S-1687-2018
OI De Leersnyder, Jozefien/0000-0002-4486-878X
FU Flemish Science Organization (FWO) [G.0493.13, 12L7816N]
FX This study was supported by the Flemish Science Organization (FWO, grant
   awarded to BM, G.0493.13; Postdoc grant awarded to JDL, 12L7816N).
CR Anderson C, 2003, J PERS SOC PSYCHOL, V84, P1054, DOI 10.1037/0022-3514.84.5.1054
   Arends-Toth J, 2003, EUR J SOC PSYCHOL, V33, P249, DOI 10.1002/ejsp.143
   Arends-Toth J., 2006, CAMBRIDGE HDB ACCULT, P142, DOI [DOI 10.1017/CBO9780511489891.013, 10.1017/CBO9780511489891.013]
   BAUMEISTER RF, 1995, PSYCHOL BULL, V117, P497, DOI 10.1037/0033-2909.117.3.497
   BOIGER M, 2013, FRONT PSYCHOL, V4
   Chartrand TL, 1999, J PERS SOC PSYCHOL, V76, P893, DOI 10.1037/0022-3514.76.6.893
   Cheung EO, 2015, MOTIV EMOTION, V39, P613, DOI 10.1007/s11031-015-9479-9
   Consedine NS, 2014, J SOC CLIN PSYCHOL, V33, P867, DOI 10.1521/jscp.2014.33.10.867
   Coskan C., 2012, CODEBOOK LEUVEN CHIL
   De Leersnyder J, 2018, EMOTION, V18, P597, DOI 10.1037/emo0000314
   De Leersnyder J, 2017, CURR OPIN PSYCHOL, V17, P67, DOI 10.1016/j.copsyc.2017.06.007
   De Leersnyder J, 2015, FRONT PSYCHOL, V6, DOI 10.3389/fpsyg.2015.00630
   De Leersnyder J, 2014, EMOTION, V14, P241, DOI 10.1037/a0035296
   De Leersnyder J, 2011, PERS SOC PSYCHOL B, V37, P451, DOI 10.1177/0146167211399103
   De Roover K, 2012, BEHAV RES METHODS, V44, P41, DOI 10.3758/s13428-011-0129-1
   Doucerain M, 2013, INT J INTERCULT REL, V37, P686, DOI 10.1016/j.ijintrel.2013.09.007
   Elfenbein HA, 2014, ORGAN PSYCHOL REV, V4, P326, DOI 10.1177/2041386614542889
   Gonzaga GC, 2007, J PERS SOC PSYCHOL, V93, P34, DOI 10.1037/0022-3514.93.1.34
   Gottman JM, 1998, J MARRIAGE FAM, V60, P5, DOI 10.2307/353438
   Hafner M, 2011, PERS SOC PSYCHOL B, V37, P1551, DOI 10.1177/0146167211415629
   Hess U, 2014, SOC PERSONAL PSYCHOL, V8, P45, DOI 10.1111/spc3.12083
   Hess U, 2013, PERS SOC PSYCHOL REV, V17, P142, DOI 10.1177/1088868312472607
   Hong YY, 2000, AM PSYCHOL, V55, P709, DOI 10.1037//0003-066X.55.7.709
   Huhnel I, 2018, COGNITION EMOTION, V32, P92, DOI 10.1080/02699931.2017.1284046
   Jasini A, 2018, EUR J SOC PSYCHOL
   Keltner D, 1999, COGNITION EMOTION, V13, P505, DOI 10.1080/026999399379168
   Kitayama S, 2006, J PERS SOC PSYCHOL, V91, P890, DOI 10.1037/0022-3514.91.5.890
   Krull JL, 2001, MULTIVAR BEHAV RES, V36, P249, DOI 10.1207/S15327906MBR3602_06
   Lakin J., 2005, SOCIAL OUTCAST OSTRA, P279
   Lakin JL, 2008, PSYCHOL SCI, V19, P816, DOI 10.1111/j.1467-9280.2008.02162.x
   Lakin JL, 2003, J NONVERBAL BEHAV, V27, P145, DOI 10.1023/A:1025389814290
   Lelieveld GJ, 2012, PERS SOC PSYCHOL B, V38, P1209, DOI 10.1177/0146167212446938
   Mallett RK, 2016, CULT DIVERS ETHN MIN, V22, P237, DOI 10.1037/cdp0000032
   Manstead A., 2001, APPRAISAL PROCESSES, P221
   MARKUS HR, 1994, PERS SOC PSYCHOL B, V20, P568, DOI 10.1177/0146167294205013
   MCHUGO GJ, 1991, J NONVERBAL BEHAV, V15, P19, DOI 10.1007/BF00997765
   MESQUITA B, 1992, PSYCHOL BULL, V112, P179, DOI 10.1037/0033-2909.112.2.179
   MESQUITA B, 2007, [No title captured], P734
   Mesquita B, 2016, CURR OPIN PSYCHOL, V8, P31, DOI 10.1016/j.copsyc.2015.09.015
   Morris MW, 2000, RES ORGAN BEHAV, V22, P1, DOI 10.1016/S0191-3085(00)22002-9
   Parkinson B, 2011, SOC PERSONAL PSYCHOL, V5, P428, DOI 10.1111/j.1751-9004.2011.00365.x
   Schwartz SH, 2006, COMP SOCIOL, V5, P137, DOI 10.1163/156913306778667357
   Shelton N, 2014, PERS SOC PSYCHOL B, V40, P1193, DOI 10.1177/0146167214538459
   Snijders T. A. B., 2012, MULTILEVEL ANALYSIS
   Tamir M, 2016, J PERS SOC PSYCHOL, V111, P67, DOI 10.1037/pspp0000072
   Van Acker K, 2014, GROUP PROCESS INTERG, V17, P617, DOI 10.1177/1368430214536062
   van Baaren RB, 2003, J PERS SOC PSYCHOL, V84, P1093, DOI 10.1037/0022-3514.84.5.1093
   van der Schalk J, 2011, EMOTION, V11, P286, DOI 10.1037/a0022582
   van Kleef GA, 2008, PSYCHOL SCI, V19, P1315, DOI 10.1111/j.1467-9280.2008.02241.x
NR 49
TC 1
Z9 1
U1 0
U2 3
PU FRONTIERS MEDIA SA
PI LAUSANNE
PA AVENUE DU TRIBUNAL FEDERAL 34, LAUSANNE, CH-1015, SWITZERLAND
SN 1664-1078
J9 FRONT PSYCHOL
JI Front. Psychol.
PD AUG 3
PY 2018
VL 9
AR 1093
DI 10.3389/fpsyg.2018.01093
PG 13
WC Psychology, Multidisciplinary
SC Psychology
GA GP3KI
UT WOS:000440744200001
PM 30123147
OA DOAJ Gold, Green Published
DA 2020-06-28
ER

PT J
AU Siciliano, MD
   Thompson, JR
AF Siciliano, Michael D.
   Thompson, James R.
TI If You Are Committed, Then so Am I: The Role of Social Networks and
   Social Influence on Organizational Commitment
SO ADMINISTRATION & SOCIETY
LA English
DT Article
DE organizational commitment; social influence; social networks; public
   schools; teachers
ID JOB-SATISFACTION; ANTECEDENTS; CONSEQUENCES; METAANALYSIS; FRIENDSHIP;
   CENTRALITY; CONTAGION; TEACHERS; POWER; TIES
AB Research on organizational commitment has generally ignored the role that social networks may play in shaping work-related attitudes. In this article, we explore two network-based mechanisms: (a) structural position effects, based on centrality, and (b) social influence, based on direct social contact with peers. Relying on network, survey, and administrative data for more than 400 employees in 21 different organizations, our findings suggest that both structural position and social influence are associated with organizational commitment. These findings have important implications for how public organizations structure work teams, hire and promote employees, and engage in reform efforts.
C1 [Siciliano, Michael D.] Univ Illinois, Publ Adm, Adv Data Anal Policy Anal & Performance Managemen, Chicago, IL 60607 USA.
   [Thompson, James R.] Univ Illinois, Publ Personnel Management Org Theory & Publ Manag, Chicago, IL 60607 USA.
RP Siciliano, MD (reprint author), Univ Illinois, Dept Publ Adm, 412 S Peoria St,138 CUPPA Hall MC 278, Chicago, IL 60607 USA.
EM sicilian@uic.edu
FU National Science Foundation Dissertation Improvement Award from the
   Methodology, Measurement, and Statistics Division [SES-1061235]
FX The author(s) disclosed receipt of the following financial support for
   the research, authorship, and/or publication of this article: The data
   analyzed in the paper were collected with support from a National
   Science Foundation Dissertation Improvement Award from the Methodology,
   Measurement, and Statistics Division [SES-1061235].
CR Alliance for Excellent Education, 2014, PATH EQ IMPR EFF BEG
   BALFOUR DL, 1996, [No title captured], V19, P256, DOI DOI 10.2307/3380574
   Becker BJ, 2007, STAT SCI, V22, P414, DOI 10.1214/07-STS243
   Brass DJ, 1999, MONOGR LEAD MANAGE, V1, P179
   Burt R.S., 2005, BROKERAGE CLOSURE IN
   BURT RS, 1987, AM J SOCIOL, V92, P1287, DOI 10.1086/228667
   Butts CT, 2003, SOC NETWORKS, V25, P103, DOI 10.1016/S0378-8733(02)00038-2
   Carley KM, 1996, SOC NETWORKS, V18, P1, DOI 10.1016/0378-8733(95)00252-9
   Crewson PE, 1997, J PUBL ADM RES THEOR, V7, P499, DOI [DOI 10.1093/0XF0RDJ0URNALS.JPART.A024363, DOI 10.1093/OXFORDJOURNALS.JPART.A024363]
   CROSS R, 2003, [No title captured]
   Daly AJ, 2010, J EDUC ADMIN, V48, P359, DOI 10.1108/09578231011041062
   Daly AJ, 2011, AM EDUC RES J, V48, P39, DOI 10.3102/0002831210368990
   DOREIAN P, 1984, SOCIOL METHOD RES, V13, P155, DOI 10.1177/0049124184013002001
   Erickson B. H., 1988, SOCIAL STRUCTURES NE, P99
   Fowles J, 2014, AM REV PUBLIC ADM, V44, P503, DOI 10.1177/0275074012474714
   FRIEDKIN NE, 1984, SOCIOL METHOD RES, V12, P235, DOI 10.1177/0049124184012003001
   Friedkin Noah E., 2011, SOCIAL INFLUENCE NET
   Gibbons DE, 2004, ADMIN SCI QUART, V49, P238
   Grosser TJ, 2010, GROUP ORGAN MANAGE, V35, P177, DOI 10.1177/1059601109360391
   Hanneman Robert A., 2005, INTRO SOCIAL NETWORK
   Harris DN, 2014, AM EDUC RES J, V51, P73, DOI 10.3102/0002831213517130
   HARTMAN RL, 1989, HUM COMMUN RES, V15, P523, DOI 10.1111/j.1468-2958.1989.tb00198.x
   Honaker J, 2011, J STAT SOFTW, V45, P1
   IBARRA H, 1993, ADMIN SCI QUART, V38, P277, DOI 10.2307/2393414
   IBARRA H, 1993, ACAD MANAGE J, V36, P471, DOI 10.2307/256589
   Jones C, 2011, J ORGAN BEHAV, V32, P413, DOI 10.1002/job.694
   Kilduff M., 2008, INTERPERSONAL NETWOR
   Krackhardt D, 1999, J PERS SOC PSYCHOL, V76, P770, DOI 10.1037/0022-3514.76.5.770
   Lazega E, 1999, SOC NETWORKS, V21, P67, DOI 10.1016/S0378-8733(99)00002-7
   Lee J, 2011, AM REV PUBLIC ADM, V41, P205, DOI 10.1177/0275074010373803
   Leenders RTAJ, 2002, SOC NETWORKS, V24, P21, DOI 10.1016/S0378-8733(01)00049-1
   MARSDEN PV, 1993, SOCIOL METHOD RES, V22, P127, DOI 10.1177/0049124193022001006
   MATHIEU JE, 1990, PSYCHOL BULL, V108, P171, DOI 10.1037/0033-2909.108.2.171
   Meyer, 1991, HUMAN RESOURCE MANAG, V1, P61, DOI DOI 10.1016/1053-4822(91)90011-Z
   MEYER JP, 1989, J APPL PSYCHOL, V74, P152, DOI 10.1037/0021-9010.74.1.152
   Meyer JP, 2002, J VOCAT BEHAV, V61, P20, DOI 10.1006/jvbe.2001.1842
   Moolenaar NM, 2010, SOCIAL NETWORK THEOR, P97
   Mowday RT, 1982, EMPLOYEE ORG LINKAGE
   Moynihan DP, 2008, J PUBL ADM RES THEOR, V18, P205, DOI 10.1093/jopart/mum013
   Moynihan DP, 2007, ADMIN SOC, V39, P803, DOI 10.1177/0095399707305546
   Mueller CW, 1999, WORK OCCUPATION, V26, P187, DOI 10.1177/0730888499026002003
   O'Malley AJ, 2008, HEALTH SERV OUTCOME, V8, P222, DOI 10.1007/s10742-008-0041-z
   Park S., 2007, REV PUBLIC PERS ADM, V27, P197, DOI DOI 10.1177/0734371X06296866
   Partnership for Public Service, 2013, 10 YEARS BEST PLAC W
   Partnership for Public Service, 2012, BRAC CHANG CHIEF HUM
   PORTER LW, 1974, J APPL PSYCHOL, V59, P603, DOI 10.1037/h0037335
   Postmes T., 2001, GROUP PROCESS INTERG, V4, P227, DOI DOI 10.1177/1368430201004003004
   RHODES SR, 1981, HUM RELAT, V34, P1013, DOI 10.1177/001872678103401201
   ROBERTS KH, 1979, ACAD MANAGE J, V22, P42, DOI 10.2307/255477
   Roethlisberger F, 1939, MANAGEMENT WORKER
   Rosenholtz S. J., 1991, TEACHERS WORKPLACE S
   SALANCIK GR, 1978, ADMIN SCI QUART, V23, P224, DOI 10.2307/2392563
   Shalizi CR, 2011, SOCIOL METHOD RES, V40, P211, DOI 10.1177/0049124111404820
   Somech A, 2002, EDUC ADMIN QUART, V38, P555, DOI 10.1177/001316102237672
   STEERS RM, 1977, ADMIN SCI QUART, V22, P46, DOI 10.2307/2391745
   Steijn B, 2006, INT REV ADM SCI, V72, P187, DOI 10.1177/0020852306064609
   STEVENS JM, 1978, ACAD MANAGE J, V21, P380, DOI 10.2307/255721
   Wang W, 2014, SOC NETWORKS, V38, P88, DOI 10.1016/j.socnet.2014.03.004
   Wasserman S., 1994, SOCIAL NETWORK ANAL
   Zagenczyk TJ, 2009, J BUS PSYCHOL, V24, P139, DOI 10.1007/s10869-009-9095-3
NR 60
TC 3
Z9 3
U1 0
U2 7
PU SAGE PUBLICATIONS INC
PI THOUSAND OAKS
PA 2455 TELLER RD, THOUSAND OAKS, CA 91320 USA
SN 0095-3997
EI 1552-3039
J9 ADMIN SOC
JI Adm. Soc.
PD AUG
PY 2018
VL 50
IS 7
BP 916
EP 946
DI 10.1177/0095399715617987
PG 31
WC Public Administration
SC Public Administration
GA GM9GJ
UT WOS:000438554100002
DA 2020-06-28
ER

PT J
AU Gershon, RR
   Zhi, Q
   Chin, AF
   Nwankwo, EM
   Gargano, LM
AF Gershon, Robyn R.
   Zhi, Qi
   Chin, Alexander F.
   Nwankwo, Ezinne M.
   Gargano, Lisa M.
TI Adherence to Emergency Public Health Measures for Bioevents: Review of
   US Studies
SO DISASTER MEDICINE AND PUBLIC HEALTH PREPAREDNESS
LA English
DT Review
DE emergency public health measures; adherence; psychosocial
ID INFLUENZA-A H1N1; RISK PERCEPTIONS; BEHAVIORS; ATTITUDES
AB The frequency of bioevents is increasing worldwide. In the United States, as elsewhere, control of contagion may require the cooperation of community members with emergency public health measures. The US general public is largely unfamiliar with these measures, and our understanding of factors that influence behaviors in this context is limited. The few previous reviews of research on this topic focused on non-US samples. For this review, we examined published research on the psychosocial influences of adherence in US sample populations. Of 153 articles identified, only 9 met the inclusion criteria. Adherence behaviors were categorized into 2 groups: self-protective behaviors (personal hygiene, social distancing, face mask use, seeking out health care advice, and vaccination) and protecting others (isolation, temperature screening, and quarantine). A lack of uniformity across studies regarding definitions and measures was noted. Only 5 of the 9 articles reported tests of association between adherence with emergency measures and psychosocial factors; perceived risk and perceived seriousness were found to be significantly associated with adherence or adherence intentions. Although it is well documented that psychosocial factors are important predictors of protective health behaviors in general, this has not been rigorously studied in the context of bioevents. (Disaster Med Public Health Preparedness. 2018;12:528-535)
C1 [Gershon, Robyn R.] NYU, Coll Global Publ Hlth, Dept Environm Hlth Sci, 550 1St Ave, New York, NY 10003 USA.
   [Zhi, Qi] Univ Calif San Francisco, Sch Med, Phillip R Lee Inst Hlth Policy Studies, San Francisco, CA USA.
   [Zhi, Qi] Univ Calif San Francisco, Sch Med, Dept Epidemiol & Biostat, San Francisco, CA USA.
   [Nwankwo, Ezinne M.] Univ Calif Los Angeles, Fielding Sch Publ Hlth, Los Angeles, CA USA.
   [Chin, Alexander F.] Univ Calif San Francisco, Global Hlth Sci, Grad Div, San Francisco, CA 94143 USA.
   [Gargano, Lisa M.] World Trade Ctr Hlth Registry, Div Epidemiol, New York, NY USA.
   [Gargano, Lisa M.] New York City Dept Hlth & Mental Hyg, New York, NY USA.
RP Gershon, RR (reprint author), NYU, Coll Global Publ Hlth, Dept Environm Hlth Sci, 550 1St Ave, New York, NY 10003 USA.
EM rg184@NYU.edu
FU National Institute for Occupational Safety and Health (NIOSH) of the
   Centers for Disease Control and Prevention (CDC) [2U50/OH009739,
   5U50/OH009739]; Agency for Toxic Substances and Disease Registry
   (ATSDR), CDC [U50/ATU272750]; National Center for Environmental Health,
   CDC; New York City Department of Health and Mental Hygiene (NYC DOHMH)
FX LMG was supported by Cooperative Agreement Number 2U50/OH009739 and
   5U50/OH009739 from the National Institute for Occupational Safety and
   Health (NIOSH) of the Centers for Disease Control and Prevention (CDC);
   U50/ATU272750 from the Agency for Toxic Substances and Disease Registry
   (ATSDR), CDC, which included support from the National Center for
   Environmental Health, CDC; and by the New York City Department of Health
   and Mental Hygiene (NYC DOHMH). Its contents are solely the
   responsibility of the authors and do not necessarily represent the
   official views of NIOSH-CDC or the Department of Health and Human
   Services.
CR AJZEN I, 1991, ORGAN BEHAV HUM DEC, V50, P179, DOI 10.1016/0749-5978(91)90020-T
   Arkin J., 2014, GROWING NUMBER BIOSA
   Bish A, 2010, BRIT J HEALTH PSYCH, V15, P797, DOI 10.1348/135910710X485826
   Blake KD, 2010, EMERG INFECT DIS, V16, P212, DOI 10.3201/eid1602.090638
   Blendon RJ, 2006, HEALTH AFFAIR, V25, pW15, DOI 10.1377/hlthaff.25.w15
   Blendon RJ, 2003, J HEALTH COMMUN, V8, P83, DOI 10.1080/10810730390224884
   Bults M, 2015, DISASTER MED PUBLIC, V9, P207, DOI 10.1017/dmp.2014.160
   Centers for Disease Control and Prevention, 2014, ENH EB SCREEN START
   Centers for Disease Control and Prevention, MEASL CAS OUTBR
   Centers for Disease Control and Prevention, 2020, QUAR IS
   Centers for Disease Control and Prevention, 2016, ZIK VIR BRAZ
   Centers for Disease Control and Prevention, CDC INT REC FAC RESP
   Davila-Payan C, 2014, VACCINE, V32, P3088, DOI 10.1016/j.vaccine.2013.05.069
   Ejeta Luche Tadesse, 2015, PLoS Curr, V7, DOI 10.1371/currents.dis.31a8995ced321301466db400f1357829
   Horney JA, 2010, PLOS ONE, V5, DOI 10.1371/journal.pone.0011226
   Ibuka Y, 2010, BMC INFECT DIS, V10, DOI 10.1186/1471-2334-10-296
   Jones JH, 2009, PLOS ONE, V4, DOI 10.1371/journal.pone.0008032
   Jones KE, 2008, NATURE, V451, P990, DOI 10.1038/nature06536
   Kim Y, 2015, DISASTER MED PUBLIC, V9, P145, DOI 10.1017/dmp.2014.87
   Leppin A, 2009, INT J BEHAV MED, V16, P7, DOI 10.1007/s12529-008-9002-8
   Loustalot F, 2011, CLIN INFECT DIS, V52, pS146, DOI 10.1093/cid/ciq057
   Moher D, 2010, INT J SURG, V8, P336, DOI 10.1016/j.ijsu.2010.02.007
   MORSE SS, 1995, EMERG INFECT DIS, V1, P7, DOI 10.3201/eid0101.950102
   Priest PC, 2011, PLOS ONE, V6, DOI 10.1371/journal.pone.0014490
   RAND corporation, COMMUNITY RESILIENCE
   SteelFisher Gillian K, 2010, N Engl J Med, V362, pe65, DOI 10.1056/NEJMp1005102
   World Health Organization, PUBL HLTH MEAS
   Yanni EA, 2010, J TRAVEL MED, V17, P374, DOI 10.1111/j.1708-8305.2010.00458.x
NR 28
TC 0
Z9 0
U1 10
U2 10
PU CAMBRIDGE UNIV PRESS
PI NEW YORK
PA 32 AVENUE OF THE AMERICAS, NEW YORK, NY 10013-2473 USA
SN 1935-7893
EI 1938-744X
J9 DISASTER MED PUBLIC
JI Dis. Med. Public Health Prep.
PD AUG
PY 2018
VL 12
IS 4
BP 528
EP 535
DI 10.1017/dmp.2017.96
PG 8
WC Public, Environmental & Occupational Health
SC Public, Environmental & Occupational Health
GA GW3YH
UT WOS:000446845500020
PM 29708097
DA 2020-06-28
ER

PT J
AU Leung, KY
   Ball, F
   Sirl, D
   Britton, T
AF Leung, Ka Yin
   Ball, Frank
   Sirl, David
   Britton, Tom
TI Individual preventive social distancing during an epidemic may have
   negative population-level outcomes
SO JOURNAL OF THE ROYAL SOCIETY INTERFACE
LA English
DT Article
DE epidemic spread; networks; individual preventive behaviour; social
   distancing; population-level outcome
ID INFECTIOUS-DISEASES; BEHAVIOR; NETWORK
AB The outbreak of an infectious disease in a human population can lead to individuals responding with preventive measures in an attempt to avoid getting infected. This leads to changes in contact patterns. However, as we show in this paper, rational behaviour at the individual level, such as social distancing from infectious contacts, may not always be beneficial for the population as a whole. We use epidemic network models to demonstrate the potential negative consequences at the population level. We take into account the social structure of the population through several network models. As the epidemic evolves, susceptible individuals may distance themselves from their infectious contacts. Some individuals replace their lost social connections by seeking new ties. If social distancing occurs at a high rate at the beginning of an epidemic, then this can prevent an outbreak from occurring. However, we show that moderate social distancing can worsen the disease outcome, both in the initial phase of an outbreak and the final epidemic size. Moreover, the same negative effect can arise in real-world networks. Our results suggest that one needs to be careful when targeting behavioural changes as they could potentially worsen the epidemic outcome. Furthermore, network structure crucially influences the way that individual-level measures impact the epidemic at the population level. These findings highlight the importance of careful analysis of preventive measures in epidemic models.
C1 [Leung, Ka Yin; Britton, Tom] Stockholm Univ, Dept Math, S-10691 Stockholm, Sweden.
   [Ball, Frank; Sirl, David] Univ Nottingham, Sch Math Sci, Univ Pk, Nottingham NG7 2RD, England.
RP Leung, KY (reprint author), Stockholm Univ, Dept Math, S-10691 Stockholm, Sweden.
EM kayin.leung@math.su.se
OI Britton, Tom/0000-0002-9228-7357; Sirl, David/0000-0002-2639-1666
FU Simons Foundation; EPSRCEngineering & Physical Sciences Research Council
   (EPSRC) [EP/K032208/1]; Swedish Research Council (VR)Swedish Research
   Council [2015-050153]; Knut and Alice Wallenberg FoundationKnut & Alice
   Wallenberg Foundation
FX This work was partially supported by a grant from the Simons Foundation
   and was carried out as a result of the authors' visit to the Isaac
   Newton Institute for Mathematical Sciences during the programme
   Theoretical Foundations for Statistical Network Analysis in 2016 (EPSRC
   grant no. EP/K032208/1). T.B. and K.Y.L. are supported by the Swedish
   Research Council (VR) grant no. 2015-050153. This work was also
   supported by a grant from the Knut and Alice Wallenberg Foundation,
   which enabled F.B. to be a guest professor at the Department of
   Mathematics, Stockholm University.
CR Ball F, 2009, ADV APPL PROBAB, V41, P765, DOI 10.1239/aap/1253281063
   Bayham J, 2015, P ROY SOC B-BIOL SCI, V282, DOI 10.1098/rspb.2015.0814
   Bollobas B, 2001, RANDOM GRAPHS
   Britton T, 2016, B MATH BIOL, V78, P2427, DOI 10.1007/s11538-016-0227-4
   Danon Leon, 2011, Interdiscip Perspect Infect Dis, V2011, P284909, DOI 10.1155/2011/284909
   DURRETT R, 2006, [No title captured]
   Fast Shannon M, 2015, PLoS Curr, V7, DOI 10.1371/currents.outbreaks.c3576278c66b22ab54a25e122fcdbec1
   Funk S, 2017, PHILOS T R SOC B, V372, DOI 10.1098/rstb.2016.0302
   Funk S, 2015, EPIDEMICS-NETH, V10, P21, DOI 10.1016/j.epidem.2014.09.005
   Funk S, 2010, J R SOC INTERFACE, V7, P1247, DOI 10.1098/rsif.2010.0142
   Heesterbeek H, 2015, SCIENCE, V347, P1216, DOI 10.1126/science.aaa4339
   Isella L, 2011, J THEOR BIOL, V271, P166, DOI 10.1016/j.jtbi.2010.11.033
   Janson S, 2009, COMB PROBAB COMPUT, V18, P205, DOI 10.1017/S0963548308009644
   Jones JH, 2009, PLOS ONE, V4, DOI 10.1371/journal.pone.0008032
   Leskovec J., 2014, SNAP DATASETS STANFO
   Manfredi P., 2013, MODELING INTERPLAY H
   Meloni S, 2011, SCI REP-UK, V1, DOI 10.1038/srep00062
   MOLLOY M, 1995, RANDOM STRUCT ALGOR, V6, P161, DOI 10.1002/rsa.3240060204
   Newman M. E. J., 2010, NETWORKS INTRO
   Newman MEJ, 2001, PHYS REV E, V64, DOI [10.1103/PhysRevE.64.026118, 10.1103/PhysRevE.64.025102]
   Nicolaides C, 2013, J R SOC INTERFACE, V10, DOI 10.1098/rsif.2013.0495
   Rubin GJ, 2009, BMJ-BRIT MED J, V339, DOI 10.1136/bmj.b2651
   Scarpino SV, 2016, NAT PHYS, V12, P1042, DOI [10.1038/NPHYS3832, 10.1038/nphys3832]
   The SocioPatterns collaboration, 2011, INF SOC
   Verelst F, 2016, J R SOC INTERFACE, V13, DOI 10.1098/rsif.2016.0820
NR 25
TC 2
Z9 2
U1 3
U2 4
PU ROYAL SOC
PI LONDON
PA 6-9 CARLTON HOUSE TERRACE, LONDON SW1Y 5AG, ENGLAND
SN 1742-5689
EI 1742-5662
J9 J R SOC INTERFACE
JI J. R. Soc. Interface
PD AUG
PY 2018
VL 15
IS 145
AR 20180296
DI 10.1098/rsif.2018.0296
PG 9
WC Multidisciplinary Sciences
SC Science & Technology - Other Topics
GA GS1YC
UT WOS:000443333600015
PM 30158180
OA Green Published, Bronze
DA 2020-06-28
ER

PT J
AU Jane, M
   Hagger, M
   Foster, J
   Ho, S
   Pal, S
AF Jane, Monica
   Hagger, Martin
   Foster, Jonathan
   Ho, Suleen
   Pal, Sebely
TI Social media for health promotion and weight management: a critical
   debate
SO BMC PUBLIC HEALTH
LA English
DT Editorial Material
DE Health promotion; Obesity; Overweight; Social media; Social support;
   Weight management
ID PHYSICAL-ACTIVITY INTERVENTIONS; FACE-TO-FACE; MASS-MEDIA; NETWORKING
   SITES; SUPPORT; ONLINE; OBESITY; MAINTENANCE; CAMPAIGNS; BENEFITS
AB Background: In 2016 an estimated 1.9 billion adults world-wide were either overweight or obese. The health consequences of obesity are responsible for 2.8 million preventable deaths per year. The WHO now considers obesity as a global epidemic and recommends population-wide health promotion strategies to address this issue. Weight gain is caused by increased energy intake and physical inactivity, so treatment should focus on changes to behaviour regarding diet and physical activity.
   Discussion: The WHO has also recognised the importance of social resources as a valuable agent for behaviour change in health promotion. Social resources are translated at the community level as support provided by significant others such as family, partners and peers, in the form of information, material aid and encouragement. Social support has been shown to improve health and well-being, whereas social isolation has been shown to have a negative impact on health outcomes. Social support provided by peers has been shown to be a useful strategy to employ in weight management programmes. The documented increased use of ICT and social media has presented health promoters with a potentially useful medium to increase social support for weight management.
   Conclusion: While the use of social media for health promotion is an emerging field of investigation, preliminary research suggests that it increases participant engagement, and may provide a cost-effective tool to provide social support for individuals participating in weight management programmes. With stringent privacy protocols in place, social media may be a useful, cost-effective accompaniment to multifactorial weight management programmes. However more research is needed to identify how to make the best use of social media as health promotion tool.
C1 [Jane, Monica; Ho, Suleen; Pal, Sebely] Curtin Univ, Sch Publ Hlth, Perth, WA, Australia.
   [Hagger, Martin; Foster, Jonathan] Curtin Univ, Sch Psychol & Speech Pathol, Perth, WA, Australia.
   [Foster, Jonathan] Hlth Dept WA, Neurosci Unit, Perth, WA, Australia.
   [Pal, Sebely] Curtin Univ, Sch Publ Hlth, Fac Hlth Sci, GPO Box U1987, Perth, WA 6845, Australia.
RP Pal, S (reprint author), Curtin Univ, Sch Publ Hlth, Perth, WA, Australia.; Pal, S (reprint author), Curtin Univ, Sch Publ Hlth, Fac Hlth Sci, GPO Box U1987, Perth, WA 6845, Australia.
EM S.Pal@curtin.edu.au
RI Hagger, Martin S./G-5211-2012
OI Hagger, Martin S./0000-0002-2685-1546
FU Curtin University Postgraduate Scholarship
FX MJ was in receipt of the Curtin University Postgraduate Scholarship;
   however Curtin University has had no role in any stage of the
   preparation of this manuscript or in the decision to submit it for
   publication. The remaining authors have no funding or sponsorship to
   declare.
CR Ashrafian H, 2014, HEALTH AFFAIR, V33, P1641, DOI 10.1377/hlthaff.2014.0370
   Ballantine PW, 2011, J CONSUM BEHAV, V10, P332, DOI 10.1002/cb.374
   Banjanin N, 2015, COMPUT HUM BEHAV, V43, P308, DOI 10.1016/j.chb.2014.11.013
   Baskerville NB, 2015, NICOTINE TOB RES
   Befort CA, 2010, EAT BEHAV, V11, P11, DOI 10.1016/j.eatbeh.2009.08.002
   Boyd DM, 2007, J COMPUT-MEDIAT COMM, V13, P210, DOI 10.1111/j.1083-6101.2007.00393.x
   Bull SS, 2012, AM J PREV MED, V43, P467, DOI 10.1016/j.amepre.2012.07.022
   Christakis NA, 2007, NEW ENGL J MED, V357, P370, DOI 10.1056/NEJMsa066082
   Chung JE, 2014, J HEALTH COMMUN, V19, P639, DOI 10.1080/10810730.2012.757396
   Cobb NK, 2012, AM J PREV MED, V43, P571, DOI 10.1016/j.amepre.2012.08.001
   Cobb NK, 2011, J MED INTERNET RES, V13, DOI 10.2196/jmir.1911
   COHEN S, 1988, HEALTH PSYCHOL, V7, P269, DOI 10.1037/0278-6133.7.3.269
   CONTENTO I, 1995, [No title captured], V27, P287, DOI DOI 10.1016/S0022-3182(12)80088-4
   Coons MJ, 2012, CURR CARDIOVASC RISK, V6, DOI 10.1007/s12170-012-0222-8
   Gold J, 2011, BMC PUBLIC HEALTH, V11, DOI 10.1186/1471-2458-11-583
   Gottlieb BH, 2010, J PSYCHOSOM RES, V69, P511, DOI 10.1016/j.jpsychores.2009.10.001
   Grant N, 2009, ANN BEHAV MED, V37, P29, DOI 10.1007/s12160-009-9081-z
   Greener J, 2010, SOC SCI MED, V70, P1042, DOI 10.1016/j.socscimed.2009.11.017
   Grieve R, 2013, COMPUT HUM BEHAV, V29, P604, DOI 10.1016/j.chb.2012.11.017
   Grundy Scott M., 2004, Journal of Clinical Endocrinology & Metabolism, V89, P2595, DOI 10.1210/jc.2004-0372
   Herring SJ, 2014, J NUTR EDUC BEHAV, V46, P610, DOI 10.1016/j.jneb.2014.06.002
   Holt-Lunstad J, 2010, PLOS MED, V7, DOI 10.1371/journal.pmed.1000316
   Indian M, 2014, PERS INDIV DIFFER, V59, P102, DOI 10.1016/j.paid.2013.11.016
   Jane M, 2015, BMC PUBLIC HEALTH, V15, DOI 10.1186/s12889-015-1849-4
   Johnson BK, 2014, COMPUT HUM BEHAV, V41, P33, DOI 10.1016/j.chb.2014.09.009
   Kogstad RE, 2013, COMMUNITY MENT HLT J, V49, P95, DOI 10.1007/s10597-012-9491-4
   Krukowski RA, 2011, OBESITY, V19, P1629, DOI 10.1038/oby.2010.341
   Langford CPH, 1997, J ADV NURS, V25, P95, DOI 10.1046/j.1365-2648.1997.1997025095.x
   Latner J D, 2001, Obes Rev, V2, P87, DOI 10.1046/j.1467-789x.2001.00028.x
   Latner JD, 2013, BEHAV RES THER, V51, P451, DOI 10.1016/j.brat.2013.04.009
   Leahey TM, 2011, OBESITY, V19, P1157, DOI 10.1038/oby.2010.301
   Liu CY, 2013, CYBERPSYCH BEH SOC N, V16, P674, DOI 10.1089/cyber.2012.0301
   Marcus BH, 1998, AM J PREV MED, V15, P362, DOI 10.1016/S0749-3797(98)00079-8
   Meenan RT, 2009, INT J TECHNOL ASSESS, V25, P400, DOI 10.1017/S0266462309990018
   Mohr DC, 2013, GEN HOSP PSYCHIAT, V35, P332, DOI 10.1016/j.genhosppsych.2013.03.008
   Moorhead SA, 2013, J MED INTERNET RES, V15, DOI 10.2196/jmir.1933
   Nakata Y, 2014, OBESITY FACTS, V7, P376, DOI 10.1159/000369913
   Napolitano MA, 2013, OBESITY, V21, P25, DOI 10.1002/oby.20232
   *NAT HLTH MED RES, 2003, CLIN PRACT GUID MAN
   Pew Research Centre, 2014, EM NAT EMBR INT MOB
   Phua J, 2013, J COMMUN, V63, P933, DOI 10.1111/jcom.12054
   Nguyen P, 2013, J ADOLESCENT HEALTH, V53, P98, DOI 10.1016/j.jadohealth.2013.02.007
   Putland C, 2013, BMC PUBLIC HEALTH, V13, DOI 10.1186/1471-2458-13-517
   Randolph W, 2004, ANNU REV PUBL HEALTH, V25, P419, DOI 10.1146/annurev.publhealth.25.101802.123046
   Renjilian DA, 2001, J CONSULT CLIN PSYCH, V69, P717, DOI 10.1037//0022-006X.69.4.717
   Sabatini F, 2014, SOC SCI MED, V114, P178, DOI 10.1016/j.socscimed.2014.05.024
   Snyder LB, 2007, J NUTR EDUC BEHAV, V39, pS32, DOI 10.1016/j.jneb.2006.09.004
   Sunderland N, 2013, HEALTH INF MANAG J, V42, P9, DOI 10.1177/183335831304200202
   Turner-McGrievy GM, 2013, TRANSL BEHAV MED, V3, P287, DOI 10.1007/s13142-012-0183-y
   Uchino BN, 2013, J SOC PERS RELAT, V30, P155, DOI 10.1177/0265407512458659
   Vandelanotte C, 2007, AM J PREV MED, V33, P54, DOI 10.1016/j.amepre.2007.02.041
   Vassilev I, 2014, BMC PUBLIC HEALTH, V14, DOI 10.1186/1471-2458-14-719
   Vaterlaus JM, 2015, COMPUT HUM BEHAV, V45, P151, DOI 10.1016/j.chb.2014.12.013
   Verheijden MW, 2005, EUR J CLIN NUTR, V59, pS179, DOI 10.1038/sj.ejcn.1602194
   Vitak J, 2013, NEW MEDIA SOC, V15, P243, DOI 10.1177/1461444812451566
   Wakefield MA, 2010, LANCET, V376, P1261, DOI 10.1016/S0140-6736(10)60809-4
   WHO, OV OB
   WHO, CONTR GLOB OB EP
   Wilborn Colin, 2005, J Int Soc Sports Nutr, V2, P4, DOI 10.1186/1550-2783-2-2-4
   Williams G, 2014, BMJ OPEN, V4, DOI 10.1136/bmjopen-2013-003926
   Wing RR, 1999, J CONSULT CLIN PSYCH, V67, P132, DOI 10.1037/0022-006X.67.1.132
   World Health Organization, 2010, GLOBAL STATUS REPORT, P2011
   World Health Organization (WHO), 2009, MIL HLTH PROM STAT G
   Worsley A, 2002, ASIA PAC J CLIN NUTR, V11, pS579, DOI 10.1046/j.1440-6047.11.supp3.7.x
NR 64
TC 5
Z9 5
U1 0
U2 9
PU BMC
PI LONDON
PA CAMPUS, 4 CRINAN ST, LONDON N1 9XW, ENGLAND
SN 1471-2458
J9 BMC PUBLIC HEALTH
JI BMC Public Health
PD JUL 28
PY 2018
VL 18
AR 932
DI 10.1186/s12889-018-5837-3
PG 7
WC Public, Environmental & Occupational Health
SC Public, Environmental & Occupational Health
GA GO7CW
UT WOS:000440214700007
PM 30055592
OA DOAJ Gold, Green Published
DA 2020-06-28
ER

PT J
AU Dembek, ZF
   Chekol, T
   Wu, A
AF Dembek, Z. F.
   Chekol, T.
   Wu, A.
TI Best practice assessment of disease modelling for infectious disease
   outbreaks
SO EPIDEMIOLOGY AND INFECTION
LA English
DT Review
DE Computational modelling; epidemiology; infectious disease control;
   mathematical modelling; simulation
ID EBOLA-VIRUS DISEASE; INFLUENZA-VIRUS; TYPHOID-FEVER; CVD 103-HGR;
   CHOLERA; EPIDEMIC; VACCINATION; TRANSMISSION; SMALLPOX; COINFECTION
AB During emerging disease outbreaks, public health, emergency management officials and decision-makers increasingly rely on epidemiological models to forecast outbreak progression and determine the best response to health crisis needs. Outbreak response strategies derived from such modelling may include pharmaceutical distribution, immunisation campaigns, social distancing, prophylactic pharmaceuticals, medical care, bed surge, security and other requirements. Infectious disease modelling estimates are unavoidably subject to multiple interpretations, and full understanding of a model's limitations may be lost when provided from the disease modeller to public health practitioner to government policymaker. We review epidemiological models created for diseases which are of greatest concern for public health protection. Such diseases, whether transmitted from person-to-person (Ebola, influenza, smallpox), via direct exposure (anthrax), or food and waterborne exposure (cholera, typhoid) may cause severe illness and death in a large population. We examine disease-specific models to determine best practices characterising infectious disease outbreaks and facilitating emergency response and implementation of public health policy and disease control measures.
C1 [Dembek, Z. F.] Battelle Connecticut Operat, 50 Woodbridge Dr, Suffield, CT 06078 USA.
   [Chekol, T.] Battelle Mem Inst, Def Threat Reduct Agcy, Tech Reachback, 8725 John J Kingman Rd, Ft Belvoir, VA 22060 USA.
   [Wu, A.] Def Threat Reduct Agcy, Tech Reachback, 8725 John J Kingman Rd,Stop 6201, Ft Belvoir, VA 22060 USA.
RP Dembek, ZF (reprint author), Battelle Connecticut Operat, 50 Woodbridge Dr, Suffield, CT 06078 USA.
EM dembek@battelle.org
FU DTRAUnited States Department of DefenseDefense Threat Reduction Agency
   [HDTRA 1-09-D-0009]
FX This work was funded by DTRA, contract: HDTRA 1-09-D-0009. The authors
   would like to thank Dr Martin Meltzer of the U.S. Centers for Disease
   Control and Prevention, Dr Dana Meranus of Battelle, and Dr Kierstyn
   Schwartz of ARA, for their helpful comments. The authors also thank the
   anonymous reviewers whose feedback was especially beneficial.
CR Allard T, 2017, REUTERS
   [Anonymous], 2004, LANCET, V363, P745
   [Anonymous], DTRA TECHN REACHB OV
   [Anonymous], VAXCH
   [Anonymous], 2016, ECONOMIST
   Aylward B, 2014, NEW ENGL J MED, V371, P1481, DOI 10.1056/NEJMoa1411100
   Azman AS, 2015, P ROY SOC B-BIOL SCI, V282, DOI 10.1098/rspb.2014.1341
   Backer JA, 2016, PLOS COMPUT BIOL, V12, DOI 10.1371/journal.pcbi.1005210
   Baguelin M, 2013, PLOS MED, V10, DOI 10.1371/journal.pmed.1001527
   Biraro IA, 2014, PLOS ONE, V9, DOI 10.1371/journal.pone.0111517
   Blower S, 2011, BMC MED, V9, DOI 10.1186/1741-7015-9-88
   Bogoch II, 2015, LANCET, V385, P29, DOI 10.1016/S0140-6736(14)61828-6
   Boianelli A, 2015, VIRUSES-BASEL, V7, P5274, DOI 10.3390/v7102875
   Brainard J, 2016, INT J EPIDEMIOL, V45, P102, DOI 10.1093/ije/dyv307
   Carias C, 2016, LANCET INFECT DIS, V16, P449, DOI 10.1016/S1473-3099(15)00465-X
   Cauley LS, 2015, DISCOV MED, V19, P33
   Centers for Disease Control and Prevention, 2015, INF PREV CONTR REC H
   Centers for Disease Control and Prevention, 2014, CDC MED STAT NEWL DI
   Centers for Disease Control and Prevention, 2015, ROAD ZER CDCS RESP 2
   Chao DL, 2014, CURR TOP MICROBIOL, V379, P195, DOI 10.1007/82_2013_307
   Chao DL, 2011, P NATL ACAD SCI USA, V108, P7081, DOI 10.1073/pnas.1102149108
   Chen WJ, 2016, PLOS NEGLECT TROP D, V10, DOI 10.1371/journal.pntd.0004637
   Chen WH, 2016, CLIN INFECT DIS, V62, P1329, DOI 10.1093/cid/ciw145
   Chowell D, 2015, LANCET INFECT DIS, V15, P148, DOI 10.1016/S1473-3099(14)71084-9
   Chowell G, 2017, BMC MED, V15, DOI 10.1186/s12916-017-0811-y
   Chowell G, 2016, PHYS LIFE REV, V18, P66, DOI 10.1016/j.plrev.2016.07.005
   Christley RM, 2013, PLOS ONE, V8, DOI 10.1371/journal.pone.0076277
   Cohen NJ, 2016, MMWR-MORBID MORTAL W, V65, P57, DOI 10.15585/mmwr.su6503a9
   Cooper PJ, 2001, INFECT IMMUN, V69, P1574, DOI 10.1128/IAI.69.3.1574-1580.2001
   Crump JA, 2010, CLIN INFECT DIS, V50, P241, DOI 10.1086/649541
   Delgleize E, 2016, BMJ OPEN, V6, DOI 10.1136/bmjopen-2015-010776
   Dembek ZF, 2017, MIL MED, V182, pE1507, DOI 10.7205/MILMED-D-16-00074
   Dietz K, 2002, MATH BIOSCI, V180, P1, DOI 10.1016/S0025-5564(02)00122-0
   Earn DJD, 2000, SCIENCE, V287, P667, DOI 10.1126/science.287.5453.667
   Eichner M, 2003, AM J EPIDEMIOL, V158, P110, DOI 10.1093/aje/kwg103
   Fang LQ, 2016, P NATL ACAD SCI USA, V113, P4488, DOI 10.1073/pnas.1518587113
   Fidler DP, 2015, BROWN J WORLD AFFAIR, V21, P179
   Fielding J, 2016, REPORT INDEPENDENT P
   Fraser C, 2007, PLOS ONE, V2, DOI 10.1371/journal.pone.0000758
   Fung ICH, 2013, AM J TROP MED HYG, V89, P633, DOI 10.4269/ajtmh.13-0201
   Gelfand A, 2016, GOING VIRAL MODELING
   Goff DA, 2017, LANCET INFECT DIS, V17, pE56, DOI 10.1016/S1473-3099(16)30386-3
   Grad YH, 2012, EPIDEMIOLOGY, V23, P523, DOI 10.1097/EDE.0b013e3182572581
   Hamilton MA, 2015, RISK ANAL, V35, P1348, DOI 10.1111/risa.12383
   Hampton T, 2014, JAMA NETWORK    0920
   Hay SI, 2013, PHILOS T R SOC B, V368, DOI 10.1098/rstb.2012.0250
   Heesterbeek H, 2015, SCIENCE, V347, P1216, DOI 10.1126/science.aaa4339
   HENDERSO.RH, 1969, AM J EPIDEMIOL, V90, P423, DOI 10.1093/oxfordjournals.aje.a121088
   Hofmann B, 2005, THEOR MED BIOETH, V26, P355, DOI 10.1007/s11017-005-7914-8
   Hupert N, 2009, MED DECIS MAKING, V29, P424, DOI 10.1177/0272989X09341389
   Hutubessy R, 2011, BMC MED, V9, DOI 10.1186/1741-7015-9-55
   Jackson SS, 2015, FUTURE MICROBIOL, V10, P1271, DOI 10.2217/FMB.15.51
   Jeuland M, 2009, WORLD BANK ECON REV, V23, P235, DOI 10.1093/wber/lhp006
   Karkey A, 2010, PLOS ONE, V5, DOI 10.1371/journal.pone.0013988
   KILBOURNE ED, 1950, ANN INTERN MED, V33, P371, DOI 10.7326/0003-4819-33-2-371
   KILBOURNE ED, 1973, J INFECT DIS, V128, P668, DOI 10.1093/infdis/128.5.668
   Kirpich A, 2015, PLOS NEGLECT TROP D, V9, DOI 10.1371/journal.pntd.0004153
   Kracalik IT, 2017, PLOS NEGLECT TROP D, V11, DOI 10.1371/journal.pntd.0005885
   Kupferschmidt K, 2004, SCIENCE
   Lamb LEM, 2017, J ROY ARMY MED CORPS, V163, P2, DOI 10.1136/jramc-2015-000615
   Lee-Kwan SH, 2017, J HEALTH COMMUN, V22, P24, DOI 10.1080/10810730.2016.1209601
   Legrand J, 2009, PLOS COMPUT BIOL, V5, DOI 10.1371/journal.pcbi.1000356
   Levine MM, 2017, EXPERT REV VACCINES, V16, P197, DOI 10.1080/14760584.2017.1291348
   Lipp EK, 2002, CLIN MICROBIOL REV, V15, P757, DOI 10.1128/CMR.15.4.757-770.2002
   Logue CH, 2017, PHILOS T R SOC B, V372, DOI 10.1098/rstb.2016.0299
   Lokuge K, 2016, PLOS NEGLECT TROP D, V10, DOI 10.1371/journal.pntd.0004498
   Mateus ALP, 2014, B WORLD HEALTH ORGAN, V92, P868, DOI 10.2471/BLT.14.135590
   Meltzer Martin I, 2014, MMWR Suppl, V63, P1
   Meltzer MI, 2001, EMERG INFECT DIS, V7, P959, DOI 10.3201/eid0706.010607
   Merler S, 2015, LANCET INFECT DIS, V15, P204, DOI 10.1016/S1473-3099(14)71074-6
   MESELSON M, 1994, SCIENCE, V266, P1202, DOI 10.1126/science.7973702
   Mizumoto K, 2013, INT J ENV RES PUB HE, V10, P816, DOI 10.3390/ijerph10030816
   Mogasale V, 2016, PLOS NEGLECT TROP D, V10, DOI 10.1371/journal.pntd.0005124
   Moore SM, 2012, PLOS ONE, V7, DOI 10.1371/journal.pone.0044431
   Mutua JM, 2015, MATH BIOSCI, V264, P128, DOI 10.1016/j.mbs.2015.03.014
   Myers MF, 2000, ADV PARASIT, V47, P309, DOI 10.1016/S0065-308X(00)47013-2
   Ndaba N, 2017, TIMES LIVE
   Ngcamphalala C, 2018, GLOBAL HEALTH ACTION, V11, DOI 10.1080/16549716.2018.1428473
   Nyarko Y, 2015, GLOBALIZATION HEALTH, V11, DOI 10.1186/s12992-015-0094-z
   Otsuki S, 2016, PLOS ONE, V11, DOI 10.1371/journal.pone.0163418
   Otu A, 2017, BMC PUBLIC HEALTH, V18, DOI 10.1186/s12889-017-4535-x
   Pitzer VE, 2015, CLIN INFECT DIS, V61, pS251, DOI 10.1093/cid/civ710
   Poletto, 2014, EUROSURVEILLANCE, V19, P8
   Rainisch G, 2017, EMERG INFECT DIS, V23, P46, DOI 10.3201/eid2301.151787
   Reardon S., 2015, NATURE
   Reyburn R, 2011, PLOS NEGLECT TROP D, V5, DOI 10.1371/journal.pntd.0000952
   Rivers Caitlin M, 2014, PLoS Curr, V6, DOI 10.1371/currents.outbreaks.4d41fe5d6c05e9df30ddce33c66d084c
   Schaetti C, 2012, PLOS NEGLECT TROP D, V6, DOI 10.1371/journal.pntd.0001844
   Scholthof KBG, 2007, NAT REV MICROBIOL, V5, P152, DOI 10.1038/nrmicro1596
   ScriptSave WellRx, VAXCH VACC
   Shaikh A, 2018, WHO WANTS YOU WORRY
   Sharareh N, 2016, PLOS CURRENTS OUTBRE, P8, DOI [10.1371/currents.outbreaks.23badd9821870a002fa86bef6893c01d, DOI 10.1371/CURRENTS.OUTBREAKS.23BADD9821870A002FA86BEF6893C01D]
   Sharpe J Danielle, 2016, JMIR Public Health Surveill, V2, pe161
   Shoman H, 2017, GLOBALIZATION HEALTH, V13, DOI 10.1186/s12992-016-0224-2
   Smith AM, 2014, CURR TOP MICROBIOL, V385, P327, DOI 10.1007/82_2014_394
   Smith AM, 2013, PLOS PATHOG, V9, DOI 10.1371/journal.ppat.1003238
   Statista, 2017, EB CAS DEATHS HLTH C
   Steele AD, 2016, CLIN INFECT DIS, V62, pS4, DOI 10.1093/cid/civ976
   Stockdale JE, 2017, EPIDEMICS-NETH, V19, P13, DOI 10.1016/j.epidem.2016.11.005
   Sun L. H., 2014, WASHINGTON POST
   Takeuchi J, 2006, IEEE T KNOWL DATA EN, V18, P482, DOI 10.1109/TKDE.2006.1599387
   Tambo E, 2014, INFECT DIS POVERTY, V3, DOI 10.1186/2049-9957-3-42
   Tatem AJ, 2006, ADV PARASIT, V62, P293, DOI 10.1016/S0065-308X(05)62009-X
   Vergnaud G, 2016, PLOS ONE, V11, DOI 10.1371/journal.pone.0146216
   Wang J, 2012, J BIOL DYNAM, V6, P568, DOI 10.1080/17513758.2012.658089
   Wong ZSY, 2017, EPIDEMIOL INFECT, V145, P1069, DOI 10.1017/S0950268817000164
   Woolhouse M, 2011, PHILOS T R SOC B, V366, P2045, DOI 10.1098/rstb.2010.0387
   World Health Organisation, 2010, SMALLP ER PROGR SEP
   World Health Organization, 2015, HLTH WORK EB INF GUI
   World Health Organization, 2015, FACT CONTR UND SPREA
   World Health Organization, INT HLTH REG
   Yang TT, 2018, J MED VIROL, V90, P101, DOI 10.1002/jmv.24912
NR 112
TC 1
Z9 1
U1 4
U2 16
PU CAMBRIDGE UNIV PRESS
PI NEW YORK
PA 32 AVENUE OF THE AMERICAS, NEW YORK, NY 10013-2473 USA
SN 0950-2688
EI 1469-4409
J9 EPIDEMIOL INFECT
JI Epidemiol. Infect.
PD JUL
PY 2018
VL 146
IS 10
BP 1207
EP 1215
DI 10.1017/S095026881800119X
PG 9
WC Public, Environmental & Occupational Health; Infectious Diseases
SC Public, Environmental & Occupational Health; Infectious Diseases
GA GO3YN
UT WOS:000439936400001
PM 29734964
OA Bronze
DA 2020-06-28
ER

PT J
AU Moser, CB
   White, LF
AF Moser, Carlee B.
   White, Laura F.
TI Estimating age-specific reproductive numbersA comparison of methods
SO STATISTICAL METHODS IN MEDICAL RESEARCH
LA English
DT Article
DE Reproductive number; heterogeneity; social mixing; H1N1; transmission
   models; influenza
ID INDIVIDUAL HETEROGENEITY; SOCIAL CONTACTS; EPIDEMIC CURVES;
   SOUTH-AFRICA; SPREAD; TRANSMISSION; PARAMETERS; INTERVAL; IMPACT; H1N1
AB Large outbreaks, such as those caused by influenza, put a strain on resources necessary for their control. In particular, children have been shown to play a key role in influenza transmission during recent outbreaks, and targeted interventions, such as school closures, could positively impact the course of emerging epidemics. As an outbreak is unfolding, it is important to be able to estimate reproductive numbers that incorporate this heterogeneity and to use surveillance data that is routinely collected to more effectively target interventions and obtain an accurate understanding of transmission dynamics. There are a growing number of methods that estimate age-group specific reproductive numbers with limited data that build on methods assuming a homogenously mixing population. In this article, we introduce a new approach that is flexible and improves on many aspects of existing methods. We apply this method to influenza data from two outbreaks, the 2009 H1N1 outbreaks in South Africa and Japan, to estimate age-group specific reproductive numbers and compare it to three other methods that also use existing data from social mixing surveys to quantify contact rates among different age groups. In this exercise, all estimates of the reproductive numbers for children exceeded the critical threshold of one and in most cases exceeded those of adults. We introduce a flexible new method to estimate reproductive numbers that describe heterogeneity in the population.
C1 [Moser, Carlee B.] Harvard TH Chan Sch Publ Hlth, Ctr Biostat AIDS Res, Boston, MA USA.
   [Moser, Carlee B.; White, Laura F.] Boston Univ, Sch Publ Hlth, Dept Biostat, Boston, MA USA.
RP Moser, CB (reprint author), Harvard Univ, 651 Huntington Ave,FXB 513, Boston, MA 02144 USA.
EM cmoser@sdac.harvard.edu
OI White, Laura F/0000-0002-0588-8235
FU National Institute of General Medical SciencesUnited States Department
   of Health & Human ServicesNational Institutes of Health (NIH) - USANIH
   National Institute of General Medical Sciences (NIGMS) [U545GM088558]
FX The author(s) disclosed receipt of the following financial support for
   the research, authorship, and/or publication of this article: This work
   was supported by the National Institute of General Medical Sciences
   (grant number U545GM088558).
CR ANDERSON BA, 2006, [No title captured]
   Apolloni A, 2013, BMC INFECT DIS, V13, DOI 10.1186/1471-2334-13-176
   Archer BN, 2012, REPROD NUMBER SERIAL
   Archer BN, 2012, PLOS ONE, V7, DOI 10.1371/journal.pone.0049482
   Archer BN, 2012, J INFECT DIS, V206, pS148, DOI 10.1093/infdis/jis583
   Cauchemez S, 2006, EMERG INFECT DIS, V12, P110
   Chowell G, 2011, PLOS ONE, V6, DOI 10.1371/journal.pone.0021287
   Eames KTD, 2012, PLOS COMPUT BIOL, V8, DOI 10.1371/journal.pcbi.1002425
   Eames KTD, 2011, EPIDEMICS-NETH, V3, P103, DOI 10.1016/j.epidem.2011.03.003
   Farrington CP, 2013, BIOSTATISTICS, V14, P528, DOI 10.1093/biostatistics/kxs054
   Farrington CP, 2013, AM J EPIDEMIOL, V177, P474, DOI 10.1093/aje/kws260
   Gambhir M, 2013, CLIN INFECT DIS, V57, pS23, DOI 10.1093/cid/cit298
   Glass K, 2011, J R SOC INTERFACE
   Glass K, 2012, EPIDEMIOLOGY, V23, P86, DOI 10.1097/EDE.0b013e31823a44a5
   Goeyvaerts N, 2010, J R STAT SOC C-APPL, V59, P255, DOI 10.1111/j.1467-9876.2009.00693.x
   Hens N, 2012, AM J EPIDEMIOL, V176, P196, DOI 10.1093/aje/kws006
   Hens N, 2009, BMC INFECT DIS, V9, DOI 10.1186/1471-2334-9-187
   Hens N, 2009, BMC INFECT DIS, V9, DOI 10.1186/1471-2334-9-5
   Hosegood V, 2004, AIDS, V18, P663, DOI 10.1097/00002030-200403050-00011
   Johnstone-Robertson SP, 2011, AM J EPIDEMIOL, V174, P1246, DOI 10.1093/aje/kwr251
   McBryde E, 2008, EUROSURVEILLANCE, V14, P19356
   Melegaro A, 2011, EPIDEMICS-NETH, V3, P143, DOI 10.1016/j.epidem.2011.04.001
   Moser CB, 2015, PLOS ONE, V10, DOI 10.1371/journal.pone.0118762
   Mossong J, 2008, PLOS MED, V5, P381, DOI 10.1371/journal.pmed.0050074
   Nishiura H, 2009, EUROSURVEILLANCE, V14
   Nishiura H, 2014, THEOR BIOL MED MODEL, V11, DOI 10.1186/1742-4682-11-5
   Nishiura H, 2010, THEOR BIOL MED MODEL, V7, DOI 10.1186/1742-4682-7-1
   Nishiura H, 2010, J R SOC INTERFACE, V7, P297, DOI 10.1098/rsif.2009.0153
   Paine S, 2010, EUROSURVEILLANCE, V15, P9
   Schanzer D, 2011, AM J EPIDEMIOL, V174, P109, DOI 10.1093/aje/kwr037
   Wallinga J, 2004, AM J EPIDEMIOL, V160, P509, DOI 10.1093/aje/kwh255
   Wallinga J, 2006, AM J EPIDEMIOL, V164, P936, DOI 10.1093/aje/kwj317
   White LF, 2008, STAT MED, V27, P2999, DOI 10.1002/sim.3136
   White LF, 2014, EMERG THEMES EPIDEMI, V11, DOI 10.1186/1742-7622-11-4
   White Laura F, 2010, Epidemiol Perspect Innov, V7, P12, DOI 10.1186/1742-5573-7-12
   Worby CJ, 2015, EPIDEMICS-NETH, V13, P10, DOI 10.1016/j.epidem.2015.04.003
NR 36
TC 1
Z9 1
U1 0
U2 2
PU SAGE PUBLICATIONS LTD
PI LONDON
PA 1 OLIVERS YARD, 55 CITY ROAD, LONDON EC1Y 1SP, ENGLAND
SN 0962-2802
EI 1477-0334
J9 STAT METHODS MED RES
JI Stat. Methods Med. Res.
PD JUL
PY 2018
VL 27
IS 7
BP 2050
EP 2059
DI 10.1177/0962280216673676
PG 10
WC Health Care Sciences & Services; Mathematical & Computational Biology;
   Medical Informatics; Statistics & Probability
SC Health Care Sciences & Services; Mathematical & Computational Biology;
   Medical Informatics; Mathematics
GA GH7IL
UT WOS:000433616600010
PM 28571521
OA Green Accepted
DA 2020-06-28
ER

PT J
AU Calnan, M
   Gadsby, EW
   Konde, MK
   Diallo, A
   Rossman, JS
AF Calnan, Michael
   Gadsby, Erica W.
   Konde, Mandy Kader
   Diallo, Abdourahime
   Rossman, Jeremy S.
TI The Response to and Impact of the Ebola Epidemic: Towards an Agenda for
   Interdisciplinary Research
SO INTERNATIONAL JOURNAL OF HEALTH POLICY AND MANAGEMENT
LA English
DT Article
DE Ebola; Guinea; Research Priorities; Survivors; Social Impact
ID HEALTH; DISEASE; GUINEA; TRUST
AB Background: The 2013-2016 Ebola virus disease (EVD) epidemic in West Africa was the largest in history and resulted in a huge public health burden and significant social and economic impact in those countries most affected. Its size, duration and geographical spread presents important opportunities for research than might help national and global health and social care systems to better prepare for and respond to future outbreaks. This paper examines research needs and research priorities from the perspective of those who directly experienced the EVD epidemic in Guinea.
   Methods: The paper reports the findings from a research scoping exercise conducted in Guinea in 2017. This exercise explored the need for health and social care research, and identified research gaps, from the perspectives of different groups. Interviews were carried out with key stakeholders such as representatives of the Ministry of Health, non-governmental organizations (NGOs), academic and health service researchers and members of research ethics committees (N = 15); health practitioners (N = 12) and community representatives (N = 11). Discussion groups were conducted with male and female EVD survivors (N = 24) from two distinct communities.
   Results: This research scoping exercise identified seven key questions for further research. An important research priority that emerged during this study was the need to carry out a comprehensive analysis of the wider social, economic and political impact of the epidemic on the country, communities and survivors. The social and cultural dynamics of the epidemic and the local, national and international response to it need to be better understood. Many survivors and their relatives continue to experience stigma and social isolation and have a number of complex unmet needs. It is important to understand what sort of support they need, and how that might best be provided. A better understanding of the virus and the long-term health and social implications for survivors and non-infected survivors is also needed.
   Conclusion: This study identified a need and priority for interdisciplinary research focusing on the long-term sociocultural, economic and health impact of the EVD epidemic. Experiences of survivors and other non-infected members of the community still need to be explored but in this broader context.
C1 [Calnan, Michael] Univ Kent, SSPSSR, Canterbury, Kent, England.
   [Gadsby, Erica W.] Univ Kent, Ctr Hlth Serv Studies, Canterbury, Kent, England.
   [Konde, Mandy Kader] Univ UGAN Conakry, Dept Sante Publ, Conakry, Guinea.
   [Konde, Mandy Kader; Diallo, Abdourahime] FOSAD Hlth & Sustainable Dev Fdn, Conakry, Guinea.
   [Konde, Mandy Kader; Diallo, Abdourahime] CEFORPAG Ctr Excellence Training Res Malaria & Pr, Conakry, Guinea.
   [Rossman, Jeremy S.] Univ Kent, Sch Biosci, Canterbury, Kent, England.
RP Calnan, M (reprint author), Univ Kent, SSPSSR, Canterbury, Kent, England.
EM m.w.calnan@kent.ac.uk
FU University of Kent, Kent, UK; European Research CouncilEuropean Research
   Council (ERC) [FP7-PEOPLE-2012-CIG: 333955]
FX This research prioritisation exercise was funded by a grant from the
   University of Kent, Kent, UK. JSR was supported by the European Research
   Council (FP7-PEOPLE-2012-CIG: 333955).
CR Alexander KA, 2015, PLOS NEGLECT TROP D, V9, DOI 10.1371/journal.pntd.0003652
   ANNETT H, 1995, [No title captured]
   Anoko J. N., COMMUNICATION REBELL
   Bachmann R, 2015, ORGAN STUD, V36, P1123, DOI 10.1177/0170840615599334
   Blank RH, 2013, COMP HLTH POLICY
   Calnan M, 2008, TRUST MATTERS HEALTH
   Cenciarelli Orlando, 2015, Int J Microbiol, V2015, P769121, DOI 10.1155/2015/769121
   Chambers R., 1997, WHOSE REALITY COUNTS
   Currie J, 2016, SCIENCE, V351, P815, DOI 10.1126/science.aad8521
   Davtyan M, 2014, GLOBAL HEALTH ACTION, V7, DOI 10.3402/gha.v7.26058
   Dhillon RS, 2015, NEW ENGL J MED, V373, P787, DOI 10.1056/NEJMp1508413
   Dingwall R, 2013, SOCIOL HEALTH ILL, V35, P167, DOI 10.1111/1467-9566.12019
   Etard JF, 2017, LANCET INFECT DIS, V17, P545, DOI 10.1016/S1473-3099(16)30516-3
   Fairhead J, 2016, AFR STUD REV, V59, P7, DOI 10.1017/asr.2016.87
   Fang LQ, 2016, P NATL ACAD SCI USA, V113, P4488, DOI 10.1073/pnas.1518587113
   Fauci AS, 2014, NEW ENGL J MED, V371, P1084, DOI 10.1056/NEJMp1409494
   Ghaffar A, 2009, 3D COMBINED APPROACH
   Ghaffar A., 2004, COMBINED APPROACH MA
   Goffman E., 1968, STIGMA NOTES MANAGEM
   Hofman M., 2017, POLITICS FEAR MED SA
   Hugo M, 2015, EMERG MED LOS ANGEL, V5, P285, DOI DOI 10.4172/2165-7548.1000285
   Kieny MP, 2014, B WORLD HEALTH ORGAN, V92, P850, DOI 10.2471/BLT.14.149278
   Krauer F, 2016, PLOS NEGLECT TROP D, V10, DOI 10.1371/journal.pntd.0004867
   MANDERSON L, 1992, SOC SCI MED, V35, P839, DOI 10.1016/0277-9536(92)90098-B
   Okello D, 2000, MANUAL RES PRIORITY
   ONG BN, 1996, [No title captured]
   Parmet WE, 2017, CRIT PUBLIC HEALTH, V27, P148, DOI 10.1080/09581596.2016.1159285
   Phelps C, 2017, VACCINE, V35, pA46, DOI 10.1016/j.vaccine.2016.08.090
   Phelps C, 2016, MILBANK Q, V94, P109, DOI 10.1111/1468-0009.12182
   Roemer-Mahler A, 2016, THIRD WORLD Q, V37, P373, DOI 10.1080/01436597.2015.1118343
   Shoman H, 2017, GLOBALIZATION HEALTH, V13, DOI 10.1186/s12992-016-0224-2
   Washer Peter, 2010, EMERGING INFECT DIS
   WHO, GROUND ZER GUIN EB O
   Yadav Sankalp, 2015, J Clin Diagn Res, V9, pLA01, DOI 10.7860/JCDR/2015/15127.6559
NR 40
TC 5
Z9 5
U1 3
U2 10
PU KERMAN UNIV MEDICAL SCIENCES
PI KERMAN
PA JAHAD BLVD, KERMAN, 7619813159, IRAN
SN 2322-5939
J9 INT J HEALTH POLICY
JI Int. J. Health Policy Manag.
PD MAY
PY 2018
VL 7
IS 5
BP 402
EP 411
DI 10.15171/ijhpm.2017.104
PG 10
WC Health Care Sciences & Services; Health Policy & Services
SC Health Care Sciences & Services
GA GI3YK
UT WOS:000434307800004
PM 29764104
OA DOAJ Gold, Green Accepted, Green Published
DA 2020-06-28
ER

PT J
AU Ahmed, F
   Zviedrite, N
   Uzicanin, A
AF Ahmed, Faruque
   Zviedrite, Nicole
   Uzicanin, Amra
TI Effectiveness of workplace social distancing measures in reducing
   influenza transmission: a systematic review
SO BMC PUBLIC HEALTH
LA English
DT Review
DE Influenza; Distancing; Community mitigation; Non-pharmaceutical;
   Systematic review; Telework; Workplace
ID PANDEMIC INFLUENZA; UNITED-STATES; SPREAD; STRATEGIES; GUIDELINES;
   IMPACT; VIRUS
AB Background: Social distancing is one of the community mitigation measures that may be recommended during influenza pandemics. Social distancing can reduce virus transmission by increasing physical distance or reducing frequency of congregation in socially dense community settings, such as schools or workplaces. We conducted a systematic review to assess the evidence that social distancing in non-healthcare workplaces reduces or slows influenza transmission.
   Methods: Electronic searches were conducted using MEDLINE, Embase, Scopus, Cochrane Library, PsycINFO, CINAHL, NIOSHTIC-2, and EconLit to identify studies published in English from January 1, 2000, through May 3, 2017. Data extraction was done by two reviewers independently. A narrative synthesis was performed.
   Results: Fifteen studies, representing 12 modeling and three epidemiological, met the eligibility criteria. The epidemiological studies showed that social distancing was associated with a reduction in influenza-like illness and seroconversion to 2009 influenza A (H1N1). However, the overall risk of bias in the epidemiological studies was serious. The modeling studies estimated that workplace social distancing measures alone produced a median reduction of 23% in the cumulative influenza attack rate in the general population. It also delayed and reduced the peak influenza attack rate. The reduction in the cumulative attack rate was more pronounced when workplace social distancing was combined with other nonpharmaceutical or pharmaceutical interventions. However, the effectiveness was estimated to decline with higher basic reproduction number values, delayed triggering of workplace social distancing, or lower compliance.
   Conclusions: Modeling studies support social distancing in non-healthcare workplaces, but there is a paucity of well-designed epidemiological studies.
C1 [Ahmed, Faruque; Zviedrite, Nicole; Uzicanin, Amra] Ctr Dis Control & Prevent CDC, Community Intervent Infect Control Unit, Div Global Migrat & Quarantine, Atlanta, GA 30333 USA.
RP Ahmed, F (reprint author), Ctr Dis Control & Prevent CDC, Community Intervent Infect Control Unit, Div Global Migrat & Quarantine, Atlanta, GA 30333 USA.
EM fahmed@cdc.gcv
CR Ahmed F, 2017, PROSPERO INT PROSPEC
   Andradottir S., 2014, IIE T HEALTHCARE SYS, V4, P27, DOI DOI 10.1080/19488300.2014.880093
   Andradottir S, 2011, BMC PUBLIC HEALTH, V11, DOI 10.1186/1471-2458-11-S1-S1
   [Anonymous], 2017, WHO PUBL HLTH RES AG
   Barrios LC, 2012, PUBLIC HEALTH REP, V127, P565, DOI 10.1177/003335491212700606
   Biggerstaff M, 2014, BMC INFECT DIS, V14, DOI 10.1186/1471-2334-14-480
   Bischoff WE, 2013, J INFECT DIS, V207, P1037, DOI 10.1093/infdis/jis773
   Brankston G, 2007, LANCET INFECT DIS, V7, P257, DOI 10.1016/S1473-3099(07)70029-4
   Bureau of Labor Statistics US Department of Labor, 2016, THE EC DAILY
   Carrat F, 2006, BMC MED, V4, DOI 10.1186/1741-7015-4-26
   Centre for Reviews and Dissemination (University of York), 2009, SYSTEMATIC REV CRDS
   Collinson S, 2015, PLOS ONE, V10, DOI 10.1371/journal.pone.0141423
   Cowling BJ, 2014, PLOS ONE, V9, DOI 10.1371/journal.pone.0108850
   degli Atti MLC, 2008, PLOS ONE, V3, DOI 10.1371/journal.pone.0001790
   Edwards CH, 2016, EUR J PUBLIC HEALTH, V26, P478, DOI 10.1093/eurpub/ckw031
   Ferguson NM, 2006, NATURE, V442, P448, DOI 10.1038/nature04795
   Ferguson NM, 2005, NATURE, V437, P209, DOI 10.1038/nature04017
   Fischer LS, 2016, MMWR-MORBID MORTAL W, V65, P1374, DOI 10.15585/mmwr.mm6548a4
   Global Workplace Analytics, 2017, LAT TEL STAT
   Guyatt GH, 2011, J CLIN EPIDEMIOL, V64, P1303, DOI 10.1016/j.jclinepi.2011.04.014
   Halder N, 2011, PLOS ONE, V6, DOI 10.1371/journal.pone.0022087
   Halloran ME, 2008, P NATL ACAD SCI USA, V105, P4639, DOI 10.1073/pnas.0706849105
   Jackson C, 2014, PLOS ONE, V9, DOI 10.1371/journal.pone.0097297
   Kelso JK, 2009, BMC PUBLIC HEALTH, V9, DOI 10.1186/1471-2458-9-117
   Kumar S, 2012, AM J PUBLIC HEALTH, V102, P134, DOI 10.2105/AJPH.2011.300307
   Lee VJ, 2010, J INFECT DIS, V202, P1319, DOI 10.1086/656480
   Lee VJ, 2009, BMC MED, V7, DOI 10.1186/1741-7015-7-76
   Levin Kate Ann, 2006, Evid Based Dent, V7, P24, DOI 10.1038/sj.ebd.6400375
   Liberati A, 2009, PLOS MED, V6, DOI 10.1371/journal.pmed.1000100
   Mao L, 2015, JASSS, V18
   Mao L, 2011, BMC PUBLIC HEALTH, V11, DOI 10.1186/1471-2458-11-522
   Martinez Dayna L, 2014, BMC Public Health, V14, P1328, DOI 10.1186/1471-2458-14-1328
   Meltzer MI, 1999, EMERG INFECT DIS, V5, P659, DOI 10.3201/eid0505.990507
   Merler S, 2006, BIONETICS
   Miller G, 2008, INFECT CONT HOSP EP, V29, P320, DOI 10.1086/529212
   Milne GJ, 2013, BMJ OPEN, V3, DOI 10.1136/bmjopen-2012-002518
   Milne GJ, 2008, PLOS ONE, V3, DOI 10.1371/journal.pone.0004005
   Perlroth DJ, 2010, CLIN INFECT DIS, V50, P165, DOI 10.1086/649867
   Prieto DM, 2012, BMC PUBLIC HEALTH, V12, DOI 10.1186/1471-2458-12-251
   Qualls N, 2017, MMWR RECOMM REP, V66, P1, DOI 10.15585/mmwr.rr6601a1
   Reed C, 2013, EMERG INFECT DIS, V19, P85, DOI 10.3201/eid1901.120124
   Rizzo C, 2008, EPIDEMIOL INFECT, V136, P1650, DOI 10.1017/S095026880800037X
   Roberts MG, 2007, J R SOC INTERFACE, V4, P325, DOI 10.1098/rsif.2006.0176
   Rousculp MD, 2010, J OCCUP ENVIRON MED, V52, P1009, DOI 10.1097/JOM.0b013e3181f43844
   Saunders-Hastings P, 2016, PLOS ONE, V11, DOI 10.1371/journal.pone.0168262
   Sterne JAC, 2016, BMJ-BRIT MED J, V355, DOI 10.1136/bmj.i4919
   The Community Guide, 2012, EM PREP RESP SCH DIS
   Timpka T, 2016, EPIDEMIOL INFECT, V144, P2031, DOI 10.1017/S0950268816000169
   U.S. Department of Health and Human Services, 2017, PAND INFL PLAN 2017
   Xia HD, 2015, ARTIF INTELL MED, V65, P113, DOI 10.1016/j.artmed.2015.06.003
   Xia S, 2013, PLOS ONE, V8, DOI 10.1371/journal.pone.0065271
   Yan J, 2018, P NATL ACAD SCI USA, V115, P1081, DOI 10.1073/pnas.1716561115
   Zhang TY, 2012, PLOS ONE, V7, DOI 10.1371/journal.pone.0032203
NR 53
TC 21
Z9 21
U1 5
U2 8
PU BMC
PI LONDON
PA CAMPUS, 4 CRINAN ST, LONDON N1 9XW, ENGLAND
EI 1471-2458
J9 BMC PUBLIC HEALTH
JI BMC Public Health
PD APR 18
PY 2018
VL 18
AR 518
DI 10.1186/s12889-018-5446-1
PG 13
WC Public, Environmental & Occupational Health
SC Public, Environmental & Occupational Health
GA GD8HQ
UT WOS:000430753900007
PM 29669545
OA DOAJ Gold, Green Published
DA 2020-06-28
ER

PT J
AU de Waroux, OL
   Cohuet, S
   Ndazima, D
   Kucharski, AJ
   Juan-Giner, A
   Flasche, S
   Tumwesigye, E
   Arinaitwe, R
   Mwanga-Amumpaire, J
   Boum, Y
   Nackers, F
   Checchi, F
   Grais, RF
   Edmunds, WJ
AF de Waroux, O. le Polain
   Cohuet, S.
   Ndazima, D.
   Kucharski, A. J.
   Juan-Giner, A.
   Flasche, S.
   Tumwesigye, E.
   Arinaitwe, R.
   Mwanga-Amumpaire, J.
   Boum, Y., II
   Nackers, F.
   Checchi, F.
   Grais, R. F.
   Edmunds, W. J.
TI Characteristics of human encounters and social mixing patterns relevant
   to infectious diseases spread by close contact: a survey in Southwest
   Uganda
SO BMC INFECTIOUS DISEASES
LA English
DT Article
DE Social contact; Infectious diseases; Close contact transmission; Uganda;
   Survey
ID SYSTEMATIC ANALYSIS; YOUNG-CHILDREN; MEASLES; AFRICA; CARRIAGE;
   EPIDEMIC; DYNAMICS; OUTBREAK; NIGER
AB Background: Quantification of human interactions relevant to infectious disease transmission through social contact is central to predict disease dynamics, yet data from low-resource settings remain scarce.
   Methods: We undertook a social contact survey in rural Uganda, whereby participants were asked to recall details about the frequency, type, and socio-demographic characteristics of any conversational encounter that lasted for >= 5 min (henceforth defined as 'contacts') during the previous day. An estimate of the number of 'casual contacts' (i.e. <5 min) was also obtained.
   Results: In total, 566 individuals were included in the study. On average participants reported having routine contact with 7.2 individuals (range 1-25). Children aged 5-14 years had the highest frequency of contacts and the elderly (>= 65 years) the fewest (P < 0.001). A strong age-assortative pattern was seen, particularly outside the household and increasingly so for contacts occurring further away from home. Adults aged 25-64 years tended to travel more often and further than others, and males travelled more frequently than females.
   Conclusion: Our study provides detailed information on contact patterns and their spatial characteristics in an African setting. It therefore fills an important knowledge gap that will help more accurately predict transmission dynamics and the impact of control strategies in such areas.
C1 [de Waroux, O. le Polain; Kucharski, A. J.; Flasche, S.; Checchi, F.; Edmunds, W. J.] London Sch Hyg & Trop Med, Dept Infect Dis Epidemiol, London, England.
   [Cohuet, S.; Juan-Giner, A.; Grais, R. F.] Epicentre, Paris, France.
   [Ndazima, D.; Arinaitwe, R.; Mwanga-Amumpaire, J.; Boum, Y., II] Epicentre, Uganda Res Ctr, Mbarara, Uganda.
   [Mwanga-Amumpaire, J.] Mbarara Univ Sci & Technol, Mbarara, Uganda.
   [Tumwesigye, E.] Kabwohe Med Res Ctr, Kabwohe, Uganda.
   [Nackers, F.] Epicentre, Brussels, Belgium.
RP de Waroux, OL (reprint author), London Sch Hyg & Trop Med, Dept Infect Dis Epidemiol, London, England.
EM Olivier.lepolain@lshtm.ac.uk
RI Nackers, Fabienne/X-6615-2019
OI le Polain de Waroux, Olivier/0000-0003-3458-2945; Nackers,
   Fabienne/0000-0001-9870-1910
FU Medecins Sans Frontieres International Office, Geneva, Switzerland;
   Medecins Sans Frontieres; AXA Research Fund
FX This work was supported by Medecins Sans Frontieres International
   Office, Geneva, Switzerland. Epicentre received core funding from
   Medecins Sans Frontieres. OLPDW was supported by the AXA Research Fund
   through a Doctoral research fellowship. The funders had no role in the
   study design, data collection, data analysis, data interpretation or
   write up of the manuscript.
CR Azman AS, 2012, PLOS NEGLECT TROP D, V6, DOI 10.1371/journal.pntd.0001901
   Babirye JN, 2012, PLOS ONE, V7, DOI 10.1371/journal.pone.0035432
   Beutels P, 2006, EPIDEMIOL INFECT, V134, P1158, DOI 10.1017/S0950268806006418
   Black RE, 2010, LANCET, V375, P1969, DOI 10.1016/S0140-6736(10)60549-1
   Bolton KJ, 2012, PLOS ONE, V7, DOI 10.1371/journal.pone.0030893
   Burki T, 2015, LANCET INFECT DIS, V15, P1011, DOI 10.1016/S1473-3099(15)00254-6
   de Waroux OL, 2013, INT HEALTH, V5, P139, DOI 10.1093/inthealth/iht006
   Edmunds WJ, 1997, P ROY SOC B-BIOL SCI, V264, P949, DOI 10.1098/rspb.1997.0131
   Ferrari MJ, 2008, NATURE, V451, P679, DOI 10.1038/nature06509
   Gil Cuesta Julita, 2015, PLoS Curr, V7, DOI 10.1371/currents.outbreaks.8a1b00760dfd81481eb42234bd18ced3
   Grais RF, 2006, T ROY SOC TROP MED H, V100, P867, DOI 10.1016/j.trstmh.2005.10.014
   Grijalva CG, 2015, PLOS ONE, V10, DOI 10.1371/journal.pone.0118457
   Heesterbeek H, 2015, SCIENCE, V347, P1216, DOI 10.1126/science.aaa4339
   Horby P, 2011, PLOS ONE, V6, DOI 10.1371/journal.pone.0016965
   House T, 2012, BMC MED, V10, DOI 10.1186/1741-7015-10-117
   Johnstone-Robertson SP, 2011, AM J EPIDEMIOL, V174, P1246, DOI 10.1093/aje/kwr251
   Kiti MC, 2014, PLOS ONE, V9, DOI 10.1371/journal.pone.0104786
   Kretzschmar M, 2009, PLOS ONE, V4, DOI 10.1371/journal.pone.0005931
   Kucharksi AJ, 2017, IDENTIFYING HUMAN EN
   Kucharski AJ, 2014, PLOS PATHOG, V10, DOI 10.1371/journal.ppat.1004206
   Luquero FJ, 2011, PLOS ONE, V6, DOI 10.1371/journal.pone.0019005
   Maurice J, 2015, LANCET, V386, P943, DOI 10.1016/S0140-6736(15)00115-4
   Mccaw JM, 2010, BMC INFECT DIS, V10, DOI 10.1186/1471-2334-10-166
   Melegaro A, 2017, PLOS ONE, V12, DOI 10.1371/journal.pone.0170459
   Melegaro A, 2011, EPIDEMICS-NETH, V3, P143, DOI 10.1016/j.epidem.2011.04.001
   Mossong J, 2008, PLOS MED, V5, P381, DOI 10.1371/journal.pmed.0050074
   Nackers F, 2017, VACCINE, V35, P5271, DOI 10.1016/j.vaccine.2017.07.081
   Nair H, 2013, LANCET, V381, P1380, DOI 10.1016/S0140-6736(12)61901-1
   Radin JM, 2012, J INFECT DIS, V206, pS14, DOI 10.1093/infdis/jis606
   Read JM, 2012, EPIDEMIOL INFECT, V140, P2117, DOI 10.1017/S0950268812000842
   Read JM, 2014, P ROY SOC B-BIOL SCI, V281, DOI 10.1098/rspb.2014.0268
   Rogers WH, 1993, STATA TECHNICAL B, V13, P19, DOI DOI 10.1016/J.IJFORECAST.2005.03.004
   Satzke C, 2013, VACCINE, V32, P165, DOI 10.1016/j.vaccine.2013.08.062
   Smieszek T, 2012, EPIDEMIOL INFECT, V140, P744, DOI 10.1017/S0950268811001130
   Wallinga J, 2006, AM J EPIDEMIOL, V164, P936, DOI 10.1093/aje/kwj317
   Wesolowski A, 2015, P NATL ACAD SCI USA, V112, P11114, DOI 10.1073/pnas.1423542112
   Zinszer K, 2015, LANCET INFECT DIS, V15, P1005, DOI 10.1016/S1473-3099(15)00234-0
NR 37
TC 7
Z9 7
U1 0
U2 2
PU BIOMED CENTRAL LTD
PI LONDON
PA 236 GRAYS INN RD, FLOOR 6, LONDON WC1X 8HL, ENGLAND
SN 1471-2334
J9 BMC INFECT DIS
JI BMC Infect. Dis.
PD APR 11
PY 2018
VL 18
AR 172
DI 10.1186/s12879-018-3073-1
PG 12
WC Infectious Diseases
SC Infectious Diseases
GA GE2NR
UT WOS:000431052400004
PM 29642869
OA DOAJ Gold, Green Published, Green Accepted
DA 2020-06-28
ER

PT J
AU Ringa, N
   Bauch, CT
AF Ringa, Notice
   Bauch, Chris T.
TI SPATIALLY-IMPLICIT MODELLING OF DISEASE-BEHAVIOUR INTERACTIONS IN THE
   CONTEXT OF NON-PHARMACEUTICAL INTERVENTIONS
SO MATHEMATICAL BIOSCIENCES AND ENGINEERING
LA English
DT Article
DE Pair approximation; network model; social distancing; non pharmaceutical
   interventions; transmission model
ID PAIR APPROXIMATION; INFECTIOUS-DISEASES; SPREAD; EPIDEMIC; HIV;
   NETWORKS; DYNAMICS; IMPACT
AB Pair approximation models have been used to study the spread of infectious diseases in spatially distributed host populations, and to explore disease control strategies such as vaccination and case isolation. Here we introduce a pair approximation model of individual uptake of non-pharmaceutical interventions (NPIs) for an acute self-limiting infection, where susceptible individuals can learn the NPIs either from other susceptible individuals who are already practicing NPIs ("social learning"), or their uptake of NPIs can be stimulated by being neighbours of an infectious person ("exposure learning"). NPIs include individual measures such as hand-washing and respiratory etiquette. Individuals can also drop the habit of using NPIs at a certain rate. We derive a spatially defined expression of the basic reproduction number R-0 and we also numerically simulate the model equations. We find that exposure learning is generally more efficient than social learning, since exposure learning generates NPI uptake in the individuals at immediate risk of infection. However, if social learning is pre-emptive, beginning a sufficient amount of time before the epidemic, then it can be more effective than exposure learning. Interestingly, varying the initial number of individuals practicing NPIs does not significantly impact the epidemic final size. Also, if initial source infections are surrounded by protective individuals, there are parameter regimes where increasing the initial number of source infections actually decreases the infection peak (instead of increasing it) and makes it occur sooner. The peak prevalence increases with the rate at which individuals drop the habit of using NPIs, but the response of peak prevalence to changes in the forgetting rate are qualitatively different for the two forms of learning. The pair approximation methodology developed here illustrates how analytical approaches for studying interactions between social processes and disease dynamics in a spatially structured population should be further pursued.
C1 [Ringa, Notice] Botswana Int Univ Sci & Technol, Dept Math & Stat Sci, Private Bag 16, Palapye, Botswana.
   [Bauch, Chris T.] Univ Waterloo, Dept Appl Math, 200 Univ Ave West, Waterloo, ON N2L 3G1, Canada.
RP Ringa, N (reprint author), Botswana Int Univ Sci & Technol, Dept Math & Stat Sci, Private Bag 16, Palapye, Botswana.
EM ringan@biust.ac.bw; cbauch@uwaterloo.ca
CR Alexander KA, 2010, FRONT ECOL ENVIRON, V8, P522, DOI 10.1890/090057
   Auld M. C., 2006, CONTRIBUTIONS EC ANA, V5
   Bacaer N, 2007, B MATH BIOL, V69, P1067, DOI 10.1007/s11538-006-9166-9
   Bauch C, 2000, P ROY SOC B-BIOL SCI, V267, P2019, DOI 10.1098/rspb.2000.1244
   Bauch C. T., 2013, BEHAV EPIDEMIOLOGY I, P1
   Bauch CT, 2005, MATH BIOSCI, V198, P217, DOI 10.1016/j.mbs.2005.06.005
   Bauch CT, 2003, MATH BIOSCI, V184, P101, DOI 10.1016/S0025-5564(03)00042-7
   Bauch CT, 2002, J MATH BIOL, V45, P375, DOI 10.1007/s002850200153
   Benoit J, 2006, EUR PHYS J B, V50, P177, DOI 10.1140/epjb/e2006-00096-x
   Dietz K, 1993, Stat Methods Med Res, V2, P23, DOI 10.1177/096228029300200103
   Ellner SP, 2001, J THEOR BIOL, V210, P435, DOI 10.1006/jtbi.2001.2322
   Fenichel EP, 2011, P NATL ACAD SCI USA, V108, P6306, DOI 10.1073/pnas.1011250108
   Ferguson NM, 2001, SCIENCE, V292, P1155, DOI 10.1126/science.1061020
   Ferrari MJ, 2006, P ROY SOC B-BIOL SCI, V273, P2743, DOI 10.1098/rspb.2006.3636
   Funk S, 2009, P NATL ACAD SCI USA, V106, P6872, DOI 10.1073/pnas.0810762106
   Glass R. J., 2016, EMERG INFECT DIS, V12, P1671
   Hiebeler D, 2006, B MATH BIOL, V68, P1315, DOI 10.1007/s11538-006-9080-1
   Keeling MJ, 1999, P ROY SOC B-BIOL SCI, V266, P859, DOI 10.1098/rspb.1999.0716
   Keeling MJ, 1997, P ROY SOC B-BIOL SCI, V264, P1149, DOI 10.1098/rspb.1997.0159
   Li JianWu, 2011, China Vegetables, P1
   Macpherson CNL, 2005, INT J PARASITOL, V35, P1319, DOI 10.1016/j.ijpara.2005.06.004
   Maharaj S, 2012, BMC PUBLIC HEALTH, V12, DOI 10.1186/1471-2458-12-679
   Mao L, 2012, SOC SCI MED, V74, P167, DOI 10.1016/j.socscimed.2011.10.012
   McGowan JP, 2004, CLIN INFECT DIS, V38, P122, DOI 10.1086/380128
   Modie-Moroka T, 2009, HEALTH CARE WOMEN IN, V30, P230, DOI 10.1080/07399330802662036
   Morse S.S., 2001, PLAGUES AND POLITICS, P8, DOI DOI 10.1057/9780230524248_2
   Mushayabasa S., 2011, WORLD J VACCIN, V1, P156, DOI DOI 10.4236/wjv.2011.14016
   Oyeyemi SO, 2014, BMJ-BRIT MED J, V349, DOI 10.1136/bmj.g6178
   Parham PE, 2008, THEOR POPUL BIOL, V73, P349, DOI 10.1016/j.tpb.2007.12.010
   Parham PE, 2006, J R SOC INTERFACE, V3, P483, DOI 10.1098/rsif.2005.0105
   Pillemer FM, 2015, DISASTERS, V39, P125, DOI 10.1111/disa.12089
   Rand D. A., 1999, CWI Q, V12, P329
   Reluga TC, 2010, PLOS COMPUT BIOL, V6, DOI 10.1371/journal.pcbi.1000793
   Ringa N, 2014, J THEOR BIOL, V357, P150, DOI 10.1016/j.jtbi.2014.05.010
   Rizzo A, 2014, PHYS REV E, V90, DOI 10.1103/PhysRevE.90.042801
   Salathe M, 2008, J R SOC INTERFACE, V5, P1505, DOI 10.1098/rsif.2008.0271
   Shaw LB, 2008, PHYS REV E, V77, DOI 10.1103/PhysRevE.77.066101
   Stoneburner RL, 2004, SCIENCE, V304, P714, DOI 10.1126/science.1093166
   Swenson RR, 2011, J ADOLESCENT HEALTH, V48, P527, DOI 10.1016/j.jadohealth.2010.08.013
   Tchuenche J. M., 2012, ISRN BIOMATHEMATICS, V2012
NR 40
TC 0
Z9 0
U1 3
U2 128
PU AMER INST MATHEMATICAL SCIENCES-AIMS
PI SPRINGFIELD
PA PO BOX 2604, SPRINGFIELD, MO 65801-2604 USA
SN 1547-1063
EI 1551-0018
J9 MATH BIOSCI ENG
JI Math. Biosci. Eng.
PD APR
PY 2018
VL 15
IS 2
BP 461
EP 483
DI 10.3934/mbe.2018021
PG 23
WC Mathematical & Computational Biology
SC Mathematical & Computational Biology
GA FI5DL
UT WOS:000412001800007
PM 29161845
OA Other Gold
DA 2020-06-28
ER

PT J
AU Uscher-Pines, L
   Schwartz, HL
   Ahmed, F
   Zheteyeva, Y
   Meza, E
   Baker, G
   Uzicanin, A
AF Uscher-Pines, Lori
   Schwartz, Heather L.
   Ahmed, Faruque
   Zheteyeva, Yenlik
   Meza, Erika
   Baker, Garrett
   Uzicanin, Amra
TI School practices to promote social distancing in K-12 schools: review of
   influenza pandemic policies and practices
SO BMC PUBLIC HEALTH
LA English
DT Review
DE Pandemic influenza; School planning; Social distancing
ID A H1N1; UNITED-STATES; CLOSURE; INTERVENTIONS; TRANSMISSION; MITIGATION
AB Background: During an evolving influenza pandemic, community mitigation strategies, such as social distancing, can slow down virus transmission in schools and surrounding communities. To date, research on school practices to promote social distancing in primary and secondary schools has focused on prolonged school closure, with little attention paid to the identification and feasibility of other more sustainable interventions. To develop a list and typology of school practices that have been proposed and/or implemented in an influenza pandemic and to uncover any barriers identified, lessons learned from their use, and documented impacts.
   Methods: We conducted a review of the peer-reviewed and grey literature on social distancing interventions in schools other than school closure. We also collected state government guidance documents directed to local education agencies or schools to assess state policies regarding social distancing. We collected standardized information from each document using an abstraction form and generated descriptive statistics on common plan elements.
   Results: The document review revealed limited literature on school practices to promote social distancing, as well as limited incorporation of school practices to promote social distancing into state government guidance documents. Among the 38 states that had guidance documents that met inclusion criteria, fewer than half (42%) mentioned a single school practice to promote social distancing, and none provided any substantive detail about the policies or practices needed to enact them. The most frequently identified school practices were cancelling or postponing after-school activities, canceling classes or activities with a high rate of mixing/contact that occur within the school day, and reducing mixing during transport.
   Conclusion: Little information is available to schools to develop policies and procedures on social distancing. Additional research and guidance are needed to assess the feasibility and effectiveness of school practices to promote social distancing.
C1 [Uscher-Pines, Lori; Schwartz, Heather L.; Meza, Erika; Baker, Garrett] RAND Corp, Arlington, VA 22202 USA.
   [Ahmed, Faruque; Zheteyeva, Yenlik; Uzicanin, Amra] CDC, Natl Ctr Emerging & Zoonot Infect Dis, Div Global Migrat & Quarantine, Atlanta, GA 30333 USA.
RP Uscher-Pines, L (reprint author), RAND Corp, Arlington, VA 22202 USA.
EM luscherp@rand.org
FU Centers for Disease Control and PreventionUnited States Department of
   Health & Human ServicesCenters for Disease Control & Prevention - USA
   [HHSD2002013M53959B, 200-2016-F-92345]
FX Centers for Disease Control and Prevention (HHSD2002013M53959B Task
   Order #200-2016-F-92345). The funder collaborated on all aspects of the
   research and manuscript preparation.
CR Adalja AA, 2010, MATH MODEL NAT PHENO, V5, P3, DOI 10.1051/mmnp/20105301
   Adams JM, 2015, COMMUNICABLE DIS REF, V2015, P126
   Alabama State Department of Education, 2014, GUID LOC ED AG PAND, P18
   [Anonymous], ED DIGEST, V752009, P8
   Arkansas Department of Health, 2014, ARK INFL PAND RESP P, P154
   Ash K, ED WEEK, V282009, P1
   Bootsma MCJ, 2007, P NATL ACAD SCI USA, V104, P7588, DOI 10.1073/pnas.0611071104
   California Department of Education, PAND FLU CHECKL LOC
   Centers for Disease Control and Prevention, 2007, INT PREP PLANN GUID
   Centers for Disease Control and Prevention, 2010, CDC GUID STAT LOC PU
   Centers for Disease Control and Prevention, 2017, MMWR
   Chao DL, 2010, J INFECT DIS, V202, P877, DOI 10.1086/655810
   Colorado Department of Public health and Environment, 2009, PAND INFL ACT PLAN S, P7
   Connecticut State Department of Education, 2012, CLIN PROD GUID CONN, P124
   Cooley P, 2016, COMPUTATIONAL MATH O, V22
   Cox CM, 2011, CLIN INFECT DIS, V52, pS69, DOI 10.1093/cid/ciq011
   Delaware Department of Education, EM PREP GUID CHECKL, P11
   District of Columbia, 2010, INTRO SCH EMERGENCY, P562
   Dooyema CA, 2014, J SCHOOL HEALTH, V84, P56, DOI 10.1111/josh.12113
   Earn DJD, 2012, ANN INTERN MED, V156, P173, DOI 10.7326/0003-4819-156-3-201202070-00005
   Fumanellil L, 2016, PLOS COMPUT BIOL, V12, DOI 10.1371/journal.pcbi.1004681
   Gemmetto V, 2014, BMC INFECT DIS, V14, DOI 10.1186/s12879-014-0695-9
   Glatman-Freedman A, 2012, PLOS ONE, V7, DOI 10.1371/journal.pone.0050228
   Gog JR, 2014, PLOS COMPUT BIOL, V10, DOI 10.1371/journal.pcbi.1003635
   Hawaii Department of Health, 2008, PEND INFL PREP RESP
   He DH, 2013, P ROY SOC B-BIOL SCI, V280, DOI 10.1098/rspb.2013.1174
   Idaho Department of Health and Welfare, 2006, ID PAND INFL RESP
   Illinois So, 2006, SCH GUIDANCE NFLUENZ, P59
   Iowa Department of Public Health, 2012, GUID MAN CHRON COND, P21
   Jackson C, 2014, PLOS ONE, V9, DOI 10.1371/journal.pone.0097297
   Kansas Department of Health and Environment, 2016, KANS PAND INFL PREP
   Kirkbride JB, 2013, BMJ OPEN, V3, DOI 10.1136/bmjopen-2012-001998
   Lofgren ET, 2008, ANN ZOOL FENN, V45, P449, DOI 10.5735/086.045.0508
   Maryland State Department of Education, 2002, MAN COMM DIS SCH SET, P13
   McGiboney G, 2007, AM SCH BOARD J, V194, P46
   Miller JR, 2013, J SCHOOL HEALTH, V83, P281, DOI 10.1111/josh.12028
   Missouri Department of Health and Senior Services, PREV CONTR COMM DIS, P247
   Montana Office of Public Instruction, 2007, PAND FLU SCH PREP GU
   Nasrullah M, 2012, INT J INFECT DIS, V16, pE382, DOI 10.1016/j.ijid.2012.01.010
   Nevada State Health Division Department of Health and Human Services, 2007, PAND INFL PREP RESP
   New Hampshire Department of Health and Human Services, 2008, NH PAND INFL COMM CO, P10
   New Jersey Department of Health, 2015, NJDOH PAND INFL PLAN, P257
   New Mexico Public Education Department, 2007, PREP PAND FLU NEW ME
   New York Sate Department of Health, 2007, PAND FLU ACT KIT, P67
   North Carolina Department of Health and Human Services, N CAR OP PLAN PAND I
   North Dakota Department of Health, 2010, N DOK PAND INFL PREP
   Oakland Country Michigan Health Division, 2006, PAND PLANN WORKB SUP, P86
   Office of Superintendent of Public Instruction, 2014, INF DIS CONTR GUID S, P236
   Ohio Department of Education, 2009, SCH CLOS GUID, P29
   Oklahoma State Department of Health, OKL EM GUD SCH, P95
   Pennsylvania Department of Health, 2009, PENNS DEP HLTH GUID, P8
   Qualls N, 2017, MMWR RECOMM REP, V66, P1, DOI 10.15585/mmwr.rr6601a1
   Rashid H, 2015, PAEDIATR RESPIR REV, V16, P119, DOI 10.1016/j.prrv.2014.01.003
   Rebmann T, 2013, BIOSECUR BIOTERROR, V11, P41, DOI 10.1089/bsp.2012.0050
   Rhode Island Department of Health, 2006, PAND INFL PLAN
   Ridenhour BJ, 2011, PLOS ONE, V6, DOI 10.1371/journal.pone.0029640
   Services NDoHaH, 2012, NEBR EM GUID SCH, P71
   Shi JR, 2014, PLOS ONE, V9, DOI 10.1371/journal.pone.0094290
   South Carolina Emergency Management Division, 2014, S CAR EM OP PLAN PAN
   State of Alaska Division of Public Health, 2013, INF DIS MAN GUID AL, P179
   State of Arizona Department of Education, 2009, GUID SCH PAND PREP, P10
   State of Louisiana Department of Health and Hospitals, 2011, PAND INFL GUID ANN 8, P38
   State of Maine Department of Health and Human Services, 2013, PAND INFL OP PLAN
   State of Mississippii, 2013, MISSISSIPPI PANDEMIC, P427
   State of Oregon, 2008, PANDEMIC INFLUENZA E, P256
   State of Wyoming Department of Health, 2013, PUBL HLTH PAND INFL
   Stehle J, 2011, PLOS ONE, V6, DOI 10.1371/journal.pone.0023176
   Sugisaki K, 2013, PLOS ONE, V8, DOI 10.1371/journal.pone.0074716
   Tennessee Office of School Safety and Learning Support, 2009, PAND INFL PREP PLANN, P92
   Texas Association of School Boards, 2014, RESP RISK INF DIS PU, P21
   Utah Department of Health, 2006, SCH PAND INFL PREP G
   Vermont Agency of Human Services, 2008, PAND INFL SCH ACT GU
   Virginia Department of Education, 2008, PAND INFL PLAN GUID, P50
   West Virginia Department of Education, WVDE PAND INFL PLAN
   Wisconsin Department of Public Instruction, 2009, SCH DISTR INFL PLAN
   Woods Richard, PANDEMIC INFLUENZA P, P89
NR 76
TC 3
Z9 3
U1 1
U2 4
PU BMC
PI LONDON
PA CAMPUS, 4 CRINAN ST, LONDON N1 9XW, ENGLAND
SN 1471-2458
J9 BMC PUBLIC HEALTH
JI BMC Public Health
PD MAR 27
PY 2018
VL 18
AR 406
DI 10.1186/s12889-018-5302-3
PG 13
WC Public, Environmental & Occupational Health
SC Public, Environmental & Occupational Health
GA GB0CB
UT WOS:000428709200007
PM 29587707
OA DOAJ Gold, Green Published
DA 2020-06-28
ER

PT J
AU Riedl, C
   Bjelland, J
   Canright, G
   Iqbal, A
   Engo-Monsen, K
   Qureshi, T
   Sundsoy, PR
   Lazer, D
AF Riedl, Christoph
   Bjelland, Johannes
   Canright, Geoffrey
   Iqbal, Asif
   Engo-Monsen, Kenth
   Qureshi, Taimur
   Sundsoy, Pal Roe
   Lazer, David
TI Product diffusion through on-demand information-seeking behaviour
SO JOURNAL OF THE ROYAL SOCIETY INTERFACE
LA English
DT Article
DE diffusion; computational social science; social networks; complex
   systems
ID SOCIAL NETWORK; CONTAGION; MODEL; COMMUNICATION; TRIAL; FLOW
AB Most models of product adoption predict S-shaped adoption curves. Here we report results from two country-scale experiments in which we find linear adoption curves. We show evidence that the observed linear pattern is the result of active information-seeking behaviour: individuals actively pulling information from several central sources facilitated by modern Internet searches. Thus, a constant baseline rate of interest sustains product diffusion, resulting in a linear diffusion process instead of the S-shaped curve of adoption predicted by many diffusion models. The main experiment seeded 70 000 (48 000 in Experiment 2) unique voucher codes for the same product with randomly sampled nodes in a social network of approximately 43 million individuals with about 567 million ties. We find that the experiment reached over 800 000 individuals with 80% of adopters adopting the same product-a winner-take-all dynamic consistent with search engine driven rankings that would not have emerged had the products spread only through a network of social contacts. We provide evidence for (and characterization of) this diffusion process driven by active information-seeking behaviour through analyses investigating (a) patterns of geographical spreading; (b) the branching process; and (c) diffusion heterogeneity. Using data on adopters' geolocation we show that social spreading is highly localized, while on-demand diffusion is geographically independent. We also show that cascades started by individuals who actively pull information from central sources are more effective at spreading the product among their peers.
C1 [Riedl, Christoph; Lazer, David] Northeastern Univ, Boston, MA 02115 USA.
   [Riedl, Christoph; Lazer, David] Harvard Univ, Cambridge, MA 02138 USA.
   [Bjelland, Johannes; Canright, Geoffrey; Iqbal, Asif; Engo-Monsen, Kenth; Qureshi, Taimur; Sundsoy, Pal Roe] Telenor Res, Oslo, Norway.
RP Riedl, C (reprint author), Northeastern Univ, Boston, MA 02115 USA.; Riedl, C (reprint author), Harvard Univ, Cambridge, MA 02138 USA.
EM c.riedl@northeastern.edu
RI Engo-Monsen, Kenth/M-3223-2019
OI Engo-Monsen, Kenth/0000-0003-1618-7597; Riedl,
   Christoph/0000-0002-3807-6364; Lazer, David/0000-0002-7991-9110
FU Office of Naval ResearchOffice of Naval Research [N00014-17-1-2542]
FX This research was supported in part by Office of Naval Research grant
   N00014-17-1-2542.
CR Anshelevich E, 2015, AUTON AGENT MULTI-AG, V29, P131, DOI 10.1007/s10458-014-9254-4
   Aral S, 2014, MANAGE SCI, V60, P1352, DOI 10.1287/mnsc.2014.1936
   Aral S, 2012, SCIENCE, V337, P337, DOI 10.1126/science.1215842
   Aral S, 2011, MANAGE SCI, V57, P1623, DOI 10.1287/mnsc.1110.1421
   Bakshy E, 2011, P 4 ACM INT C WEB SE, P65, DOI [DOI 10.1145/1935826.1935845, 10.1145/1935826.1935845]
   BANERJEE AV, 1992, Q J ECON, V107, P797, DOI 10.2307/2118364
   BASS FM, 1969, MANAGE SCI, V15, P215, DOI 10.1287/mnsc.15.5.215
   Bennett WL, 2008, J COMMUN, V58, P707, DOI 10.1111/j.1460-2466.2008.00410.x
   Centola D, 2010, SCIENCE, V329, P1194, DOI 10.1126/science.1185231
   Dodds PS, 2005, J THEOR BIOL, V232, P587, DOI 10.1016/j.jtbi.2004.09.006
   Dow P. A., 2013, P 7 INT AAAI C WEBL, P145
   Eagle N, 2009, P NATL ACAD SCI USA, V106, P15274, DOI 10.1073/pnas.0900282106
   Fortunato S, 2006, P NATL ACAD SCI USA, V103, P12684, DOI 10.1073/pnas.0605525103
   Goel S, 2016, MANAGE SCI, V62, P180, DOI 10.1287/mnsc.2015.2158
   GRANOVETTER M, 1978, AM J SOCIOL, V83, P1420, DOI 10.1086/226707
   GRANOVETTER MS, 1973, AM J SOCIOL, V78, P1360, DOI 10.1086/225469
   Hill AL, 2010, PLOS COMPUT BIOL, V6, DOI 10.1371/journal.pcbi.1000968
   Hindman M., 2003, ANN M MIDW POL SCI A, P1
   Hogg T, 2012, EPJ DATA SCI, V1, DOI 10.1140/epjds5
   Karsai M, 2016, SCI REP-UK, V6, DOI 10.1038/srep27178
   Karsai M, 2014, J R SOC INTERFACE, V11, DOI 10.1098/rsif.2014.0694
   KATZ E, 1957, PUBLIC OPIN QUART, V21, P61, DOI 10.1086/266687
   Kim DA, 2015, LANCET, V386, P145, DOI 10.1016/S0140-6736(15)60095-2
   Korolov R, 2015, PROCEEDINGS OF THE 2015 IEEE/ACM INTERNATIONAL CONFERENCE ON ADVANCES IN SOCIAL NETWORKS ANALYSIS AND MINING (ASONAM 2015), P292, DOI 10.1145/2808797.2809376
   Lazarsfeld PF, 1944, THE PEOPLE S CHOICE
   Levine SS, 2014, P NATL ACAD SCI USA, V111, P18524, DOI 10.1073/pnas.1407301111
   Liben-Nowell D, 2008, P NATL ACAD SCI USA, V105, P4633, DOI 10.1073/pnas.0708471105
   Iribarren JL, 2009, PHYS REV LETT, V103, DOI 10.1103/PhysRevLett.103.038702
   Mason W, 2012, P NATL ACAD SCI USA, V109, P764, DOI 10.1073/pnas.1110069108
   Menczer F, 2006, IEEE SPECTR
   Myers S. A., 2012, P 18 ACM SIGKDD INT, P33, DOI DOI 10.1145/2339530.2339540
   Onnela JP, 2010, P NATL ACAD SCI USA, V107, P18375, DOI 10.1073/pnas.0914572107
   Pastor-Satorras R, 2001, PHYS REV LETT, V86, P3200, DOI 10.1103/PhysRevLett.86.3200
   Pastor-Satorras R, 2015, REV MOD PHYS, V87, P925, DOI 10.1103/RevModPhys.87.925
   Rogers E.M., 2003, DIFFUSION OF INNOVAT
   Ruan ZY, 2015, PHYS REV LETT, V115, DOI 10.1103/PhysRevLett.115.218702
   Salganik MJ, 2006, SCIENCE, V311, P854, DOI 10.1126/science.1121066
   Shalizi CR, 2011, SOCIOL METHOD RES, V40, P211, DOI 10.1177/0049124111404820
   Soderstrom SB, 2016, SOCIOL SCI, V3, P915, DOI 10.15195/v3.a40
   Taylor S, 2013, P 14 ACM C EL COMM 1
   Van den Bulte C, 2004, MARKET SCI, V23, P530, DOI 10.1287/mksc.1040.0054
   Watts DJ, 2007, J CONSUM RES, V34, P441, DOI 10.1086/518527
   Weng L, 2012, SCI REP-UK, V2, P1, DOI 10.1038/srep00335
   Wu S., 2011, P 20 INT C WORLD WID, P705, DOI DOI 10.1145/1963405.1963504
   Yin M, 2016, PROCEEDINGS OF THE 25TH INTERNATIONAL CONFERENCE ON WORLD WIDE WEB (WWW'16), P1293, DOI 10.1145/2872427.2883036
NR 45
TC 1
Z9 1
U1 0
U2 8
PU ROYAL SOC
PI LONDON
PA 6-9 CARLTON HOUSE TERRACE, LONDON SW1Y 5AG, ENGLAND
SN 1742-5689
EI 1742-5662
J9 J R SOC INTERFACE
JI J. R. Soc. Interface
PD FEB
PY 2018
VL 15
IS 139
AR 20170751
DI 10.1098/rsif.2017.0751
PG 8
WC Multidisciplinary Sciences
SC Science & Technology - Other Topics
GA FX9XJ
UT WOS:000426464000007
PM 29467257
OA Green Published, Other Gold
DA 2020-06-28
ER

PT J
AU Lin, L
   McCloud, RF
   Jung, M
   Viswanath, K
AF Lin, Leesa
   McCloud, Rachel F.
   Jung, Minsoo
   Viswanath, Kasisomayajula
TI Facing a Health Threat in a Complex Information Environment: A National
   Representative Survey Examining American Adults' Behavioral Responses to
   the 2009/2010 A(H1N1) Pandemic
SO HEALTH EDUCATION & BEHAVIOR
LA English
DT Article
DE emergency risk communication; H1N1; health behavior; nonpharmaceutical
   interventions; pandemic; vaccination
ID OF-THE-LITERATURE; UNITED-STATES; COMMUNICATION INEQUALITIES; INFLUENZA
   VACCINATION; SWINE FLU; HONG-KONG; H1N1; EMERGENCY; DETERMINANTS;
   TRANSMISSION
AB Background. Recent A(H1N1) studies suggest that intrapersonal and interpersonal factors may exert influence on people's preventive behaviors for avoiding the flu during pandemics. Aims. Nonpharmaceutical interventions (NPIs) and vaccinations play key roles in containing disease transmission during a pandemic. We examined how intrapersonal and interpersonal factors influenced adoption of NPIs and vaccine uptake during the A(H1N1) pandemic of 2009. Method. The data come from a nationally representative sample survey of 1,569 American adults. Hierarchical multivariable logistic regression was conducted to investigate the association between socioeconomic position, concern and knowledge about the threat, social networks for health advice or health care seeking, health consultations with doctors, and NPIs (including individual's social distancing behaviors and hygiene practices) and vaccine acceptance. Results. People with higher scores on health-related social networks, more knowledge or concern about A(H1N1), and those who have consulted their doctor were more likely than others to adopt NPIs. There was a significant association between being concerned about A(H1N1), having consulted a doctor, and seeking a vaccine. Conclusions. These findings suggest that interpersonal communication factors, such as health-related social networks and consultations with doctors, and intrapersonal factors, such as concern and knowledge, play a critical role in NPIs and vaccine uptake during pandemics and offer avenues for intervention.
C1 [Lin, Leesa; Viswanath, Kasisomayajula] Harvard TH Chan Sch Publ Hlth, Boston, MA USA.
   [Lin, Leesa; McCloud, Rachel F.; Viswanath, Kasisomayajula] Dana Farber Canc Inst, Boston, MA 02115 USA.
   [Jung, Minsoo] Dongduk Womens Univ, Seoul, South Korea.
RP Lin, L (reprint author), Harvard TH Chan Sch Publ Hlth, Div Policy Translat & Leadership Dev, Landmark Ctr, 677 Huntington Ave,3rd Floor East, Boston, MA 02115 USA.
EM llin@hsph.harvard.edu
OI Jung, Minsoo/0000-0003-3317-6507
FU Harvard School of Public Health Preparedness and Emergency Response
   Research Center (Harvard PERRC)-Linking Assessment and Measurement to
   Performance in PHEP Systems (LAMPS), CDC Grant [5PO1TP000307-05]
FX The authors disclosed receipt of the following financial support for the
   research, authorship, and/or publication of this article: This project
   was funded by the Harvard School of Public Health Preparedness and
   Emergency Response Research Center (Harvard PERRC)-Linking Assessment
   and Measurement to Performance in PHEP Systems (LAMPS), CDC Grant
   Number: 5PO1TP000307-05 supplement.
CR Bell D, 2006, EMERG INFECT DIS, V12, P81
   Bentley RA, 2010, SOC SCI MED, V71, P482, DOI 10.1016/j.socscimed.2010.03.042
   Bish A, 2011, VACCINE, V29, P6472, DOI 10.1016/j.vaccine.2011.06.107
   Blake KD, 2010, EMERG INFECT DIS, V16, P212, DOI 10.3201/eid1602.090638
   Blendon R. J., 2009, HARVARD OPINION RES
   Blumenshine P, 2008, EMERG INFECT DIS, V14, P709, DOI 10.3201/eid1405.071301
   Brien S, 2012, VACCINE, V30, P1255, DOI 10.1016/j.vaccine.2011.12.089
   Cantor D. C. K., 2007, HLTH INFORM NATL TRE
   Centers for Disease Control and Prevention, 2010, 2009 H1N1 PAND SUMM
   Centers for Disease Control and Prevention, 2011, PUBL HLTH PREP CAP N
   Centers for Disease Control and Prevention, 2007, INT PREP PLANN GUID, V2007
   Davila-Payan C, 2014, VACCINE, V32, P246, DOI 10.1016/j.vaccine.2013.11.018
   Dennis J., 2010, KNOWLEDGEPANEL PROCE
   Ding H., 2010, Morbidity and Mortality Weekly Report, V59, P477
   Escobar G., 2006, 2006 NATL SURVEY LAT
   Galarce EM, 2011, VACCINE, V29, P5284, DOI 10.1016/j.vaccine.2011.05.014
   GfK, 2011, KNOWLEDGEPANEL DES S
   Godoy P, 2012, PREV MED, V54, P434, DOI 10.1016/j.ypmed.2012.04.009
   Goodman, 2009, NY TIMES
   Halloran ME, 2008, P NATL ACAD SCI USA, V105, P4639, DOI 10.1073/pnas.0706849105
   Henrich N, 2011, PLOS ONE, V6, DOI 10.1371/journal.pone.0018479
   Jung M, 2013, VACCINE, V31, P4860, DOI 10.1016/j.vaccine.2013.07.068
   Kumar S, 2012, HEALTH EDUC BEHAV, V39, P229, DOI 10.1177/1090198111415105
   Liao QY, 2014, BMC INFECT DIS, V14, DOI 10.1186/1471-2334-14-169
   Lin LS, 2014, PUBLIC HEALTH REP, V129, P49, DOI 10.1177/00333549141296S408
   Lin L, 2014, BMC PUBLIC HEALTH, V14, DOI 10.1186/1471-2458-14-484
   LoBue Philip, 2009, Morbidity and Mortality Weekly Report, V58, P1
   Lu P. J., 2010, Morbidity and Mortality Weekly Report, V59, P363
   McCauley M, 2013, BMC PUBLIC HEALTH, V13, DOI 10.1186/1471-2458-13-1116
   Nyhan B, 2012, J ADOLESCENT HEALTH, V51, P302, DOI 10.1016/j.jadohealth.2012.02.014
   Perlroth DJ, 2010, CLIN INFECT DIS, V50, P165, DOI 10.1086/649867
   Plough A, 2011, J PUBLIC HEALTH MAN, V17, P20, DOI 10.1097/PHH.0b013e3181ff2ad7
   Prematunge C, 2012, VACCINE, V30, P4733, DOI 10.1016/j.vaccine.2012.05.018
   Rodas JR, 2012, PUBLIC HEALTH, V126, P1007, DOI 10.1016/j.puhe.2012.09.011
   Rubin GJ, 2010, HEALTH TECHNOL ASSES, V14, P183, DOI 10.3310/hta14340-03
   Savoia E, 2013, BIOSECUR BIOTERROR, V11, P170, DOI 10.1089/bsp.2013.0038
   Savoia E, 2012, BMC PUBLIC HEALTH, V12, DOI 10.1186/1471-2458-12-328
   Serino L, 2011, J Prev Med Hyg, V52, P144
   Skinner CS, 2015, HLTH BEHAV THEORY RE, P75
   SteelFisher GK, 2012, LANCET INFECT DIS, V12, P845, DOI 10.1016/S1473-3099(12)70206-2
   Suess T, 2012, BMC INFECT DIS, V12, DOI 10.1186/1471-2334-12-26
   Tooher R, 2013, INFLUENZA OTHER RESP, V7, P1316, DOI 10.1111/irv.12103
   U.S. Bureau of Labor Statistics, 2010, LAB FORC STAT CURR P
   *US CENS BUR, 2009, CURR POP SURV 2009
   Viswanath K., 2007, MACROSOCIAL DETERMIN, P275, DOI DOI 10.1007/978-0-387-70812-6_13
   Xia S, 2013, PLOS ONE, V8, DOI 10.1371/journal.pone.0060373
NR 46
TC 0
Z9 0
U1 5
U2 172
PU SAGE PUBLICATIONS INC
PI THOUSAND OAKS
PA 2455 TELLER RD, THOUSAND OAKS, CA 91320 USA
SN 1090-1981
EI 1552-6127
J9 HEALTH EDUC BEHAV
JI Health Educ. Behav.
PD FEB
PY 2018
VL 45
IS 1
BP 77
EP 89
DI 10.1177/1090198117708011
PG 13
WC Public, Environmental & Occupational Health
SC Public, Environmental & Occupational Health
GA FS8KG
UT WOS:000422659300010
PM 28548547
OA Bronze
DA 2020-06-28
ER

PT J
AU De Luca, G
   Van Kerckhove, K
   Coletti, P
   Poletto, C
   Bossuyt, N
   Hens, N
   Colizza, V
AF De Luca, Giancarlo
   Van Kerckhove, Kim
   Coletti, Pietro
   Poletto, Chiara
   Bossuyt, Nathalie
   Hens, Niel
   Colizza, Vittoria
TI The impact of regular school closure on seasonal influenza epidemics: a
   data-driven spatial transmission model for Belgium
SO BMC INFECTIOUS DISEASES
LA English
DT Article
DE Influenza; Metapopulation; Epidemic modeling; Spatial transmission;
   School closure
ID SOCIAL CONTACT PATTERNS; PUBLIC-HEALTH INTERVENTIONS; PANDEMIC
   INFLUENZA; INFECTIOUS-DISEASES; A H1N1; MIXING BEHAVIOR; AGE-CHILDREN;
   SPREAD; PARAMETERS; TRAVEL
AB Background: School closure is often considered as an option to mitigate influenza epidemics because of its potential to reduce transmission in children and then in the community. The policy is still however highly debated because of controversial evidence. Moreover, the specific mechanisms leading to mitigation are not clearly identified.
   Methods: We introduced a stochastic spatial age-specific metapopulation model to assess the role of holiday-associated behavioral changes and how they affect seasonal influenza dynamics. The model is applied to Belgium, parameterized with country-specific data on social mixing and travel, and calibrated to the 2008/ 2009 influenza season. It includes behavioral changes occurring during weekend vs. weekday, and holiday vs. school-term. Several experimental scenarios are explored to identify the relevant social and behavioral mechanisms.
   Results: Stochastic numerical simulations show that holidays considerably delay the peak of the season and mitigate its impact. Changes in mixing patterns are responsible for the observed effects, whereas changes in travel behavior do not alter the epidemic. Weekends are important in slowing down the season by periodically dampening transmission. Christmas holidays have the largest impact on the epidemic, however later school breaks may help in reducing the epidemic size, stressing the importance of considering the full calendar. An extension of the Christmas holiday of 1 week may further mitigate the epidemic.
   Conclusion: Changes in the way individuals establish contacts during holidays are the key ingredient explaining the mitigating effect of regular school closure. Our findings highlight the need to quantify these changes in different demographic and epidemic contexts in order to provide accurate and reliable evaluations of closure effectiveness. They also suggest strategic policies in the distribution of holiday periods to minimize the epidemic impact.
C1 [De Luca, Giancarlo; Poletto, Chiara; Colizza, Vittoria] UPMC Univ Paris 06, Inst Pierre Louis Epidemiol & Sante Publ, INSERM, Sorbonne Univ,IPLESP UMR S 1136, F-75012 Paris, France.
   [Van Kerckhove, Kim; Coletti, Pietro; Hens, Niel] Hasselt Univ, Interuniv Inst Biostat & Stat Bioinformat, Agoralaan Gebouw D, B-3590 Diepenbeek, Belgium.
   [Bossuyt, Nathalie] Sci Inst Publ Hlth WIV ISP, Epidemiol Infect Dis Serv, Publ Hlth & Surveillance Directorate, Rue Juliette,Wytsmanstr 14, B-1050 Brussels, Belgium.
   [Hens, Niel] Univ Antwerp, Ctr Hlth Econ Res & Modelling Infect Dis, Vaccine & Infect Dis Inst, Univ Pl 1, B-2610 Antwerp, Belgium.
   [Colizza, Vittoria] ISI Fdn, I-10126 Turin, Italy.
RP Colizza, V (reprint author), UPMC Univ Paris 06, Inst Pierre Louis Epidemiol & Sante Publ, INSERM, Sorbonne Univ,IPLESP UMR S 1136, F-75012 Paris, France.; Colizza, V (reprint author), ISI Fdn, I-10126 Turin, Italy.
EM vittoria.colizza@inserm.fr
OI Colizza, Vittoria/0000-0002-2113-2374
FU French ANR project HarMS-fluFrench National Research Agency (ANR)
   [ANR-12-MONU-0018]; EC-Health project PREDEMICS [278433]; European
   Research Council (ERC) under the European Union's Horizon research and
   innovation programmeEuropean Research Council (ERC) [682540]; University
   of Antwerp scientific chair in Evidence-Based Vaccinology; Antwerp Study
   centre for Infectious Diseases (ASCID); IAP Research Network of the
   Belgian State (Belgian Science Policy)Belgian Federal Science Policy
   Office [P7/06]; PHC Tournesol Flanders program [35686NE]
FX The present work was partially supported by the French ANR project
   HarMS-flu (ANR-12-MONU-0018) to GDL and VC; the EC-Health project
   PREDEMICS (Contract No. 278433) to VC; the European Research Council
   (ERC) under the European Union's Horizon 2020 research and innovation
   programme (grant agreement 682540 - TransMID) to NH, PC; the University
   of Antwerp scientific chair in Evidence-Based Vaccinology to NH; the
   Antwerp Study centre for Infectious Diseases (ASCID) in 2009-2016 to NH;
   the IAP Research Network P7/06 of the Belgian State (Belgian Science
   Policy) to KVK, NH; the PHC Tournesol Flanders program no. 35686NE to
   GDL, KVK, CP, NH, VC.
CR Abdullah ASM, 2004, J TRAVEL MED, V11, P107, DOI 10.2310/7060.2004.17067
   ANDERSON R M, 1991
   Apolloni A, 2013, BMC INFECT DIS, V13, DOI 10.1186/1471-2334-13-176
   Baguelin M, 2013, PLOS MED, V10, DOI 10.1371/journal.pmed.1001527
   Baguelin M, 2010, VACCINE, V28, P2370, DOI 10.1016/j.vaccine.2010.01.002
   Bajardi P, 2011, PLOS ONE, V6, DOI 10.1371/journal.pone.0016591
   Balcan D, 2009, P NATL ACAD SCI USA, V106, P21484, DOI 10.1073/pnas.0906910106
   Balcan D, 2009, BMC MED, V7, DOI 10.1186/1741-7015-7-45
   Bell D, 2006, EMERG INFECT DIS, V12, P88
   Bell DM, 2004, EMERG INFECT DIS, V10, P1900, DOI 10.3201/eid1011.040729
   Beraud G, 2015, PLOS ONE, V10, DOI 10.1371/journal.pone.0133203
   Birrell PJ, 2011, P NATL ACAD SCI USA, V108, P18238, DOI 10.1073/pnas.1103002108
   Boelle PY, 2011, INFLUENZA OTHER RESP, V5, P306, DOI 10.1111/j.1750-2659.2011.00234.x
   Bollaerts K, 2013, EPIDEMIOL INFECT, V141, P2196, DOI 10.1017/S0950268812002506
   Bootsma MCJ, 2007, P NATL ACAD SCI USA, V104, P7588, DOI 10.1073/pnas.0611071104
   Brownstein JS, 2006, PLOS MED, V3, P1826, DOI 10.1371/journal.pmed.0030401
   Calatayud L, 2010, EPIDEMIOL INFECT, V138, P183, DOI 10.1017/S0950268809991191
   Carrat F, 2008, AM J EPIDEMIOL, V167, P775, DOI 10.1093/aje/kwm375
   Cauchemez S, 2008, NATURE, V452, P750, DOI 10.1038/nature06732
   Cauchemez S, 2014, BMC INFECT DIS, V14, DOI 10.1186/1471-2334-14-207
   Cauchemez S, 2009, NEW ENGL J MED, V361, P2619, DOI 10.1056/NEJMoa0905498
   Cauchemez S, 2009, LANCET INFECT DIS, V9, P473, DOI 10.1016/S1473-3099(09)70176-8
   Chao DL, 2010, J INFECT DIS, V202, P877, DOI 10.1086/655810
   Charaudeau S, 2014, PLOS ONE, V9, DOI 10.1371/journal.pone.0083002
   Chen SC, 2015, EPIDEMIOL INFECT, V143, P1139, DOI 10.1017/S0950268814001915
   Chowell G, 2011, PLOS ONE, V6, DOI 10.1371/journal.pone.0021287
   Chowell G, 2011, PLOS MED, V8, DOI 10.1371/journal.pmed.1000436
   Ciavarella C, 2016, BMC INFECT DIS, V16, DOI 10.1186/s12879-016-1918-z
   Colizza V, 2007, PLOS MED, V4, P95, DOI 10.1371/journal.pmed.0040013
   Cooper BS, 2006, PLOS MED, V3, P845, DOI 10.1371/journal.pmed.0030212
   Copeland DL, 2013, CLIN INFECT DIS, V56, P509, DOI 10.1093/cid/cis890
   Cowling BJ, 2008, EMERG INFECT DIS, V14, P1660, DOI 10.3201/eid1410.080646
   Crepey P, 2007, AM J EPIDEMIOL, V166, P1244, DOI 10.1093/aje/kwm266
   Cruz-Pacheco G, 2009, EUROSURVEILLANCE, V14
   Danis K, 2004, Commun Dis Public Health, V7, P179
   DIEKMANN O, 1990, J MATH BIOL, V28, P365
   Eames K T D, 2010, Health Technol Assess, V14, P267, DOI 10.3310/hta14340-04
   Eames KTD, 2012, PLOS COMPUT BIOL, V8, DOI 10.1371/journal.pcbi.1002425
   Eames KTD, 2011, EPIDEMICS-NETH, V3, P103, DOI 10.1016/j.epidem.2011.03.003
   Earn DJD, 2012, ANN INTERN MED, V156, P173, DOI 10.7326/0003-4819-156-3-201202070-00005
   Egger JR, 2012, J SCH HLTH, V82
   Epstein JM, 2007, PLOS ONE, V2, DOI 10.1371/journal.pone.0000401
   Ewing A, 2017, J INFECT DIS, V215, P732, DOI 10.1093/infdis/jiw642
   Ferguson NM, NATURE
   Fraser C, 2009, SCIENCE, V324, P1557, DOI 10.1126/science.1176062
   Fujii H, 2002, JPN J INFECT DIS, V55, P97
   Fumanellil L, 2016, PLOS COMPUT BIOL, V12, DOI 10.1371/journal.pcbi.1004681
   Funk S, 2015, EPIDEMICS-NETH, V10, P21, DOI 10.1016/j.epidem.2014.09.005
   Funk S, 2010, J R SOC INTERFACE, V7, P1247, DOI 10.1098/rsif.2010.0142
   Gao HJ, 2015, PLOS ONE, V10, DOI 10.1371/journal.pone.0143791
   Gemmetto V, 2014, BMC INFECT DIS, V14, DOI 10.1186/s12879-014-0695-9
   Glorieux I, 2011, GEZIN SCH KLOOF VOOR
   Goeyvaerts N, 2015, EPIDEMICS-NETH, V13, P1, DOI 10.1016/j.epidem.2015.04.002
   Goeyvaerts N, 2010, J R STAT SOC C-APPL, V59, P255, DOI 10.1111/j.1467-9876.2009.00693.x
   Grais RF, 2003, EUR J EPIDEMIOL, V18, P1065, DOI 10.1023/A:1026140019146
   Grenfell B, 1997, TRENDS ECOL EVOL, V12, P395, DOI 10.1016/S0169-5347(97)01174-9
   HANSKI I, 2004, ECOLOGY GENETICS EVO
   Hatchett RJ, 2007, P NATL ACAD SCI USA, V104, P7582, DOI 10.1073/pnas.0610941104
   Hens N, 2009, BMC INFECT DIS, V9, DOI 10.1186/1471-2334-9-187
   Heymann A, 2004, PEDIATR INFECT DIS J, V23, P675, DOI 10.1097/01.inf.0000128778.54105.06
   Hollingsworth TD, 2006, NAT MED, V12, P497, DOI 10.1038/nm0506-497
   Hsueh PR, 2010, EMERG INFECT DIS, V16, P1309, DOI 10.3201/eid1608.100310
   Huang KE, 2014, EPIDEMIOLOGY, V25, P203, DOI 10.1097/EDE.0000000000000055
   INS [producer] Directorate General Statistics and Economic Information (DGSEI) [distributor], 2006, DIR GEN STAT EC INF
   INSEE [producer] Centre Maurice Halbwachs (CMH) [distributor], 1999, REC POP 1999 TABL MO
   Jackson C, 2013, BMJ OPEN, V3
   Jackson C, 2011, EMERG INFECT DIS, V17, P245, DOI 10.3201/eid1702.100458
   Johnson AJ, 2008, EMERG INFECT DIS, V14, P1024, DOI 10.3201/eid1407.080096
   Kawaguchi R, 2009, EMERG INFECT DIS, V15, P1685, DOI 10.3201/eid1510.091029
   KCE, 2013, KCE REPORTS, V204, P254
   Keeling M., 2007, MODELING INFECT DIS
   Keeling MJ, 2002, ECOL LETT, V5, P20, DOI 10.1046/j.1461-0248.2002.00268.x
   Kucharski AJ, 2015, PLOS ONE, V10, DOI 10.1371/journal.pone.0128070
   LONGINI IM, 1982, AM J EPIDEMIOL, V115, P736, DOI 10.1093/oxfordjournals.aje.a113356
   Luh DL, 2016, EPIDEMICS-NETH, V14, P36, DOI 10.1016/j.epidem.2015.09.002
   MAY RM, 1984, MATH BIOSCI, V72, P83, DOI 10.1016/0025-5564(84)90063-4
   Merler S, 2011, PLOS COMPUT BIOL, V7, DOI 10.1371/journal.pcbi.1002205
   Mossong J, 2008, PLOS MED, V5, P381, DOI 10.1371/journal.pmed.0050074
   Ortiz JR, 2011, PLOS ONE, V6, DOI 10.1371/journal.pone.0018687
   Paine S, 2010, EURO SURVEILL, V15
   Perra N, 2011, PLOS ONE, V6, DOI 10.1371/journal.pone.0023084
   Poletto, 2014, EUROSURVEILLANCE, V19, P8
   Rizzo C, 2013, MODELING INTERPLAY H, P23
   Rodriguez CV, 2009, EPIDEMIOLOGY, V20, P787, DOI 10.1097/EDE.0b013e3181b5f3ec
   Santermans E, 2017, MATH BIOSCI, V285, P43, DOI 10.1016/j.mbs.2016.12.004
   SOeS [producer] Centre Maurice Halbwachs (CMH) [distributor], 2008, TRANSP DEPL ENTD 200
   Tafforeau J, 2008, ENQUETE SANTE TELEPH
   Towers S, 2012, J THEOR BIOL, V312, P87, DOI 10.1016/j.jtbi.2012.07.023
   Van Casteren V, 2010, ARCH PUBLIC HEALTH, V68, P62, DOI 10.1186/0778-7367-68-2-62
   Vandendijck Y, 2013, PLOS ONE, V8, DOI 10.1371/journal.pone.0064156
   Verelst F, 2016, J R SOC INTERFACE, V13, DOI 10.1098/rsif.2016.0820
   Viboud C, 2006, SCIENCE, V312, P447, DOI 10.1126/science.1125237
   Viboud C, 2004, BRIT J GEN PRACT, V54, P684
   Viboud C, 2014, PLOS ONE, V9, DOI 10.1371/journal.pone.0102429
   Wallinga J, 2006, AM J EPIDEMIOL, V164, P936, DOI 10.1093/aje/kwj317
   Wilson N, 2009, EUROSURVEILLANCE, V14
   World Health Organization, 2009, RED TRANSM PAND H1N1
   Wu JT, 2010, EMERG INFECT DIS, V16, P538, DOI 10.3201/eid1603.091216
   Yang W, 2015, P NATL ACAD SCI USA, V112, P2723, DOI 10.1073/pnas.1415012112
   Zhang T, 2012, EVALUATING TEMPORAL, V7, DOI [10.1371/journal.pone.0032203, DOI 10.1371/JOURNAL.PONE.0032203]
   Zhang TY, 2011, J PUBLIC HEALTH POL, V32, P180, DOI 10.1057/jphp.2011.1
NR 101
TC 12
Z9 12
U1 5
U2 9
PU BMC
PI LONDON
PA CAMPUS, 4 CRINAN ST, LONDON N1 9XW, ENGLAND
EI 1471-2334
J9 BMC INFECT DIS
JI BMC Infect. Dis.
PD JAN 10
PY 2018
VL 18
AR 29
DI 10.1186/s12879-017-2934-3
PG 16
WC Infectious Diseases
SC Infectious Diseases
GA FS6GZ
UT WOS:000419897200003
PM 29321005
OA DOAJ Gold, Green Published
DA 2020-06-28
ER

PT J
AU Chen, XL
   Wang, RJ
   Tang, M
   Cai, SM
   Stanley, HE
   Braunstein, LA
AF Chen, Xiaolong
   Wang, Ruijie
   Tang, Ming
   Cai, Shimin
   Stanley, H. Eugene
   Braunstein, Lidia A.
TI Suppressing epidemic spreading in multiplex networks with social-support
SO NEW JOURNAL OF PHYSICS
LA English
DT Article
DE multiplex networks; disease spreading; resources; phase transition
ID RESOURCE-ALLOCATION; HEALTH
AB Although suppressing the spread of a disease is usually achieved by investing in public resources, in the real world only a small percentage of the population have access to government assistance when there is an outbreak, and most must rely on resources from family or friends. We study the dynamics of disease spreading in social-contact multiplex networks when the recovery of infected nodes depends on resources from healthy neighbors in the social layer. We investigate how degree heterogeneity affects the spreading dynamics. Using theoretical analysis and simulations we find that degree heterogeneity promotes disease spreading. The phase transition of the infected density is hybrid and increases smoothly from zero to a finite small value at the first invasion threshold and then suddenly jumps at the second invasion threshold. We also find a hysteresis loop in the transition of the infected density. We further investigate how an overlap in the edges between two layers affects the spreading dynamics. We find that when the amount of overlap is smaller than a critical value the phase transition is hybrid and there is a hysteresis loop, otherwise the phase transition is continuous and the hysteresis loop vanishes. In addition, the edge overlap allows an epidemic outbreak when the transmission rate is below the first invasion threshold, but suppresses any explosive transition when the transmission rate is above the first invasion threshold.
C1 [Chen, Xiaolong; Wang, Ruijie; Tang, Ming; Cai, Shimin] Univ Elect Sci & Technol China, Web Sci Ctr, Chengdu 611731, Sichuan, Peoples R China.
   [Chen, Xiaolong; Tang, Ming; Cai, Shimin] Univ Elect Sci & Technol China, Inst Fundamental & Frontier Sci, Chengdu 610054, Sichuan, Peoples R China.
   [Chen, Xiaolong; Tang, Ming; Cai, Shimin] Univ Elect Sci & Technol China, Big Data Res Ctr, Chengdu 610054, Sichuan, Peoples R China.
   [Wang, Ruijie] ABa Teachers Univ, Aba 623002, Peoples R China.
   [Tang, Ming] East China Normal Univ, Sch Informat Sci Technol, Shanghai 200241, Peoples R China.
   [Braunstein, Lidia A.] Univ Nacl Mar del Plata, CONICET, Inst Invest Fis Mar del Plata IFIMAR, Dept Fis,Fac Ciencias Exactasy Nat, Funes 3350, RA-7600 Mar Del Plata, Argentina.
   [Stanley, H. Eugene; Braunstein, Lidia A.] Boston Univ, Ctr Polymer Studies, Boston, MA 02215 USA.
   [Stanley, H. Eugene; Braunstein, Lidia A.] Boston Univ, Dept Phys, Boston, MA 02215 USA.
RP Tang, M; Cai, SM (reprint author), Univ Elect Sci & Technol China, Web Sci Ctr, Chengdu 611731, Sichuan, Peoples R China.; Tang, M; Cai, SM (reprint author), Univ Elect Sci & Technol China, Inst Fundamental & Frontier Sci, Chengdu 610054, Sichuan, Peoples R China.; Tang, M; Cai, SM (reprint author), Univ Elect Sci & Technol China, Big Data Res Ctr, Chengdu 610054, Sichuan, Peoples R China.; Tang, M (reprint author), East China Normal Univ, Sch Informat Sci Technol, Shanghai 200241, Peoples R China.
EM tangminghuang521@hotmail.com; shimin.cai81@gmail.com
RI cai, shimin/L-7841-2014
FU National Natural Science Foundation of ChinaNational Natural Science
   Foundation of China [11575041, 61673086]; Fundamental Research Funds for
   the Central UniversitiesFundamental Research Funds for the Central
   Universities [ZYGX2015J153]; UNMdP; NSFNational Science Foundation (NSF)
   [PHY-1505000, CMMI-1125290, CHE-1213217]; DTRAUnited States Department
   of DefenseDefense Threat Reduction Agency [HDTRA1-14-1-0017]; DOEUnited
   States Department of Energy (DOE) [DE-AC07-05Id14517]; Agencia [Pict
   0429/2013]
FX This work was supported by the National Natural Science Foundation of
   China under Grant Nos. 11575041 and 61673086, the Fundamental Research
   Funds for the Central Universities under Grant No. ZYGX2015J153. LAB is
   supported by UNMdP and Agencia, Pict 0429/2013. The Boston University
   Center for Polymer Studies is supported by NSF Grants PHY-1505000,
   CMMI-1125290 and CHE-1213217, by DTRA GrantHDTRA1-14-1-0017 and by DOE
   Contract DE-AC07-05Id14517.
CR Adamic LA, 2000, SCIENCE, V287, DOI 10.1126/science.287.5461.2115a
   Araujo NAM, 2010, PHYS REV LETT, V105, DOI 10.1103/PhysRevLett.105.035701
   Aylward B, 2014, NEW ENGL J MED, V371, P1481, DOI 10.1056/NEJMoa1411100
   Bianconi G., 2016, ARXIV161008708
   Boccaletti S, 2016, PHYS REP, V660, P1, DOI 10.1016/j.physrep.2016.10.004
   Bottcher L, 2015, SCI REP-UK, V5, DOI 10.1038/srep16571
   Boguna M, 2004, EUR PHYS J B, V38, P205, DOI 10.1140/epjb/e2004-00038-8
   Bottcher L, 2016, PHYS REV E, V93, DOI 10.1103/PhysRevE.93.042315
   Brandeau M. L., 2005, OPERATIONS RES HLTH
   Brandeau ML, 2003, J HEALTH ECON, V22, P575, DOI 10.1016/S0167-6296(03)00043-2
   Bullmore ET, 2012, NAT REV NEUROSCI, V13, P336, DOI 10.1038/nrn3214
   Catanzaro M, 2005, PHYS REV E, V71, DOI 10.1103/PhysRevE.71.027103
   Cellai D, 2013, PHYS REV E, V88, DOI 10.1103/PhysRevE.88.052811
   Chen X., 2016, ARXIV161100212
   Chen XL, 2016, CHAOS, V26, DOI 10.1063/1.4961251
   Cohen S, 1985, SOCIAL SUPPORT HLTH
   D'Souza RM, 2015, NAT PHYS, V11, P531, DOI 10.1038/NPHYS3378
   De Domenico M, 2016, NAT PHYS, V12, P901, DOI 10.1038/nphys3865
   de Jong MD, 2006, NAT MED, V12, P1203, DOI 10.1038/nm1477
   Drummond MF, 2015, METHODS EC EVALUATIO
   Ferreira SC, 2012, PHYS REV E, V86, DOI 10.1103/PhysRevE.86.041125
   Gallup JL, 2001, AM J TROP MED HYG, V64, P85, DOI 10.4269/ajtmh.2001.64.85
   Gomez S, 2013, PHYS REV LETT, V110, DOI 10.1103/PhysRevLett.110.028701
   Gomez S, 2010, EPL-EUROPHYS LETT, V89, DOI 10.1209/0295-5075/89/38009
   Granell C, 2013, PHYS REV LETT, V111, DOI 10.1103/PhysRevLett.111.128701
   Guimera R, 2005, P NATL ACAD SCI USA, V102, P7794, DOI 10.1073/pnas.0407994102
   Karrer B, 2010, PHYS REV E, V82, DOI 10.1103/PhysRevE.82.016101
   Kirigia JM, 2009, BMC INT HEALTH HUM R, V9, DOI 10.1186/1472-698X-9-8
   Krzakala F, 2013, P NATL ACAD SCI USA, V110, P20935, DOI 10.1073/pnas.1312486110
   Meyers LA, 2005, J THEOR BIOL, V232, P71, DOI 10.1016/j.jtbi.2004.07.026
   Nagler J, 2012, PHYS REV X, V2, DOI 10.1103/PhysRevX.2.031009
   Nagler J, 2011, NAT PHYS, V7, P265, DOI 10.1038/NPHYS1860
   Newman M. E. J., 1999, MONTE CARLO METHODS
   Pastor-Satorras R, 2001, PHYS REV LETT, V86, P3200, DOI 10.1103/PhysRevLett.86.3200
   Pastor-Satorras R, 2015, REV MOD PHYS, V87, P925, DOI 10.1103/RevModPhys.87.925
   Perc M, 2014, J R SOC INTERFACE, V11, DOI 10.1098/rsif.2014.0378
   Schulz R, 2008, AM J NURS, V108, P23, DOI 10.1097/01.NAJ.0000336406.45248.4c
   Seeman TE, 1996, ANN EPIDEMIOL, V6, P442, DOI 10.1016/S1047-2797(96)00095-6
   Shrestha M, 2015, PHYS REV E, V92, DOI 10.1103/PhysRevE.92.022821
   Shrestha M, 2014, PHYS REV E, V89, DOI 10.1103/PhysRevE.89.022805
   Shu PP, 2016, CHAOS, V26, DOI 10.1063/1.4953661
   Stinnett AA, 1996, J HEALTH ECON, V15, P641, DOI 10.1016/S0167-6296(96)00493-6
   Strogatz S. H., 1994, NONLINEAR DYNAMICS C
   Thoits P A, 1995, J HEALTH SOC BEHAV, V2, P5379
   Valdez LD, 2016, J STAT MECH-THEORY E, DOI 10.1088/1742-5468/2016/09/093402
   Viswanath B., 2009, P 2 ACM WORKSH ONL S, P37, DOI DOI 10.1145/1592665.1592675
   Wang LY, 1999, AM J MANAG CARE, V5, P445
   Wang W, 2017, REP PROG PHYS, V80, DOI 10.1088/1361-6633/aa5398
   Yuen KY, 1998, LANCET, V351, P467, DOI 10.1016/S0140-6736(98)01182-9
   Zaric GS, 2002, IMA J MATH APPL MED, V19, P235
NR 50
TC 37
Z9 37
U1 3
U2 23
PU IOP PUBLISHING LTD
PI BRISTOL
PA TEMPLE CIRCUS, TEMPLE WAY, BRISTOL BS1 6BE, ENGLAND
SN 1367-2630
J9 NEW J PHYS
JI New J. Phys.
PD JAN 5
PY 2018
VL 20
AR 013007
DI 10.1088/1367-2630/aa9cda
PG 15
WC Physics, Multidisciplinary
SC Physics
GA FR9FG
UT WOS:000419378500002
OA DOAJ Gold
DA 2020-06-28
ER

PT B
AU Dube, M
   Houghten, S
   Ashlock, D
AF Dube, Michael
   Houghten, Sheridan
   Ashlock, Daniel
GP IEEE
TI Parameter Selection for Modeling of Epidemic Networks
SO 2018 IEEE CONFERENCE ON COMPUTATIONAL INTELLIGENCE IN BIOINFORMATICS AND
   COMPUTATIONAL BIOLOGY (CIBCB)
LA English
DT Proceedings Paper
CT IEEE Conference on Computational Intelligence in Bioinformatics and
   Computational Biology (CIBCB)
CY MAY 30-JUN 02, 2018
CL St Louis, MO
SP IEEE
AB The accurate modeling of epidemics on social contact networks is difficult due to the variation between different epidemics and the large number of parameters inherent to the problem. To reduce complexity, evolutionary computation is used to create a generative representation of the epidemic model. Previous gains from the use of local, verses global, operators are further explored to better balance exploration and exploitation of the genetic algorithm. A typical parameter study is conducted to test this new local operator and the new method of point packing is utilized as a proof of concept to perform a better search of the parameter space. All experiments from both approaches are tested against nine epidemic profiles. The point-packing driven parameter search demonstrates that the algorithm parameters interact substantially and in a non-linear fashion, and also shows that the good parameter settings are problem specific.
C1 [Dube, Michael; Houghten, Sheridan] Brock Univ, Dept Comp Sci, St Catharines, ON, Canada.
   [Ashlock, Daniel] Univ Guelph, Dept Math & Stat, Guelph, ON, Canada.
RP Dube, M (reprint author), Brock Univ, Dept Comp Sci, St Catharines, ON, Canada.
EM md12ol@brocku.ca; shoughten@brocku.ca; dashlock@uoguelph.ca
FU Natural Sciences and Engineering Research Council of CanadaNatural
   Sciences and Engineering Research Council of Canada
FX This work was supported in part by the Natural Sciences and Engineering
   Research Council of Canada.
CR Ashlock D, 2016, IEEE C EVOL COMPUTAT, P1570, DOI 10.1109/CEC.2016.7743976
   Ashlock D, 2015, IEEE C EVOL COMPUTAT, P1295, DOI 10.1109/CEC.2015.7257038
   Ashlock D, 2014, 2014 IEEE SYMPOSIUM ON FOUNDATIONS OF COMPUTATIONAL INTELLIGENCE (FOCI), P38, DOI 10.1109/FOCI.2014.7007805
   Brown JA, 2016, PROCEEDINGS OF 2016 IEEE SYMPOSIUM SERIES ON COMPUTATIONAL INTELLIGENCE (SSCI)
   Devert A, 2012, EVOL COMPUT, V20, P453, DOI 10.1162/EVCO_a_00054
   Gaina Raluca D., 2017, 2017 IEEE Conference on Computational Intelligence and Games (CIG), P88, DOI 10.1109/CIG.2017.8080420
   Hingston P. F., 2008, DESIGN EVOLUTION ADV
   Hoppensteadt F.C., 2013, MATH MED LIFE SCI, V10
   Kowaliw T., 2014, GROWING ADAPTIVE MAC
   Liu JL, 2017, IEEE C EVOL COMPUTAT, P2145, DOI 10.1109/CEC.2017.7969564
   MCGUINNESS C, 2011, PROCEEDINGS OF THE 2, P16
   Timmins M, 2017, BIOSYSTEMS, V162, P205, DOI 10.1016/j.biosystems.2017.10.013
NR 12
TC 3
Z9 3
U1 0
U2 0
PU IEEE
PI NEW YORK
PA 345 E 47TH ST, NEW YORK, NY 10017 USA
BN 978-1-5386-1399-3
PY 2018
BP 18
EP 25
PG 8
WC Mathematical & Computational Biology
SC Mathematical & Computational Biology
GA BM6HW
UT WOS:000466593300003
DA 2020-06-28
ER

PT J
AU Mukerji, R
   Turan, JM
AF Mukerji, Reshmi
   Turan, Janet M.
TI Exploring Manifestations of TB-Related Stigma Experienced by Women in
   Kolkata, India
SO ANNALS OF GLOBAL HEALTH
LA English
DT Article
ID HEALTH-SEEKING BEHAVIOR; TUBERCULOSIS PATIENTS; SOCIOCULTURAL
   DETERMINANTS; SEX-DIFFERENCES; URBAN DISTRICT; GENDER; HIV; BANGLADESH;
   DIAGNOSIS; KNOWLEDGE
AB Background: Stigma associated with tuberculosis (TB) is still common in many societies, contributing to delays in treatment seeking and treatment non-compliance. India has the highest burden of TB in the world with female TB patients bearing a considerable burden of TB-related stigma.
   Objectives: This study aimed to explore the manifestations and consequences of stigma experienced by female TB patients in an urban setting in India and their strategies to cope with the social stigma of TB.
   Methods: Twenty qualitative interviews were conducted with female TB patients who were either currently on treatment or had undergone treatment at a TB clinic in Kolkata, India. Data were coded and analyzed with the NVivo qualitative software using a thematic approach.
   Results: Our results indicated that TB stigma mainly manifested through social isolation and avoidance due to fear of contagion, gossip and verbal abuse, failed marriage prospects, and neglect from family. Consequences of stigma described by the women included non-disclosure, feelings of guilt, and mental health issues including suicidal ideation. Positive coping strategies used by women to cope with the experiences of stigma included positive reframing, prayer, talking to other patients, focusing on school work, and relaxation activities. Negative coping activities included self-imposed social isolation and anger. In some cases, non-disclosure due to stigma had an impact on TB transmission and control behaviors.
   Conclusions: Stigma-reduction strategies, such as community awareness programs and formation of social support groups to dispel the myths and misconceptions associated with TB, may improve TB treatment seeking and adherence.
C1 [Mukerji, Reshmi] Univ Alabama Birmingham, Dept Microbiol, Birmingham, AL 35294 USA.
   [Mukerji, Reshmi; Turan, Janet M.] Univ Alabama Birmingham, Sch Publ Hlth, Dept Hlth Care Org & Policy, Birmingham, AL 35294 USA.
RP Mukerji, R (reprint author), Univ Alabama Birmingham, Dept Microbiol, Birmingham, AL 35294 USA.; Mukerji, R (reprint author), Univ Alabama Birmingham, Sch Publ Hlth, Dept Hlth Care Org & Policy, Birmingham, AL 35294 USA.
EM syl3010@hotmail.com
FU UAB Sparkman Center for Global Health
FX This study was supported by a small travel grant from the UAB Sparkman
   Center for Global Health mentioned below. The funders had no role in
   study design, data collection and analysis, and manuscript preparation.
CR Atre S, 2011, GLOB PUBLIC HEALTH, V6, P56, DOI 10.1080/17441690903334240
   Balasubramanian R, 2004, INT J TUBERC LUNG D, V8, P323
   Baral SC, 2007, BMC PUBLIC HEALTH, V7, DOI 10.1186/1471-2458-7-211
   BARNHOORN F, 1992, SOC SCI MED, V34, P291, DOI 10.1016/0277-9536(92)90271-Q
   Bieh KL, 2017, BMC INFECT DIS, V17, DOI 10.1186/s12879-016-2114-x
   Borgdorff MW, 2000, INT J TUBERC LUNG D, V4, P123
   Braun V., 2006, QUALITATIVE RES PSYC, V3, P77, DOI DOI 10.1191/1478088706QP0630A
   Chang SH, 2014, INT J TUBERC LUNG D, V18, P168, DOI 10.5588/ijtld.13.0181
   Courtwright A, 2010, PUBLIC HEALTH REP, V125, P34, DOI 10.1177/00333549101250S407
   Cremers AL, 2015, PLOS ONE, V10, DOI 10.1371/journal.pone.0119861
   Demissie M, 2003, SOC SCI MED, V56, P2009, DOI 10.1016/S0277-9536(02)00182-X
   Dhingra V, 2010, SOCIOLOGICAL STUDY S
   Dodor EA, 2008, INT J TUBERC LUNG D, V12, P1048
   Dodor EA, 2009, PSYCHOL HEALTH MED, V14, P301, DOI 10.1080/13548500902730127
   Eastwood SV, 2004, INT J TUBERC LUNG D, V8, P70
   Ganapathy Sudha, 2008, Indian J Tuberc, V55, P9
   Goffman Erving, 1963, STIGMA NOTES MANAGEM
   Gosoniu GD, 2008, INT J TUBERC LUNG D, V12, P848
   Holmes CB, 1998, INT J TUBERC LUNG D, V2, P96
   Horter S, 2014, PLOS ONE, V9, DOI 10.1371/journal.pone.0108591
   Hudelson P, 1996, TUBERCLE LUNG DIS, V77, P391, DOI 10.1016/S0962-8479(96)90110-0
   Isaakidis P, 2013, TROP MED INT HEALTH, V18, P1128, DOI 10.1111/tmi.12146
   Jaggarajamma K, 2008, Indian J Tuberc, V55, P179
   Jittimanee SX, 2009, PLOS ONE, V4, DOI 10.1371/journal.pone.0006360
   Johansson E, 2000, HEALTH POLICY, V52, P33, DOI 10.1016/S0168-8510(00)00062-2
   Krishnan L, 2014, TUBERCULOSIS RES TRE
   Liefooghe R, 1995, SOC SCI MED, V41, P1685, DOI 10.1016/0277-9536(95)00129-U
   Meulemans H, 2002, INT J HEALTH PLAN M, V17, P249, DOI 10.1002/hpm.675
   Murali MS, 2002, J MED SCI, V56, P16
   Onifade DA, 2010, BMC PUBLIC HEALTH, V10, DOI 10.1186/1471-2458-10-381
   Rajeswari R, 2005, SOC SCI MED, V60, P1845, DOI 10.1016/j.socscimed.2004.08.024
   Rajeswari R, 2002, INT J TUBERC LUNG D, V6, P789
   Sengupta S, 2006, INT J TUBERC LUNG D, V10, P1008
   Sharma N, 2009, ASIA-PAC J PUBLIC HE, V21, P321, DOI 10.1177/1010539509336545
   Somma D, 2008, INT J TUBERC LUNG D, V12, P856
   Thorson A, 2000, LANCET, V356, P1823, DOI 10.1016/S0140-6736(00)03241-4
   Tolley EE, 2016, QUALITATIVE METHODS
   Turan JM, 2013, AIDS BEHAV, V17, P2528, DOI 10.1007/s10461-013-0446-8
   Van Brakel Wim H, 2006, Psychol Health Med, V11, P307, DOI 10.1080/13548500600595160
   WHO, 2017, ANN TB REP
   Yellappa V, 2016, BMC HEALTH SERV RES, V16, DOI 10.1186/s12913-016-1545-9
NR 41
TC 1
Z9 1
U1 1
U2 3
PU UBIQUITY PRESS LTD
PI LONDON
PA 2N, 6 OSBORNE ST, LONDON, E1 6TD, ENGLAND
SN 2214-9996
J9 ANN GLOB HEALTH
JI Ann. Glob. Health
PY 2018
VL 84
IS 4
BP 727
EP 735
DI 10.29024/aogh.2383
PG 9
WC Public, Environmental & Occupational Health
SC Public, Environmental & Occupational Health
GA HK9LG
UT WOS:000458312400024
PM 30779523
OA DOAJ Gold, Green Published
DA 2020-06-28
ER

PT J
AU Adiga, A
   Chu, SY
   Eubank, S
   Kuhlman, CJ
   Lewis, B
   Marathe, A
   Marathe, M
   Nordberg, EK
   Swarup, S
   Vullikanti, A
   Wilson, ML
AF Adiga, Abhijin
   Chu, Shuyu
   Eubank, Stephen
   Kuhlman, Christopher J.
   Lewis, Bryan
   Marathe, Achla
   Marathe, Madhav
   Nordberg, Eric K.
   Swarup, Samarth
   Vullikanti, Anil
   Wilson, Mandy L.
TI Disparities in spread and control of influenza in slums of Delhi:
   findings from an agent-based modelling study
SO BMJ OPEN
LA English
DT Article
ID RESPIRATORY-INFECTIONS; PANDEMIC INFLUENZA; NORTHERN INDIA;
   UNITED-STATES; CHILDREN; RISK; VACCINATION; EMERGENCE; MORTALITY;
   DISEASE
AB Objectives This research studies the role of slums in the spread and control of infectious diseases in the National Capital Territory of India, Delhi, using detailed social contact networks of its residents.
   Methods We use an agent-based model to study the spread of influenza in Delhi through person-to-person contact. Two different networks are used: one in which slum and non-slum regions are treated the same, and the other in which 298 slum zones are identified. In the second network, slum-specific demographics and activities are assigned to the individuals whose homes reside inside these zones. The main effects of integrating slums are that the network has more home-related contacts due to larger family sizes and more outside contacts due to more daily activities outside home. Various vaccination and social distancing interventions are applied to control the spread of influenza.
   Results Simulation-based results show that when slum attributes are ignored, the effectiveness of vaccination can be overestimated by 30%-55%, in terms of reducing the peak number of infections and the size of the epidemic, and in delaying the time to peak infection. The slum population sustains greater infection rates under all intervention scenarios in the network that treats slums differently. Vaccination strategy performs better than social distancing strategies in slums.
   Conclusions Unique characteristics of slums play a significant role in the spread of infectious diseases. Modelling slums and estimating their impact on epidemics will help policy makers and regulators more accurately prioritise allocation of scarce medical resources and implement public health policies.
C1 [Adiga, Abhijin; Chu, Shuyu; Eubank, Stephen; Kuhlman, Christopher J.; Lewis, Bryan; Marathe, Achla; Marathe, Madhav; Nordberg, Eric K.; Swarup, Samarth; Vullikanti, Anil; Wilson, Mandy L.] Virginia Tech, Biocomplex Inst, Network Dynam & Simulat Sci Lab, Blacksburg, VA 24061 USA.
RP Marathe, A (reprint author), Virginia Tech, Biocomplex Inst, Network Dynam & Simulat Sci Lab, Blacksburg, VA 24061 USA.
EM amarathe@vt.edu
RI adiga, abhijin/L-6040-2019; Eubank, Stephen/D-7497-2011
OI Eubank, Stephen/0000-0002-7177-309X
FU Defense Threat Reduction Agency (DTRA)United States Department of
   DefenseDefense Threat Reduction Agency [HDTRA1-11-1-0016,
   HDTRA1-11-D-0016-0001]; National Institutes of Health (NIH)United States
   Department of Health & Human ServicesNational Institutes of Health (NIH)
   - USA [1R01GM109718]; National Science Foundation (NSF)National Science
   Foundation (NSF) [CCF-1216000, CNS-1011769, NRT-DESE-154362]; NIH Models
   of Infectious Disease Agent Study (MIDAS) [2U01GM070694-11,
   3U01FM070694-09S1]
FX This work has been partially supported by the Defense Threat Reduction
   Agency (DTRA) (grant no. HDTRA1-11-1-0016 and HDTRA1-11-D-0016-0001),
   National Institutes of Health (NIH) (grant no. 1R01GM109718), National
   Science Foundation (NSF) (grant no. CCF-1216000, CNS-1011769 and
   NRT-DESE-154362), and NIH Models of Infectious Disease Agent Study
   (MIDAS) (grant no. 2U01GM070694-11 and 3U01FM070694-09S1).
CR Acolin A., 2014, SLUMS INFORMAL REAL
   [Anonymous], 2005, Wkly Epidemiol Rec, V80, P279
   Baker M, 2000, PEDIATR INFECT DIS J, V19, P983, DOI 10.1097/00006454-200010000-00009
   Barrett Christopher L, 2009, Proceedings of the 2009 Winter Simulation Conference (WSC 2009), P1003, DOI 10.1109/WSC.2009.5429425
   Barrett C, 2011, EPIDEMICS-NETH, V3, P19, DOI 10.1016/j.epidem.2010.11.002
   Bissett K, 2016, 2016 3RD IEEE EMBS INTERNATIONAL CONFERENCE ON BIOMEDICAL AND HEALTH INFORMATICS, P629, DOI 10.1109/BHI.2016.7455977
   Bjorksten B, 2004, SPRINGER SEMIN IMMUN, V25, P257, DOI 10.1007/s00281-003-0142-2
   Bonds MH, 2010, P ROY SOC B-BIOL SCI, V277, P1185, DOI 10.1098/rspb.2009.1778
   Broor S, 2012, PLOS ONE, V7, DOI 10.1371/journal.pone.0029129
   Broor S, 2011, INFLUENZA OTHER RESP, V5, pR552, DOI 10.1111/j.1750-2659.2011.00274.x
   Burstrom B, 1999, AM J EPIDEMIOL, V149, P1134, DOI 10.1093/oxfordjournals.aje.a009768
   Chadha MS, 2013, PLOS ONE, V8, DOI 10.1371/journal.pone.0055918
   Chadha MS, 2012, INFLUENZA OTHER RESP, V6, P196, DOI 10.1111/j.1750-2659.2011.00293.x
   Chandra N., 2012, INFLUENZA VIRUSES CI
   Choudhry A, 2012, INDIAN J MED RES, V135, P534
   Crocker-Buque T, 2017, BMC PUBLIC HEALTH, V17, DOI 10.1186/s12889-017-4473-7
   Desai VK, 2003, INDIAN J COMMUNITY M, VXXVIII, P10
   Dorratoltaj N, 2015, COST BENEFIT ANAL VA
   Gulyani S, 2014, HABITAT INT, V43, P98, DOI 10.1016/j.habitatint.2014.01.001
   Gurav YK, 2010, INDIAN J MED RES, V132, P67
   Hirve S, 2016, PLOS ONE, V11, DOI 10.1371/journal.pone.0153003
   Integrated Disease Surveillance Program, INFL SURV LAB NETW
   Jackson C, 2014, PLOS ONE, V9, DOI 10.1371/journal.pone.0097297
   Kaji M, 2003, RESPIROLOGY, V8, P231, DOI 10.1046/j.1440-1843.2003.00457.x
   Koopman J, 2004, ANNU REV PUBL HEALTH, V25, P303, DOI 10.1146/annurev.publhealth.25.102802.124353
   Koul PA, 2014, INT J GYNECOL OBSTET, V127, P234, DOI 10.1016/j.ijgo.2014.05.021
   Koul PA, 2014, EMERG INFECT DIS, V20, P1723, DOI 10.3201/eid2010.140431
   Letendre K, 2010, BIOL REV, V85, P669, DOI 10.1111/j.1469-185X.2010.00133.x
   Liao S, 2013, LECT NOTES I COMPUTE, V126
   Lofgren E, 2007, J VIROL, V81, P5429, DOI 10.1128/JVI.01680-06
   Longini IM, 2005, SCIENCE, V309, P1083, DOI 10.1126/science.1115717
   Madise NJ, 2012, HEALTH PLACE, V18, P1144, DOI 10.1016/j.healthplace.2012.04.003
   Marathe A, 2011, PLOS ONE, V6, DOI 10.1371/journal.pone.0022461
   Meeyai A, 2015, PLOS MED, V12, DOI 10.1371/journal.pmed.1001829
   Nijman J, 2010, TIJDSCHR ECON SOC GE, V101, P4, DOI 10.1111/j.1467-9663.2009.00576.x
   Nossiter Adam, 2012, NY TIMES
   Peasah SK, 2015, BMC PUBLIC HEALTH, V15, DOI 10.1186/s12889-015-1685-6
   Ramamurty N, 2005, INDIAN J MED RES, V121, P776
   Souza LSD, 2003, PEDIATR PULM, V35, P184, DOI 10.1002/ppul.10194
   Thompson WW, 2003, JAMA-J AM MED ASSOC, V289, P179, DOI 10.1001/jama.289.2.179
   Thompson WW, 2004, JAMA-J AM MED ASSOC, V292, P1333, DOI 10.1001/jama.292.11.1333
   Un-Habitat, 2004, MANAGEMENT ENV QUALI, V15, P337, DOI DOI 10.1108/MEQ.2004.15.3.337.3
   Vashishtha VM, 2013, INDIAN PEDIATR, V50, P867, DOI 10.1007/s13312-013-0230-x
   World Health Organisation, 2009, PAND H1N1 2009 BRIEF, V10
   Xia HD, 2015, ARTIF INTELL MED, V65, P113, DOI 10.1016/j.artmed.2015.06.003
   Ye YY, 2016, BMJ OPEN, V6, DOI 10.1136/bmjopen-2015-010707
NR 46
TC 5
Z9 5
U1 5
U2 8
PU BMJ PUBLISHING GROUP
PI LONDON
PA BRITISH MED ASSOC HOUSE, TAVISTOCK SQUARE, LONDON WC1H 9JR, ENGLAND
SN 2044-6055
J9 BMJ OPEN
JI BMJ Open
PD JAN
PY 2018
VL 8
IS 1
AR e017353
DI 10.1136/bmjopen-2017-017353
PG 12
WC Medicine, General & Internal
SC General & Internal Medicine
GA GF2BO
UT WOS:000431743500154
PM 29358419
OA DOAJ Gold, Green Published
DA 2020-06-28
ER

PT J
AU Linde, AR
   Siqueira, CE
AF Linde, Ana Rosa
   Siqueira, Carlos Eduardo
TI Women's lives in times of Zika: mosquito-controlled lives?
SO CADERNOS DE SAUDE PUBLICA
LA English
DT Article
DE Zika Virus Infection; Pregnancy; Women's Health; Sickness Impact Profile
ID VIRUS; EPIDEMIC
AB Zika virus infection during pregnancy is a cause of congenital brain abnormalities. Its consequences to pregnancies has made governments, national and international agencies issue advices and recommendations to women. There is a clear need to investigate how the Zika outbreak affects the decisions that women take concerning their lives and the life of their families, as well as how women are psychologically and emotionally dealing with the outbreak. We conducted a qualitative study to address the impact of the Zika epidemic on the family life of women living in Brazil, Puerto Rico, and the US, who were affected by it to shed light on the social repercussions of Zika. Women were recruited through the snowball sampling technique and data was collected through semi-structured interviews. We describe the effects in mental health and the coping strategies that women use to deal with the Zika epidemic. Zika is taking a heavy toll on women's emotional well-being. They are coping with feelings of fear, helplessness, and uncertainty by taking drastic precautions to avoid infection that affect all areas of their lives. Coping strategies pose obstacles in professional life, lead to social isolation, including from family and partner, and threaten the emotional and physical well-being of women. Our findings suggest that the impacts of the Zika epidemic on women may be universal and global. Zika infection is a silent and heavy burden on women's shoulders.
C1 [Linde, Ana Rosa; Siqueira, Carlos Eduardo] Univ Massachusetts, Boston, MA 02125 USA.
RP Linde, AR (reprint author), 9 Lawn Court, Cambridge, MA 02138 USA.
EM anarosa.lindearias@umb.edu
OI Siqueira, Carlos/0000-0001-8993-3031
CR Abramson D., 2016, 1 NYU COLL GLOB PUBL
   Bahamondes L, 2017, HUM REPROD, V32, P88, DOI 10.1093/humrep/dew310
   Brasil P, 2016, NEW ENGL J MED, V375, P2321, DOI 10.1056/NEJMoa1602412
   Centers for Disease Control and Prevention, ZIK VIR 2017 CAS COU
   Diniz D, 2017, J FAM PLAN REPROD H, V43, P80, DOI 10.1136/jfprhc-2016-101678
   Faria NR, 2016, SCIENCE, V352, P345, DOI 10.1126/science.aaf5036
   Galli B, 2016, REWIRE NEWS     0203
   Gulland A, 2016, BMJ-BRIT MED J, V352, DOI 10.1136/bmj.i657
   Kempner M, 2016, REWIRE NEWS     0201
   Lathrop E, 2018, LANCET PUBLIC HEALTH, V3, pE91, DOI 10.1016/S2468-2667(18)30001-X
   McNeil DG, 2016, NY TIMES
   Mlakar J, 2016, NEW ENGL J MED, V374, P951, DOI 10.1056/NEJMoa1600651
   Prue CE, 2017, MMWR-MORBID MORTAL W, V66, P909, DOI 10.15585/mmwr.mm6634a4
   Torjesen I, 2016, BMJ-BRIT MED J, V352, DOI 10.1136/bmj.i500
   Borges ALV, 2018, PLOS ONE, V13, DOI 10.1371/journal.pone.0190024
NR 15
TC 2
Z9 2
U1 0
U2 1
PU CADERNOS SAUDE PUBLICA
PI RIO DE JANIERO
PA RUA LEOPOLDO BUHOES 1480, RIO DE JANIERO, RJ 210410210, BRAZIL
SN 0102-311X
EI 1678-4464
J9 CAD SAUDE PUBLICA
JI Cad. Saude Publica
PY 2018
VL 34
IS 5
AR UNSP e00178917
DI 10.1590/0102-311X00178917
PG 7
WC Public, Environmental & Occupational Health
SC Public, Environmental & Occupational Health
GA GF9TT
UT WOS:000432322400001
PM 29768589
OA DOAJ Gold
DA 2020-06-28
ER

PT J
AU Woo, J
   Kang, SW
   Kim, HK
   Park, J
AF Woo, Jiyoung
   Kang, Sung Wook
   Kim, Huy Kang
   Park, Juyong
TI Contagion of Cheating Behaviors in Online Social Networks
SO IEEE ACCESS
LA English
DT Article
DE Diffusion model; social contagion; social network; online game
ID DIFFERENTIAL ASSOCIATION; LEARNING THEORY; COMPUTER CRIME; SMOKING;
   MODEL; INFORMATION; PERSPECTIVE; CONFORMITY; DIFFUSION; DRINKING
AB Human behaviors are known to spread through social contact. The diffusion process on social networks has also been leveraged to understand the spread of undesirable contagion. The contagion of malicious or even criminal behaviors in online social networks is just beginning to attract attention. Here, we study the social contagion problem of cheating behavior found in the massively multiplayer online roleplaying game (MMORPG) that provides a lifelike environment with rich and realistic user interactions. Because cheating users boast an abnormal thus conspicuous degree of success, it has a strong chance of being noticed by their friends and leading them to cheat themselves. To detect and prevent cheating, it is beneficial to understand this dynamic as a contagion problem. In this paper, we show the existence of the contagion of cheating. We then explore various possible social reinforcement mechanisms after introducing several factors to quantify the effect of social reinforcement on the contagion and analyze the dynamics of bot diffusion in an extensive user interaction log from a major MMORPG.
C1 [Woo, Jiyoung] Soonchunhyang Univ, Dept Big Data Engn, Asan 31538, South Korea.
   [Kang, Sung Wook] NCSOFT, Data Anal & Modeling Team, Seongnam 13595, South Korea.
   [Kim, Huy Kang] Korea Univ, Grad Sch Informat Secur, Seoul 02841, South Korea.
   [Park, Juyong] Korea Adv Inst Sci & Technol, Grad Sch Culture Technol, Daejeon 34141, South Korea.
RP Kim, HK (reprint author), Korea Univ, Grad Sch Informat Secur, Seoul 02841, South Korea.
EM cenda@korea.ac.kr
RI Kim, Huy Kang/R-5779-2016; Park, Juyong/I-2290-2012
OI Kim, Huy Kang/0000-0002-0760-8807; woo, jiyoung/0000-0001-8231-0018
FU Korea University; Soonchunhyang University Research Fund [20160854]
FX This work was supported in part by Korea University and in part by the
   Soonchunhyang University Research Fund under Grant 20160854.
CR Akers R. L., 1977, DEVIANT BEHAV SOCIAL
   Alsuwaidan L, 2017, IEEE ACCESS, V5, P25946, DOI 10.1109/ACCESS.2017.2764001
   Anagnostopoulos A., 2008, P 14 ACM SIGKDD INT, P7, DOI DOI 10.1145/1401890.1401897
   Aral S, 2009, P NATL ACAD SCI USA, V106, P21544, DOI 10.1073/pnas.0908800106
   Bampo M, 2008, INFORM SYST RES, V19, P273, DOI 10.1287/isre.1070.0152
   Bandura A, 1977, SOCIAL LEARNING THEO
   Barry CM, 2006, DEV PSYCHOL, V42, P153, DOI 10.1037/0012-1649.42.1.153
   Blackburn J, 2014, ACM T INTERNET TECHN, V13, DOI 10.1145/2602570
   Borge-Holthoefer J, 2012, PHYS REV E, V85, DOI 10.1103/PhysRevE.85.066123
   BURKETT SR, 1975, SOCIOL QUART, V16, P522, DOI 10.1111/j.1533-8525.1975.tb00966.x
   Case A, 1991, 3705 NAT BUR EC RES, DOI [10.3386/w3705, DOI 10.3386/W3705]
   Centola D, 2010, SCIENCE, V329, P1194, DOI 10.1126/science.1185231
   Chen PH, 2001, ADDICT BEHAV, V26, P517, DOI 10.1016/S0306-4603(00)00142-8
   Christakis NA, 2007, NEW ENGL J MED, V357, P370, DOI 10.1056/NEJMsa066082
   Christakis NA, 2013, STAT MED, V32, P556, DOI 10.1002/sim.5408
   Coviello L, 2014, PLOS ONE, V9, DOI 10.1371/journal.pone.0090315
   EATON WW, 1974, AM SOCIOL REV, V39, P252, DOI 10.2307/2094236
   Fan DP, 2003, J MATH SOCIOL, V27, P29, DOI 10.1080/00222500305886
   Goldenberg J, 2001, MARKET LETT, V12, P211, DOI 10.1023/A:1011122126881
   Goldenberg J, 2009, J MARKETING, V73, P1, DOI 10.1509/jmkg.73.2.1
   Gorman DM, 2006, AM J PUBLIC HEALTH, V96, P2055, DOI 10.2105/AJPH.2005.063289
   Gould M, 2003, AM BEHAV SCI, V46, P1269, DOI 10.1177/0002764202250670
   HARRIS AR, 1975, AM SOCIOL REV, V40, P71, DOI 10.2307/2094448
   HARRIS AR, 1977, AM SOCIOL REV, V42, P3, DOI 10.2307/2117728
   Hatfield E, 1994, EMOTIONAL CONTAGION
   Heverin T, 2012, J AM SOC INF SCI TEC, V63, P34, DOI 10.1002/asi.21685
   Hill AL, 2010, PLOS COMPUT BIOL, V6, DOI 10.1371/journal.pcbi.1000968
   Ho R, 1998, J SOC PSYCHOL, V138, P368, DOI 10.1080/00224549809600389
   Hodas NO, 2014, SCI REP-UK, V4, DOI 10.1038/srep04343
   HOLLINGER RC, 1988, CRIMINOLOGY, V26, P101, DOI 10.1111/j.1745-9125.1988.tb00834.x
   JENSEN GF, 1972, AM J SOCIOL, V78, P562, DOI 10.1086/225364
   Kleinberg J, 2008, COMMUN ACM, V51, P66, DOI 10.1145/1400214.1400232
   KROHN MD, 1986, SOC PROBL, V33, pS81, DOI 10.1525/sp.1986.33.6.03a00050
   KROHN MD, 1985, SOC PROBL, V32, P455, DOI 10.1525/sp.1985.32.5.03a00050
   Kwak H, 2009, IMC'09: PROCEEDINGS OF THE 2009 ACM SIGCOMM INTERNET MEASUREMENT CONFERENCE, P301
   McPherson M, 2001, ANNU REV SOCIOL, V27, P415, DOI 10.1146/annurev.soc.27.1.415
   MEIER RF, 1977, AM SOCIOL REV, V42, P292, DOI 10.2307/2094606
   Miller R.G., 2011, SURVIVAL ANAL, V66
   Mislove A, 2008, P 1 WORKSH ONL SOC N, P25, DOI DOI 10.1145/1397735.1397742
   Mislove A, 2007, IMC'07: PROCEEDINGS OF THE 2007 ACM SIGCOMM INTERNET MEASUREMENT CONFERENCE, P29
   Mukherjec Arjun, 2012, P 21 INT C WORLD WID, P191, DOI DOI 10.1145/2187836.2187863
   Powell LM, 2005, J HEALTH ECON, V24, P950, DOI 10.1016/j.jhealeco.2005.02.002
   Rogers E.M., 2010, DIFFUSION INNOVATION
   Romero D. M, 2011, P 20 INT C WORLD WID, V20, P695, DOI DOI 10.1145/1963405.1963503
   ROWE DC, 1991, J STUD ALCOHOL, V52, P110, DOI 10.15288/jsa.1991.52.110
   Santonja FJ, 2008, COMPUT MATH APPL, V56, P836, DOI 10.1016/j.camwa.2008.01.001
   Shalizi CR, 2011, SOCIOL METHOD RES, V40, P211, DOI 10.1177/0049124111404820
   SHORT JF, 1957, SOC PROBL, V4, P233
   Skinner WF, 1997, J RES CRIME DELINQ, V34, P495, DOI 10.1177/0022427897034004005
   SKOGAN W, 1986, CRIME JUSTICE, V8, P203, DOI 10.1086/449123
   Son S, 2012, PLOS ONE, V7, DOI 10.1371/journal.pone.0033918
   Szell M, 2010, SOC NETWORKS, V32, P313, DOI 10.1016/j.socnet.2010.06.001
   Tsvetkova M, 2014, PLOS ONE, V9, DOI 10.1371/journal.pone.0087275
   Viswanath B, 2009, 2ND ACM SIGCOMM WORKSHOP ON ONLINE SOCIAL NETWORKS (WOSN 09), P37
   Wang L, 2019, FUTURE GENER COMP SY, V93, P942, DOI 10.1016/j.future.2017.08.032
   Wang W, 2015, PHYS REV E, V92, DOI 10.1103/PhysRevE.92.012820
   Watts DJ, 1998, NATURE, V393, P440, DOI 10.1038/30918
   WILCOXON F, 1945, BIOMETRICS BULL, V1, P80, DOI 10.2307/3001968
   Woo J., 2012, P WORKSH SIGGRAPH AS, P13
   Woo J, 2013, ACM SIGCOMM COMP COM, V43, P543, DOI 10.1145/2534169.2491712
   Xia YJ, 2016, MULTIMED TOOLS APPL, V75, P8829, DOI 10.1007/s11042-014-2256-z
NR 61
TC 2
Z9 2
U1 1
U2 7
PU IEEE-INST ELECTRICAL ELECTRONICS ENGINEERS INC
PI PISCATAWAY
PA 445 HOES LANE, PISCATAWAY, NJ 08855-4141 USA
SN 2169-3536
J9 IEEE ACCESS
JI IEEE Access
PY 2018
VL 6
BP 29098
EP 29108
DI 10.1109/ACCESS.2018.2834220
PG 11
WC Computer Science, Information Systems; Engineering, Electrical &
   Electronic; Telecommunications
SC Computer Science; Engineering; Telecommunications
GA GJ6UY
UT WOS:000435521100011
OA DOAJ Gold
DA 2020-06-28
ER

PT J
AU Wildschut, T
   Sedikides, C
   Robertson, S
AF Wildschut, Tim
   Sedikides, Constantine
   Robertson, Sara
TI Sociality and intergenerational transfer of older adults' nostalgia
SO MEMORY
LA English
DT Article
DE Nostalgia; older adulthood; memory; sociality; interpersonal emotion
   transfer
ID EMOTIONAL CONTAGION; LANGUAGE USE; GENDER; AGEISM; LIFE; MEMORY; OTHERS;
   TIME; CONNECTEDNESS; CONCEPTIONS
AB Interest in nostalgia has blossomed, yet its nature in older adulthood and potential for intergenerational transfer to younger adults has remained neglected. In Experiment 1, we focused on the content of older adults' nostalgic (vs. ordinary) recollections and asked whether older adults' nostalgia could be transferred to younger adults. We showed that nostalgia expressed in older adults' narratives was positively associated with nostalgia reported by young-adult readers. In Experiment 2, undergraduates read a nostalgic or ordinary narrative written by an older adult. Then they rated their own nostalgia as well as their perceived social connectedness, self-continuity, and meaning in life. Exposure to older adults' nostalgic (vs. ordinary) narratives promoted concurrent nostalgia among young adults, along with associated psychological benefits (social connectedness, self-continuity, meaning). The findings illustrate the potential for intergenerational transfer of nostalgia through written narratives, and attest to the universality of nostalgic themes across younger and older adults.
C1 [Wildschut, Tim; Sedikides, Constantine; Robertson, Sara] Univ Southampton, Dept Psychol, Southampton, Hants, England.
RP Wildschut, T (reprint author), Univ Southampton, Dept Psychol, Ctr Res Self & Ident, Southampton SO17 1BJ, Hants, England.
EM R.T.Wildschut@soton.ac.uk
OI Sedikides, Contantine/0000-0003-4036-889X
CR Abakoumkin G, 2017, EUR J SOC PSYCHOL, V47, P373, DOI 10.1002/ejsp.2235
   Abeyta AA, 2016, SELF IDENTITY, V15, P356, DOI 10.1080/15298868.2015.1133452
   Abeyta AA, 2015, J SOC PERS RELAT, V32, P406, DOI 10.1177/0265407514533770
   Allport GW, 1954, NATURE PREJUDICE
   [Anonymous], 1998, NEW OXFORD DICT ENGL
   ARON A, 1992, J PERS SOC PSYCHOL, V63, P596, DOI 10.1037/0022-3514.63.4.596
   Baldwin M, 2015, J PERS SOC PSYCHOL, V108, P128, DOI 10.1037/a0038033
   Baldwin M, 2014, SELF IDENTITY, V13, P162, DOI 10.1080/15298868.2013.772320
   Barrett FS, 2010, EMOTION, V10, P390, DOI 10.1037/a0019006
   Berntsen D, 2004, MEM COGNITION, V32, P427, DOI 10.3758/BF03195836
   Brown R, 2005, ADV EXP SOC PSYCHOL, V37, P255, DOI 10.1016/S0065-2601(05)37005-5
   Bullock JG, 2010, J PERS SOC PSYCHOL, V98, P550, DOI 10.1037/a0018933
   Carstensen LL, 1999, AM PSYCHOL, V54, P165, DOI 10.1037/0003-066X.54.3.165
   Cheung WY, 2017, J SOC POLIT PSYCHOL, V5, P301, DOI 10.5964/jspp.v5i2.697
   Cheung WY, 2016, PERS INDIV DIFFER, V90, P283, DOI 10.1016/j.paid.2015.11.028
   Cheung WY, 2013, PERS SOC PSYCHOL B, V39, P1484, DOI 10.1177/0146167213499187
   Chung C, 2007, FRONT SOC PSYCHOL, P343
   CLARK MS, 1982, COGNITIVE SOCIAL PSY, P73, DOI DOI 10.2307/3033676
   Davis F, 1979, YEARNING YESTERDAY S
   DIMBERG U, 1990, BIOL PSYCHOL, V30, P151, DOI 10.1016/0301-0511(90)90024-Q
   DOHERTY RW, 1995, PSYCHOL WOMEN QUART, V19, P355, DOI 10.1111/j.1471-6402.1995.tb00080.x
   Duncan C, 2004, GENDER WORK ORGAN, V11, P95, DOI 10.1111/j.1468-0432.2004.00222.x
   Fiedler K, 2011, J EXP SOC PSYCHOL, V47, P1231, DOI 10.1016/j.jesp.2011.05.007
   Fischer AH, 2004, CAH PSYCHOL COGN, V22, P223
   HALL JA, 1978, PSYCHOL BULL, V85, P845, DOI 10.1037/0033-2909.85.4.845
   Hatfield E, 1994, EMOTIONAL CONTAGION
   Hayes A. F., 2013, INTRO MEDIATION MODE
   Henkel LA, 2017, MEMORY, V25, P425, DOI 10.1080/09658211.2016.1182554
   Hepper E. G., 2018, TIME CAPSULE NOSTALG
   Hepper EG, 2014, EMOTION, V14, P733, DOI 10.1037/a0036790
   Hepper EG, 2012, EMOTION, V12, P102, DOI 10.1037/a0025167
   Hess U, 2001, INT J PSYCHOPHYSIOL, V40, P129, DOI 10.1016/S0167-8760(00)00161-6
   Holak SL, 1998, J BUS RES, V42, P217, DOI 10.1016/S0148-2963(97)00119-7
   HOLAK SL, 1992, ADV CONSUM RES, V19, P380
   HSEE CK, 1990, COGNITION EMOTION, V4, P327, DOI 10.1080/02699939008408081
   Judd CM, 2017, ANNU REV PSYCHOL, V68, P601, DOI 10.1146/annurev-psych-122414-033702
   Judd CM, 2012, J PERS SOC PSYCHOL, V103, P54, DOI 10.1037/a0028347
   Kahn JH, 2007, AM J PSYCHOL, V120, P263, DOI 10.2307/20445398
   Lambert NM, 2010, J POSIT PSYCHOL, V5, P367, DOI 10.1080/17439760.2010.516616
   LAPRELLE J, 1990, J RES PERS, V24, P216, DOI 10.1016/0092-6566(90)90018-2
   Leary MR, 1996, J PERS, V64, P619, DOI 10.1111/j.1467-6494.1996.tb00524.x
   Leunissen JM, 2018, J OCCUP HEALTH PSYCH, V23, P44, DOI 10.1037/ocp0000059
   Loretto W, 2000, AGEING SOC, V20, P279, DOI 10.1017/S0144686X00007741
   Madoglou A., 2017, J INTEGRATED SOCIAL, V7, P60
   Manstead A., 2001, APPRAISAL PROCESSES, P221
   McAdams DP, 2001, PERS SOC PSYCHOL B, V27, P474, DOI 10.1177/0146167201274008
   MILLS MA, 1994, INT J AGING HUM DEV, V38, P203, DOI 10.2190/NCAJ-0G0L-VTQ4-V1L8
   Nelson TD, 2005, J SOC ISSUES, V61, P207, DOI 10.1111/j.1540-4560.2005.00402.x
   Neumann R, 2000, J PERS SOC PSYCHOL, V79, P211, DOI 10.1037//0022-3514.79.2.211
   North MS, 2012, PSYCHOL BULL, V138, P982, DOI 10.1037/a0027843
   Nunnally JC, 1994, PSYCHOMETRIC THEORY
   Parkinson B, 2011, SOC PERSONAL PSYCHOL, V5, P428, DOI 10.1111/j.1751-9004.2011.00365.x
   Parkinson B, 2012, EMOTION, V12, P817, DOI 10.1037/a0026434
   Parkinson B, 2009, PERS SOC PSYCHOL B, V35, P1071, DOI 10.1177/0146167209336611
   Paulhus D. L., 2007, HDB RES METHODS PERS, P224, DOI DOI 10.1017/CBO9780511996481
   Pennebaker J.W., 2007, DEV PSYCHOMETRIC PRO
   Pennebaker JW, 2003, J PERS SOC PSYCHOL, V85, P291, DOI 10.1037/0022-3514.85.2.291
   Pennebaker JW, 1996, COGNITION EMOTION, V10, P601, DOI 10.1080/026999396380079
   Reid CA, 2015, MEMORY, V23, P157, DOI 10.1080/09658211.2013.876048
   Routledge C, 2013, SOC PERSONAL PSYCHOL, V7, P808, DOI 10.1111/spc3.12070
   Routledge C, 2012, MEMORY, V20, P452, DOI 10.1080/09658211.2012.677452
   Routledge C, 2011, J PERS SOC PSYCHOL, V101, P638, DOI 10.1037/a0024292
   Rude SS, 2004, COGNITION EMOTION, V18, P1121, DOI 10.1080/02699930441000030
   Sedikides C., 1992, REV PERSONALITY SOCI, V14, P271
   Sedikides C., OXFORD HDB PSYCHOL T
   Sedikides C, 2008, SELF CONTINUITY INDI, P227
   Sedikides C., 2016, WILEY HDB POSITIVE C, P25
   Sedikides C, 2018, REV GEN PSYCHOL, V22, P48, DOI 10.1037/gpr0000109
   Sedikides C, 2018, EUR J SOC PSYCHOL, V48, P209, DOI 10.1002/ejsp.2318
   Sedikides C, 2016, EMOTION, V16, P524, DOI 10.1037/emo0000136
   Sedikides C, 2016, TRENDS COGN SCI, V20, P319, DOI 10.1016/j.tics.2016.01.008
   Sedikides C, 2015, ADV EXP SOC PSYCHOL, V51, P189, DOI 10.1016/bs.aesp.2014.10.001
   Sedikides C, 2015, EUR J SOC PSYCHOL, V45, P52, DOI 10.1002/ejsp.2073
   Sonnby-Borgstrom M, 2002, SCAND J PSYCHOL, V43, P433, DOI 10.1111/1467-9450.00312
   Spencer SJ, 2005, J PERS SOC PSYCHOL, V89, P845, DOI 10.1037/0022-3514.89.6.845
   Stephan E, 2015, PERS SOC PSYCHOL B, V41, P1395, DOI 10.1177/0146167215596985
   Stephan E, 2012, EUR J SOC PSYCHOL, V42, P290, DOI 10.1002/ejsp.1865
   Stirman SW, 2001, PSYCHOSOM MED, V63, P517
   Stone LD, 2002, BASIC APPL SOC PSYCH, V24, P173, DOI 10.1207/153248302760179101
   STRACK F, 1988, J PERS SOC PSYCHOL, V54, P768, DOI 10.1037/0022-3514.54.5.768
   TESSER A, 1988, ADV EXPT SOCIAL PSYC, V21, P181, DOI DOI 10.1016/S0065-2601(08)60227-0
   Thrash TM, 2017, J PERS SOC PSYCHOL, V113, P466, DOI 10.1037/pspp0000094
   Turner RN, 2018, EUR J SOC PSYCHOL, V48, P196, DOI 10.1002/ejsp.2317
   Turner RN, 2013, EUR J SOC PSYCHOL, V43, P413, DOI 10.1002/ejsp.1952
   Turner RN, 2012, J EXP SOC PSYCHOL, V48, P130, DOI 10.1016/j.jesp.2011.09.007
   van Tilburg WAP, 2019, EMOTION, V19, P21, DOI 10.1037/emo0000417
   van Tilburg WAP, 2018, COGNITION EMOTION, V32, P742, DOI 10.1080/02699931.2017.1351331
   Vess M, 2012, SELF IDENTITY, V11, P273, DOI 10.1080/15298868.2010.521452
   Victor CR, 2005, AGEING SOC, V25, P357, DOI 10.1017/S0144686X04003332
   Wagenmakers EJ, 2016, PERSPECT PSYCHOL SCI, V11, P917, DOI 10.1177/1745691616674458
   WEGENER DT, 1994, J PERS SOC PSYCHOL, V66, P1034, DOI 10.1037/0022-3514.66.6.1034
   Wild B, 2001, PSYCHIAT RES, V102, P109, DOI 10.1016/S0165-1781(01)00225-6
   Wildschut T, 2006, J PERS SOC PSYCHOL, V91, P975, DOI 10.1037/0022-3514.91.5.975
   Wildschut T, 2014, J PERS SOC PSYCHOL, V107, P844, DOI 10.1037/a0037760
   WILLIAMS JMG, 1988, PSYCHOL MED, V18, P689, DOI 10.1017/S0033291700008370
   Wohl MJA, 2018, J EXP SOC PSYCHOL, V75, P83, DOI 10.1016/j.jesp.2017.11.011
   Wright R, 2018, MOTIV EMOTION, V42, P149, DOI 10.1007/s11031-017-9648-0
   Zhou XY, 2008, PSYCHOL SCI, V19, P1023, DOI 10.1111/j.1467-9280.2008.02194.x
   Zhou XY, 2012, J CONSUM RES, V39, P39, DOI 10.1086/662199
   Zou X., 2018, NOSTALGIA INCREASES
NR 100
TC 2
Z9 2
U1 1
U2 11
PU ROUTLEDGE JOURNALS, TAYLOR & FRANCIS LTD
PI ABINGDON
PA 2-4 PARK SQUARE, MILTON PARK, ABINGDON OX14 4RN, OXON, ENGLAND
SN 0965-8211
EI 1464-0686
J9 MEMORY
JI Memory
PY 2018
VL 26
IS 8
BP 1030
EP 1041
DI 10.1080/09658211.2018.1470645
PG 12
WC Psychology, Experimental
SC Psychology
GA GJ9EZ
UT WOS:000435699500002
PM 29724153
OA Green Accepted
DA 2020-06-28
ER

PT J
AU Pingel, ES
   Bauermeister, JA
AF Pingel, Emily S.
   Bauermeister, Jose A.
TI "Church hurt can be the worst hurt': community stakeholder perceptions
   of the role of Black churches in HIV prevention among young Black gay
   and bisexual men
SO CULTURE HEALTH & SEXUALITY
LA English
DT Article
DE HIV prevention; Black men; Black church; gay men; religion; USA
ID UNITED-STATES; SEX; HIV/AIDS; HEALTH; AMERICAN; RISK; INTERVENTIONS;
   INFECTION; FAITH; HOMOSEXUALITY
AB Black gay and bisexual men aged 15-29 are disproportionately represented among new cases of HIV in the USA. Researchers have argued that community-based prevention cannot succeed without the participation of faith-based organisations, particularly given the salience of religion and spirituality in the lives of young Black gay and bisexual men. Yet some Black churches may be hesitant to engage in HIV prevention efforts given their beliefs about same-sex behaviour. It is less clear, however, whether and how public health practitioners in the field of HIV prevention have approached church inclusion. We therefore explored how community stakeholders describe the involvement of Black churches with the HIV continuum of care. We draw on a qualitative dataset of 50 in-depth semi-structured interviews conducted in Detroit, USA. Participants offered multiple perspectives on the response of Black churches to the HIV epidemic, from overt stigma to gradual acceptance and action. Nevertheless, participants agreed that when stigma was present in the pews and the pulpit, young Black gay and bisexual men were at potential risk of social isolation. Furthermore, tensions may exist between Black churches and secular community-based organisations that are attributable to histories of mistrust. These findings have important implications for future community-based intervention strategies among young Black gay and bisexual men.
C1 [Pingel, Emily S.; Bauermeister, Jose A.] Univ Michigan, Sch Publ Hlth, Dept Hlth Behav & Hlth Educ, Ann Arbor, MI 48109 USA.
   [Pingel, Emily S.] Emory Univ, Dept Sociol, Atlanta, GA 30322 USA.
   [Bauermeister, Jose A.] Univ Penn, Dept Family & Community Hlth, Philadelphia, PA 19104 USA.
RP Pingel, ES (reprint author), Univ Michigan, Sch Publ Hlth, Dept Hlth Behav & Hlth Educ, Ann Arbor, MI 48109 USA.; Pingel, ES (reprint author), Emory Univ, Dept Sociol, Atlanta, GA 30322 USA.
EM epingel@emory.edu
RI Bauermeister, Jose/X-8960-2018
OI Bauermeister, Jose/0000-0002-9276-2306
FU Ford Foundation; MAC AIDS Fund
FX This work was supported by Ford Foundation; MAC AIDS Fund.
CR Abara W, 2013, J RELIG HLTH, V54, P122, DOI DOI 10.1007/S10943-013-9789-8
   Balaji AB, 2013, AIDS, V27, P269, DOI 10.1097/QAD.0b013e32835ad489
   Baral S, 2014, JAIDS-J ACQ IMM DEF, V66, pS319, DOI 10.1097/QAI.0000000000000233
   Barnes SL, 2013, J HOMOSEXUAL, V60, P1409, DOI 10.1080/00918369.2013.819204
   Berkley-Patton J, 2010, AIDS EDUC PREV, V22, P218, DOI 10.1521/aeap.2010.22.3.218
   Berkman LF, 2000, SOCIAL EPIDEMIOLOGY, P137
   Bluthenthal RN, 2012, SOC SCI MED, V74, P1520, DOI 10.1016/j.socscimed.2012.01.020
   Braun V., 2006, QUALITATIVE RES PSYC, V3, P77, DOI DOI 10.1191/1478088706QP0630A
   Bryant-Davis T, 2016, J COMMUNITY APPL SOC, V26, P388, DOI 10.1002/casp.2270
   Campbell MK, 2007, ANNU REV PUBL HEALTH, V28, P213, DOI 10.1146/annurev.publhealth.28.021406.144016
   Centers for Disease Control and Prevention, 2016, HIV SURVEILLANCE SPE
   Cunningham SD, 2011, J RELIG HEALTH, V50, P407, DOI 10.1007/s10943-009-9281-7
   Du Bois WEB, 1899, PHILADELPHIA NEGRO S
   Eke AN, 2010, AFRICAN AMERICANS AND HIV/AIDS: UNDERSTANDING AND ADDRESSING THE EPIDEMIC, P53, DOI 10.1007/978-0-387-78321-5_4
   Eng E., 2012, METHODS IN COMMUNITY, P77
   Eng E., 1991, PREV HUMAN SERV, V10, P123
   Foster ML, 2011, CULT HEALTH SEX, V13, P1103, DOI 10.1080/13691058.2011.600460
   Fulton BR, 2011, J SCI STUD RELIG, V50, P617, DOI 10.1111/j.1468-5906.2011.01579.x
   Ghaziani A, 2009, THEOR SOC, V38, P581, DOI 10.1007/s11186-009-9096-2
   Griffith DM, 2010, AIDS EDUC PREV, V22, P203, DOI 10.1521/aeap.2010.22.3.203
   Guba E. G., 1994, HDB QUALITATIVE RES, V2, P163
   Harris A. C., 2010, J AFRICAN AM STUDIES, V14, P21, DOI DOI 10.1007/S12111-009-9105-6
   Herbst JH, 2005, JAIDS-J ACQ IMM DEF, V39, P228
   HOUSE JS, 1982, AM J EPIDEMIOL, V116, P123, DOI 10.1093/oxfordjournals.aje.a113387
   Hummer RA, 1999, DEMOGRAPHY, V36, P273, DOI 10.2307/2648114
   Idler E, 2014, RELIG SOCIAL DETERMI, P1, DOI DOI 10.1093/ACPR0F:0S0/9780199362202.001.0001
   Keene DE, 2017, CULT HEALTH SEX, V19, P381, DOI 10.1080/13691058.2016.1226386
   Kim D, 2006, J URBAN HEALTH, V83, P813, DOI 10.1007/s11524-006-9082-1
   LEVIN JS, 1984, J NATL MED ASSOC, V76, P477
   Lewis TO, 2015, J RELIG SPIRITUAL SO, V34, P140, DOI 10.1080/15426432.2014.960760
   Lincoln C. E., 1990, BLACK CHURCH AFRICAN, DOI [10.1215/9780822381648, DOI 10.1215/9780822381648]
   Maulsby C, 2014, AIDS BEHAV, V18, P10, DOI 10.1007/s10461-013-0476-2
   Mayer KH, 2014, PLOS ONE, V9, DOI 10.1371/journal.pone.0087298
   Mays Vickie M, 2004, J Black Psychol, V30, P78, DOI 10.1177/0095798403260265
   McNeal C, 2007, J HUM BEHAV SOC ENVI, V15, P219, DOI 10.1300/J137v15n02_13
   Meanley S, 2016, SEX RES SOC POLICY, V13, P35, DOI 10.1007/s13178-015-0199-4
   Michigan Department of Community Health, 2014, ANN HIV SURV REP CIT
   Millett GA, 2006, AM J PUBLIC HEALTH, V96, P1007, DOI 10.2105/AJPH.2005.066720
   Millett GA, 2012, LANCET, V380, P341, DOI 10.1016/S0140-6736(12)60899-X
   Mimiaga MJ, 2009, J URBAN HEALTH, V86, P602, DOI 10.1007/s11524-009-9363-6
   Parker CM, 2017, CULT HEALTH SEX, V19, P323, DOI 10.1080/13691058.2016.1216604
   Powell TW, 2016, AIDS EDUC PREV, V28, P202, DOI 10.1521/aeap.2016.28.3.202
   Quinn K, 2016, J RELIG HEALTH, V55, P1700, DOI 10.1007/s10943-016-0243-6
   Smith A., 2010, Morbidity and Mortality Weekly Report, V59, P1201
   Stewart JM, 2015, J HEALTH CARE POOR U, V26, P211, DOI 10.1353/hpu.2015.0017
   Sutton MY, 2013, J RELIG HEALTH, V52, P514, DOI 10.1007/s10943-011-9499-z
   Sutton MY, 2009, AM J PUBLIC HEALTH, V99, pS351, DOI 10.2105/AJPH.2008.157958
   Szreter S, 2004, INT J EPIDEMIOL, V33, P650, DOI 10.1093/ije/dyh013
   TAYLOR RJ, 1987, J BLACK STUD, V18, P123, DOI 10.1177/002193478701800201
   Wilson PA, 2011, GLOB PUBLIC HEALTH, V6, pS227, DOI 10.1080/17441692.2011.605068
   Woods-Jaeger BA, 2015, J RELIG HEALTH, V54, P1358, DOI 10.1007/s10943-014-9932-1
   Woodyard J L, 2000, J Pastoral Care, V54, P451
NR 52
TC 7
Z9 7
U1 0
U2 6
PU ROUTLEDGE JOURNALS, TAYLOR & FRANCIS LTD
PI ABINGDON
PA 2-4 PARK SQUARE, MILTON PARK, ABINGDON OX14 4RN, OXON, ENGLAND
SN 1369-1058
EI 1464-5351
J9 CULT HEALTH SEX
JI Cult. Health Sex
PY 2018
VL 20
IS 2
BP 218
EP 231
DI 10.1080/13691058.2017.1338756
PG 14
WC Family Studies; Social Sciences, Biomedical
SC Family Studies; Biomedical Social Sciences
GA FU2ZW
UT WOS:000423719600007
PM 28662610
DA 2020-06-28
ER

PT J
AU Ball, F
   Sirl, D
AF Ball, Frank
   Sirl, David
TI Evaluation of vaccination strategies for SIR epidemics on random
   networks incorporating household structure
SO JOURNAL OF MATHEMATICAL BIOLOGY
LA English
DT Article
DE Branching process; Configuration model; Epidemic process; Final size;
   Random graph; Threshold behaviour; Vaccination
ID FINAL SIZE DISTRIBUTION; REPRODUCTION NUMBERS; SOCIAL-STRUCTURES;
   POPULATION; MODELS; INDIVIDUALS; SPREAD; GRAPHS
AB This paper is concerned with the analysis of vaccination strategies in a stochastic susceptible infected removed model for the spread of an epidemic amongst a population of individuals with a random network of social contacts that is also partitioned into households. Under various vaccine action models, we consider both household-based vaccination schemes, in which the way in which individuals are chosen for vaccination depends on the size of the households in which they reside, and acquaintance vaccination, which targets individuals of high degree in the social network. For both types of vaccination scheme, assuming a large population with few initial infectives, we derive a threshold parameter which determines whether or not a large outbreak can occur and also the probability of a large outbreak and the fraction of the population infected by a large outbreak. The performance of these schemes is studied numerically, focusing on the influence of the household size distribution and the degree distribution of the social network. We find that acquaintance vaccination can significantly outperform the best household-based scheme if the degree distribution of the social network is heavy-tailed. For household-based schemes, when the vaccine coverage is insufficient to prevent a major outbreak and the vaccine is imperfect, we find situations in which both the probability and size of a major outbreak under the scheme which minimises the threshold parameter are larger than in the scheme which maximises the threshold parameter.
C1 [Ball, Frank; Sirl, David] Univ Nottingham, Sch Math Sci, Univ Pk, Nottingham NG7 2RD, England.
RP Sirl, D (reprint author), Univ Nottingham, Sch Math Sci, Univ Pk, Nottingham NG7 2RD, England.
EM frank.ball@nottingham.ac.uk; david.sirl@nottingham.ac.uk
OI Sirl, David/0000-0002-2639-1666
FU Engineering and Physical Sciences Research CouncilEngineering & Physical
   Sciences Research Council (EPSRC) [EP/K032208/1, EP/E038670/1]; Simons
   Foundation; Isaac Newton Institute for Mathematical Sciences, Cambridge
FX This work was supported by the Engineering and Physical Sciences
   Research Council [grant numbers EP/K032208/1, EP/E038670/1]. This work
   was partially supported by a grant from the Simons Foundation. The
   authors thank the Isaac Newton Institute for Mathematical Sciences,
   Cambridge, for support and hospitality during the programme Theoretical
   Foundations for Statistical Network Analysis, where work on this paper
   was undertaken. The authors also thank the Associate Editor and
   reviewers for their constructive comments which have significantly
   improved the presentation of the paper.
CR Adams B, 2016, J THEOR BIOL, V392, P99, DOI 10.1016/j.jtbi.2015.11.025
   Amaral LAN, 2000, P NATL ACAD SCI USA, V97, P11149, DOI 10.1073/pnas.200327197
   Andersson H, 1997, MATH BIOSCI, V140, P79, DOI 10.1016/S0025-5564(96)00129-0
   Andersson H, 1998, ANN APPL PROBAB, V8, P1331
   Ball F, 1999, J APPL PROBAB, V36, P473, DOI 10.1017/S0021900200017265
   Ball F, 2015, J APPL PROBAB, V52, P908, DOI 10.1239/jap/1445543857
   Ball F, 2004, MATH BIOSCI, V191, P19, DOI 10.1016/j.mbs.2004.05.001
   BALL F, 1986, ADV APPL PROBAB, V18, P289, DOI 10.2307/1427301
   Ball F, 2002, MATH BIOSCI, V180, P73, DOI 10.1016/S0025-5564(02)00125-6
   Ball F, 2001, ADV APPL PROBAB, V33, P99, DOI 10.1017/S000186780001065X
   Ball FG, 2002, MATH BIOSCI, V177, P333, DOI 10.1016/S0025-5564(01)00095-5
   Ball FG, 2000, 0009 U NOTT DIV STAT
   Ball F, 2006, STAT METHODS MED RES, V15, P481, DOI 10.1177/0962280206071643
   Ball F, 2016, MATH BIOSCI, V274, P108, DOI 10.1016/j.mbs.2016.01.006
   Ball F, 1997, ANN APPL PROBAB, V7, P46
   Ball F, 2012, ADV APPL PROBAB, V44, P63, DOI 10.1239/aap/1331216645
   Ball F, 2010, MATH BIOSCI, V225, P81, DOI 10.1016/j.mbs.2010.03.006
   Ball F, 2009, ADV APPL PROBAB, V41, P765, DOI 10.1239/aap/1253281063
   Ball FG, 2014, ANN APPL PROBAB, V24, P1081, DOI 10.1214/13-AAP942
   Bartoszynski R., 1972, ZASTOSOW MAT, V13, P139
   Becker NG, 1997, MATH BIOSCI, V139, P117, DOI 10.1016/S0025-5564(96)00139-3
   Becker NG, 1998, MATH BIOSCI, V154, P117, DOI 10.1016/S0025-5564(98)10048-2
   Bollobas Bela, 1980, EUR J COMBIN, V1, P311, DOI DOI 10.1016/S0195-6698(80)80030-8
   Britton T, 2007, ADV APPL PROBAB, V39, P922, DOI 10.1239/aap/1198177233
   Cohen R, 2003, PHYS REV LETT, V91, DOI 10.1103/PhysRevLett.91.247901
   Diekmann O, 1998, J APPL PROBAB, V35, P448, DOI 10.1017/S0021900200015072
   FELD SL, 1991, AM J SOCIOL, V96, P1464, DOI 10.1086/229693
   HACCOU P, 2005, [No title captured]
   Halloran ME, 2008, P NATL ACAD SCI USA, V105, P4639, DOI 10.1073/pnas.0706849105
   HALLORAN ME, 1992, AM J EPIDEMIOL, V136, P328, DOI 10.1093/oxfordjournals.aje.a116498
   Halloran ME, 2002, SCIENCE, V298, P1428, DOI 10.1126/science.1074674
   Keeling MJ, 2015, EPIDEMICS-NETH, V11, P7, DOI 10.1016/j.epidem.2015.01.002
   LEFEVRE C, 1990, ADV APPL PROBAB, V22, P25, DOI 10.2307/1427595
   MODE CJ, 1971, [No title captured]
   National Institute of Population Studies (Pakistan) and ICF International, 2013, PAK DEM HLTH SURV 20
   Newman MEJ, 2002, PHYS REV E, V66, DOI 10.1103/PhysRevE.66.016128
   Newman MEJ, 2001, PHYS REV E, V64, DOI [10.1103/PhysRevE.64.026118, 10.1103/PhysRevE.64.025102]
   Office for National Statistics [UK], 2011, GEN LIF SURV
   Pellis L, 2008, MATH BIOSCI, V216, P63, DOI 10.1016/j.mbs.2008.08.009
   Pellis L, 2012, MATH BIOSCI, V235, P85, DOI 10.1016/j.mbs.2011.10.009
   PICARD P, 1990, ADV APPL PROBAB, V22, P269, DOI 10.2307/1427536
   SCALIATOMBA G, 1986, J APPL PROBAB, V23, P563, DOI 10.2307/3213998
   WATSON RK, 1972, J APPL PROBAB, V9, P659, DOI 10.2307/3212334
NR 43
TC 1
Z9 1
U1 0
U2 0
PU SPRINGER HEIDELBERG
PI HEIDELBERG
PA TIERGARTENSTRASSE 17, D-69121 HEIDELBERG, GERMANY
SN 0303-6812
EI 1432-1416
J9 J MATH BIOL
JI J. Math. Biol.
PD JAN
PY 2018
VL 76
IS 1-2
BP 483
EP 530
DI 10.1007/s00285-017-1139-0
PG 48
WC Biology; Mathematical & Computational Biology
SC Life Sciences & Biomedicine - Other Topics; Mathematical & Computational
   Biology
GA FS0GP
UT WOS:000419452400013
PM 28634747
OA Green Accepted, Green Published
DA 2020-06-28
ER

PT J
AU Pont, SJ
   Puhl, R
   Cook, SR
   Slusser, W
AF Pont, Stephen J.
   Puhl, Rebecca
   Cook, Stephen R.
   Slusser, Wendelin
CA Sect Obesity
   Obesity Soc
TI Stigma Experienced by Children and Adolescents With Obesity
SO PEDIATRICS
LA English
DT Article
ID WEIGHT-BASED VICTIMIZATION; PERCEIVED WEIGHT; LONGITUDINAL FINDINGS;
   PHYSICAL EDUCATORS; EATING BEHAVIORS; US CHILDREN; AGED 10; OVERWEIGHT;
   HEALTH; BIAS
AB The stigmatization of people with obesity is widespread and causes harm. Weight stigma is often propagated and tolerated in society because of beliefs that stigma and shame will motivate people to lose weight. However, rather than motivating positive change, this stigma contributes to behaviors such as binge eating, social isolation, avoidance of health care services, decreased physical activity, and increased weight gain, which worsen obesity and create additional barriers to healthy behavior change. Furthermore, experiences of weight stigma also dramatically impair quality of life, especially for youth. Health care professionals continue to seek effective strategies and resources to address the obesity epidemic; however, they also frequently exhibit weight bias and stigmatizing behaviors. This policy statement seeks to raise awareness regarding the prevalence and negative effects of weight stigma on pediatric patients and their families and provides 6 clinical practice and 4 advocacy recommendations regarding the role of pediatricians in addressing weight stigma. In summary, these recommendations include improving the clinical setting by modeling best practices for nonbiased behaviors and language; using empathetic and empowering counseling techniques, such as motivational interviewing, and addressing weight stigma and bullying in the clinic visit; advocating for inclusion of training and education about weight stigma in medical schools, residency programs, and continuing medical education programs; and empowering families to be advocates to address weight stigma in the home environment and school setting.
C1 [Pont, Stephen J.] Ascension, Dell Childrens Med Ctr Cent Texas, Texas Ctr Prevent & Treatment Childhood Obes, Austin, TX 78723 USA.
   [Pont, Stephen J.] Univ Texas Austin, Dept Pediat, Dell Med Sch, Austin, TX 78712 USA.
   [Pont, Stephen J.] Univ Texas Austin, Moody Coll Commun, Ctr Hlth Commun, Austin, TX 78712 USA.
   [Pont, Stephen J.] Univ Texas Austin, Dept Nutr Sci, Austin, TX 78712 USA.
   [Puhl, Rebecca] Univ Connecticut, Rudd Ctr Food Policy & Obes, Storrs, CT USA.
   [Puhl, Rebecca] Univ Connecticut, Dept Human Dev & Family Studies, Storrs, CT USA.
   [Cook, Stephen R.] Univ Rochester, Med Ctr, Dept Pediat, Golisano Childrens Hosp, Rochester, NY 14642 USA.
   [Slusser, Wendelin] Univ Los Angeles, David Geffen Sch Med, Jane & Terry Semel Hlth Campus Initiat, Los Angeles, CA USA.
   [Slusser, Wendelin] Univ Los Angeles, Jonathan & Karin Fielding Sch Publ Hlth, Los Angeles, CA USA.
RP Pont, SJ (reprint author), Ascension, Dell Childrens Med Ctr Cent Texas, Texas Ctr Prevent & Treatment Childhood Obes, Austin, TX 78723 USA.; Pont, SJ (reprint author), Univ Texas Austin, Dept Pediat, Dell Med Sch, Austin, TX 78712 USA.; Pont, SJ (reprint author), Univ Texas Austin, Moody Coll Commun, Ctr Hlth Commun, Austin, TX 78712 USA.; Pont, SJ (reprint author), Univ Texas Austin, Dept Nutr Sci, Austin, TX 78712 USA.
EM sjpont@gmail.com
OI michalsky, marc/0000-0002-7119-3634
CR Amy NK, 2006, INT J OBESITY, V30, P147, DOI 10.1038/sj.ijo.0803105
   Andreyeva T, 2008, OBESITY, V16, P1129, DOI 10.1038/oby.2008.35
   [Anonymous], 2014, GUIDELINES MEDIA POR
   Appel LJ, 2011, NEW ENGL J MED, V365, P1959, DOI 10.1056/NEJMoa1108660
   Barlow SE, 2007, PEDIATRICS, V120, pS164, DOI 10.1542/peds.2007-2329C
   Bradshaw CP, 2013, SCHOOL PSYCHOL REV, V42, P280
   Broccoli S, 2016, PEDIATRICS, V137, DOI 10.1542/peds.2015-1979
   Bucchianeri MM, 2014, J ADOLESCENT HEALTH, V54, P724, DOI 10.1016/j.jadohealth.2013.10.205
   Bucchianeri MM, 2013, J ADOLESCENT HEALTH, V53, P47, DOI 10.1016/j.jadohealth.2013.01.006
   Callahan D, 2013, HASTINGS CENT REP, V43, P34, DOI 10.1002/hast.114
   Cinelli RL, 2016, CURR OBES REP, V5, P88, DOI 10.1007/s13679-016-0195-x
   Cohen Marc L, 2005, J Adolesc Health, V37, P163, DOI 10.1016/j.jadohealth.2004.08.025
   Davis-Coelho K, 2000, PROF PSYCHOL-RES PR, V31, P682, DOI 10.1037/0735-7028.31.6.682
   Eaton DK, 2005, ARCH PEDIAT ADOL MED, V159, P513, DOI 10.1001/archpedi.159.6.513
   Eisenberg ME, 2006, J ADOLESCENT HEALTH, V38, P675, DOI 10.1016/j.jadohealth.2005.07.002
   Eisenberg ME, 2015, INT J EAT DISORDER, V48, P759, DOI 10.1002/eat.22348
   Eisenberg ME, 2003, ARCH PEDIAT ADOL MED, V157, P733, DOI 10.1001/archpedi.157.8.733
   Eyal N, 2013, INT J HEALTH POLICY, V1, P107, DOI 10.15171/ijhpm.2013.18
   Frederick CB, 2014, P NATL ACAD SCI USA, V111, P1338, DOI 10.1073/pnas.1321355110
   Glickman DP, 2012, ACCELERATING PROGR O
   Goldfield G, 2010, PAED CHILD HEALT-CAN, V15, P283, DOI 10.1093/pch/15.5.283
   Greenleaf C, 2005, SOC PSYCHOL EDUC, V8, P407, DOI [10.1007/s11218-005-0662-9, DOI 10.1007/S11218-005-0662-9]
   Greenleaf C, 2008, OBESITY, V16, pS53, DOI 10.1038/oby.2008.454
   Greenleaf C, 2014, J SCHOOL HEALTH, V84, P49, DOI 10.1111/josh.12118
   Griffiths LJ, 2006, ARCH DIS CHILD, V91, P121, DOI 10.1136/adc.2005.072314
   Gudzune KA, 2014, PATIENT EDUC COUNS, V97, P128, DOI 10.1016/j.pec.2014.06.019
   Gudzune KA, 2013, OBESITY, V21, P2146, DOI 10.1002/oby.20384
   Haines J, 2006, PEDIATRICS, V117, pE209, DOI 10.1542/peds.2005-1242
   Haines J, 2010, ARCH PEDIAT ADOL MED, V164, P336, DOI 10.1001/archpediatrics.2010.19
   Halfon N, 2013, ACAD PEDIATR, V13, P6, DOI 10.1016/j.acap.2012.10.007
   Hayden-Wade HA, 2005, OBES RES, V13, P1381, DOI 10.1038/oby.2005.167
   Hertz MF, 2015, J SCHOOL HEALTH, V85, P833, DOI 10.1111/josh.12339
   Hopkins KF, 2011, J AM ACAD NURSE PRAC, V23, P278, DOI 10.1111/j.1745-7599.2011.00614.x
   Huizinga MM, 2010, OBESITY, V18, P1932, DOI 10.1038/oby.2010.35
   Hunger JM, 2014, JAMA PEDIATR, V168, P579, DOI 10.1001/jamapediatrics.2014.122
   Jackson SE, 2014, OBESITY, V22, P2485, DOI 10.1002/oby.20891
   Jensen CD, 2009, J PEDIATR PSYCHOL, V34, P822, DOI 10.1093/jpepsy/jsn131
   King KM, 2013, EAT BEHAV, V14, P484, DOI 10.1016/j.eatbeh.2013.08.004
   Klein H, 2005, Eat Weight Disord, V10, P107
   Klein Hugh, 2006, Body Image, V3, P353, DOI 10.1016/j.bodyim.2006.08.001
   Kushner RF, 2014, BMC MED EDUC, V14, DOI 10.1186/1472-6920-14-53
   Kyle TK, 2014, OBESITY, V22, P1211, DOI 10.1002/oby.20727
   Latner JD, 2007, BODY IMAGE, V4, P147, DOI 10.1016/j.bodyim.2007.03.002
   Losekam S, 2010, OBESITY FACTS, V3, P239, DOI 10.1159/000319433
   Lumeng JC, 2010, PEDIATRICS, V125, pE1301, DOI 10.1542/peds.2009-0774
   Matharu Kabir, 2014, Educ Health (Abingdon), V27, P231, DOI 10.4103/1357-6283.152176
   Motivational Interviewing Network of Trainers, MOTIVATIONAL INTERVI
   Neumark-Sztainer D, 2009, J ADOLESCENT HEALTH, V44, P206, DOI 10.1016/j.jadohealth.2008.11.005
   O'Brien KS, 2007, INT J OBESITY, V31, P308, DOI 10.1038/sj.ijo.0803398
   O'Brien KS, 2010, OBESITY, V18, P2138, DOI 10.1038/oby.2010.79
   Ogden Cynthia L, 2015, NCHS Data Brief, P1
   Olvera N, 2013, EAT BEHAV, V14, P513, DOI 10.1016/j.eatbeh.2013.06.012
   Patel SL, 2012, OBESITY, V20, P382, DOI 10.1038/oby.2011.314
   Persky S, 2011, ANN BEHAV MED, V41, P363, DOI 10.1007/s12160-010-9242-0
   Peters DM, 2010, KINESIOLOGY, V42, P36
   Peterson JL, 2012, J SCHOOL HEALTH, V82, P432, DOI 10.1111/j.1746-1561.2012.00719.x
   Phelan SM, 2015, OBES REV, V16, P319, DOI 10.1111/obr.12266
   Poustchi Y, 2013, FAM MED, V45, P345
   Puhl R, 2013, INT J OBESITY, V37, P612, DOI 10.1038/ijo.2012.110
   Puhl RM, 2017, INT J OBESITY, V41, P1062, DOI 10.1038/ijo.2017.55
   Puhl RM, 2016, PEDIATR OBES, V11, P241, DOI 10.1111/ijpo.12051
   Puhl R, 2015, CURR OBES REP, V4, P182, DOI 10.1007/s13679-015-0153-z
   Puhl RM, 2008, HEALTH EDUC RES, V23, P347, DOI 10.1093/her/cym052
   Puhl RM, 2007, PSYCHOL BULL, V133, P557, DOI 10.1037/0033-2909.133.4.557
   Puhl RM, 2006, OBESITY, V14, P1802, DOI 10.1038/oby.2006.208
   Puhl RM, 2017, PREV MED, V100, P173, DOI 10.1016/j.ypmed.2017.04.023
   Puhl RM, 2013, CHILD OBES, V9, P540, DOI 10.1089/chi.2013.0064
   Puhl RM, 2013, PEDIATRICS, V131, pE1, DOI 10.1542/peds.2012-1106
   Puhl RM, 2012, J YOUTH ADOLESCENCE, V41, P27, DOI 10.1007/s10964-011-9713-z
   Puhl RM, 2011, J SCHOOL HEALTH, V81, P696, DOI 10.1111/j.1746-1561.2011.00646.x
   Puhl RM, 2011, PEDIATRICS, V128, pE786, DOI 10.1542/peds.2010-3841
   Puhl RM, 2010, AM J PUBLIC HEALTH, V100, P1019, DOI 10.2105/AJPH.2009.159491
   Puhl RM, 2009, OBESITY, V17, P941, DOI 10.1038/oby.2008.636
   Quick V, 2013, INT J BEHAV NUTR PHY, V10, DOI 10.1186/1479-5868-10-37
   Quick VM, 2013, AM J PUBLIC HEALTH, V103, P508, DOI 10.2105/AJPH.2012.300898
   ROBERTS DF, 2005, [No title captured]
   Robinson T, 2008, BODY IMAGE, V5, P141, DOI 10.1016/j.bodyim.2007.11.004
   Sabin JA, 2012, PLOS ONE, V7, DOI 10.1371/journal.pone.0048448
   Schvey NA, 2016, J ADOLESCENT HEALTH, V58, P104, DOI 10.1016/j.jadohealth.2015.09.010
   Schwimmer JB, 2003, JAMA-J AM MED ASSOC, V289, P1813, DOI 10.1001/jama.289.14.1813
   Skinner AC, 2016, OBESITY, V24, P1116, DOI 10.1002/oby.21497
   Slater A, 2011, J ADOLESCENCE, V34, P455, DOI 10.1016/j.adolescence.2010.06.007
   Spiel EC, 2012, BODY IMAGE, V9, P524, DOI 10.1016/j.bodyim.2012.07.006
   Strauss RS, 2003, ARCH PEDIAT ADOL MED, V157, P746, DOI 10.1001/archpedi.157.8.746
   Su W, 2012, J EARLY CHILD RES, V10, P19, DOI 10.1177/1476718X11407411
   Sutin AR, 2013, PLOS ONE, V8, DOI 10.1371/journal.pone.0070048
   Swift JA, 2013, OBESITY FACTS, V6, P91, DOI 10.1159/000348714
   Throop EM, 2014, OBESITY, V22, P1694, DOI 10.1002/oby.20652
   Vitolins MZ, 2012, TEACH LEARN MED, V24, P267, DOI 10.1080/10401334.2012.692286
   Volger S, 2012, OBESITY, V20, P147, DOI 10.1038/oby.2011.217
   Zavodny M, 2013, ECON EDUC REV, V34, P135, DOI 10.1016/j.econedurev.2013.02.003
NR 91
TC 66
Z9 67
U1 4
U2 28
PU AMER ACAD PEDIATRICS
PI ELK GROVE VILLAGE
PA 141 NORTH-WEST POINT BLVD,, ELK GROVE VILLAGE, IL 60007-1098 USA
SN 0031-4005
EI 1098-4275
J9 PEDIATRICS
JI Pediatrics
PD DEC
PY 2017
VL 140
IS 6
AR e20173034
DI 10.1542/peds.2017-3034
PG 11
WC Pediatrics
SC Pediatrics
GA FO3ZN
UT WOS:000416777100064
OA Bronze
DA 2020-06-28
ER

PT J
AU Hofford, RS
   Chow, JJ
   Beckmann, JS
   Bardo, MT
AF Hofford, Rebecca S.
   Chow, Jonathan J.
   Beckmann, Joshua S.
   Bardo, Michael T.
TI Effects of environmental enrichment on self-administration of the
   short-acting opioid remifentanil in male rats
SO PSYCHOPHARMACOLOGY
LA English
DT Article
DE Opioid; Remifentanil; Self-administration; Social isolation;
   Environmental enrichment
ID HOUSING CONDITIONS; NUCLEUS-ACCUMBENS; SUBSTANCE USE; COCAINE; MORPHINE;
   HEROIN; ACQUISITION; DECREASES; AMPHETAMINE; PREVENTION
AB Opioid abuse is a major problem around the world. Identifying environmental factors that contribute to opioid abuse and addiction is necessary for decreasing this epidemic. In rodents, environmental enrichment protects against the development of low dose stimulant self-administration, but studies examining the effect of enrichment and isolation (compared to standard housing) on the development of intravenous opioid self-administration have not been conducted. The present study investigated the role of environmental enrichment on self-administration of the short-acting mu-opioid remifentanil.
   Rats were raised in an enriched condition (Enr), standard condition (Std), or isolated condition (Iso) beginning at 21 days of age and were trained to lever press for 1 or 3 mu g/kg/infusion remifentanil in young adulthood. Acquisition of self-administration and responding during increasing fixed ratio requirements were assessed, and a dose-response curve was generated.
   In all phases, Enr rats lever pressed significantly less than Std and Iso rats, with Enr rats pressing between 9 and 40% the amount of Iso rats. Enr rats did not acquire remifentanil self-administration when trained with 1 mu g/kg/infusion, did not increase responding over increasing FR when trained at either dose, and their dose-response curves were flattened compared to Std and Iso rats. When expressed as economic demand curves, Enr rats displayed a decrease in both essential value (higher alpha) and reinforcer intensity (Q (0)) compared to Std and Iso rats at the 1 mu g/kg/infusion training dose.
   Environmental enrichment reduced remifentanil intake, suggesting that social and environmental novelty may protect against opioid abuse.
C1 [Hofford, Rebecca S.; Chow, Jonathan J.; Beckmann, Joshua S.; Bardo, Michael T.] Univ Kentucky, Dept Psychol, BBSRB, Room 448C, Lexington, KY 40536 USA.
RP Hofford, RS (reprint author), Univ Kentucky, Dept Psychol, BBSRB, Room 448C, Lexington, KY 40536 USA.
EM rebecca.hofford@uky.edu
OI Hofford, Rebecca/0000-0002-4381-4173
FU NIHUnited States Department of Health & Human ServicesNational
   Institutes of Health (NIH) - USA [DA012964, DA016176, DA035200,
   DA036291, DA033373]
FX This work was funded by the NIH: DA012964, DA016176, DA035200, DA036291,
   and DA033373.
CR ALEXANDER BK, 1978, PSYCHOPHARMACOLOGY, V58, P175, DOI 10.1007/BF00426903
   Alvers KM, 2012, BEHAV PHARMACOL, V23, P650, DOI 10.1097/FBP.0b013e3283584765
   Baker L, 2002, PAIN, V95, P65, DOI 10.1016/S0304-3959(01)00376-1
   Bardo MT, 2001, PSYCHOPHARMACOLOGY, V155, P278
   Barnett NP, 2014, HEALTH PSYCHOL, V33, P1134, DOI 10.1037/a0034687
   Bertrand E, 1997, NEUROSCIENCE, V80, P17
   Bickel WK, 2010, CURR TOP BEHAV NEURO, V3, P319, DOI 10.1007/7854_2009_22
   BOYLE AE, 1991, PHARMACOL BIOCHEM BE, V39, P269, DOI 10.1016/0091-3057(91)90178-5
   BOZARTH MA, 1989, PHARMACOL BIOCHEM BE, V33, P903, DOI 10.1016/0091-3057(89)90490-5
   D'Amato FR, 2012, PSYCHOPHARMACOLOGY, V224, P189, DOI 10.1007/s00213-012-2863-1
   D'Silva MU, 2001, SUBST USE MISUSE, V36, P373, DOI 10.1081/JA-100102631
   Dasgupta N, 2014, DRUG ALCOHOL DEPEN, V145, P238, DOI 10.1016/j.drugalcdep.2014.10.005
   El Rawas R, 2009, PSYCHOPHARMACOLOGY, V203, P561, DOI 10.1007/s00213-008-1402-6
   Green TA, 2010, BIOL PSYCHIAT, V67, P28, DOI 10.1016/j.biopsych.2009.06.022
   HILL SY, 1976, PHARMACOL BIOCHEM BE, V5, P701, DOI 10.1016/0091-3057(76)90315-4
   Hiranita T, 2014, J PHARMACOL EXP THER, V348, P174, DOI 10.1124/jpet.113.208264
   Hiranita T, 2013, J PHARMACOL EXP THER, V347, P20, DOI 10.1124/jpet.113.207522
   Hofford RS, 2016, DRUG ALCOHOL DEPEN, V167, P89, DOI 10.1016/j.drugalcdep.2016.07.026
   Hofford RS, 2010, DRUG ALCOHOL DEPEN, V110, P263, DOI 10.1016/j.drugalcdep.2010.03.009
   Hursh SR, 2008, PSYCHOL REV, V115, P186, DOI 10.1037/0033-295X.115.1.186
   Kolodny A, 2015, ANN REV PUBLIC HLTH, V36
   Mark TL, 2001, DRUG ALCOHOL DEPEN, V61, P195, DOI 10.1016/S0376-8716(00)00162-9
   MARKSKAUFMAN R, 1984, ADDICT BEHAV, V9, P235, DOI 10.1016/0306-4603(84)90015-7
   Panlilio LV, 2000, PSYCHOPHARMACOLOGY, V150, P61, DOI 10.1007/s002130000415
   Pellis SM, 1997, NEUROSCI BIOBEHAV R, V21, P105, DOI 10.1016/0149-7634(95)00060-7
   Pentz MA, 2014, SUBST USE MISUSE, V49, P617, DOI 10.3109/10826084.2014.879796
   Pinheiro J, 2007, R PACKAGE VERSION, V3, P57
   Raz S, 2010, BEHAV PHARMACOL, V21, P39, DOI 10.1097/FBP.0b013e32833470bd
   SAMHSA, 2014, RES 2013 NAT SURV DR, VH-48
   SCHENK S, 1987, NEUROSCI LETT, V81, P227, DOI 10.1016/0304-3940(87)91003-2
   SCHENK S, 1988, PHARMACOL BIOCHEM BE, V31, P59, DOI 10.1016/0091-3057(88)90311-5
   Smith MA, 2005, PSYCHOPHARMACOLOGY, V181, P27, DOI 10.1007/s00213-005-2218-2
   Smith MA, 2011, PHARMACOL BIOCHEM BE, V100, P237, DOI 10.1016/j.pbb.2011.08.025
   Tavitian-Exley I, 2015, INFLUENCE DIFFERENT
   Trezza V, 2011, J NEUROSCI, V31, P6362, DOI 10.1523/JNEUROSCI.5492-10.2011
   WEINHOLD LL, 1993, PHARMACOL BIOCHEM BE, V44, P141, DOI 10.1016/0091-3057(93)90291-Z
   Yates JR, ADDICT BEHA IN PRESS
NR 37
TC 4
Z9 4
U1 0
U2 4
PU SPRINGER
PI NEW YORK
PA 233 SPRING ST, NEW YORK, NY 10013 USA
SN 0033-3158
EI 1432-2072
J9 PSYCHOPHARMACOLOGY
JI Psychopharmacology
PD DEC
PY 2017
VL 234
IS 23-24
BP 3499
EP 3506
DI 10.1007/s00213-017-4734-2
PG 8
WC Neurosciences; Pharmacology & Pharmacy; Psychiatry
SC Neurosciences & Neurology; Pharmacology & Pharmacy; Psychiatry
GA FN0VN
UT WOS:000415699100008
PM 28916995
OA Green Accepted
DA 2020-06-28
ER

PT J
AU Zhou, H
   Leung, VCM
   Zhu, CS
   Xu, SZ
   Fan, JL
AF Zhou, Huan
   Leung, Victor C. M.
   Zhu, Chunsheng
   Xu, Shouzhi
   Fan, Jialu
TI Predicting Temporal Social Contact Patterns for Data Forwarding in
   Opportunistic Mobile Networks
SO IEEE TRANSACTIONS ON VEHICULAR TECHNOLOGY
LA English
DT Article
DE Data forwarding strategy; opportunistic mobile networks; real
   trace-driven simulation; temporal social contact patterns
AB In this paper, we predict nodes' social contact patterns from the temporal perspective, and propose a novel approach to improve the performance of data forwarding in opportunistic mobile networks (OMNs). Specifically, considering both the average separating time and the variance of the separating time, we first introduce the definition of temporal closeness and temporal centrality. Then, several intuitive prediction methods are designed to predict nodes' future temporal social contact patterns based on the observations from extensive real trace-driven simulation results. Afterward, based on the predicted temporal social contact patterns, we propose an efficient temporal closeness and centrality-based data forwarding strategy named TCCB for OMNs. The core idea of TCCB is to capture and utilize the temporal correlations to infer the future temporal social contact patterns in the remaining valid time of the data. Finally, extensive real trace-driven simulations are conducted to evaluate the performance of TCCB. The results show that TCCB is close to Epidemic in terms of delivery ratio but with significantly reduced delivery cost. Furthermore, TCCB performs much better than Bubble Rap and Prophet in terms of delivery ratio, but the delivery cost of TCCB is very close to that of Bubble Rap.
C1 [Zhou, Huan; Xu, Shouzhi] China Three Gorges Univ, Coll Comp & Informat Technol, Yichang 443002, Peoples R China.
   [Zhou, Huan; Leung, Victor C. M.; Zhu, Chunsheng] Univ British Columbia, Dept Elect & Comp Engn, Vancouver, BC V6T 1Z4, Canada.
   [Fan, Jialu] Northeastern Univ, State Key Lab Synthet Automat Proc Ind, Shenyang 110004, Liaoning, Peoples R China.
RP Zhu, CS (reprint author), Univ British Columbia, Dept Elect & Comp Engn, Vancouver, BC V6T 1Z4, Canada.
EM zhouhuan117@gmail.com; VLeung@ece.ubc.ca; chunsheng.tom.zhu@gmail.com;
   xsz@ctgu.edu.cn; fanjialu@gmail.com
RI Zhu, Chunsheng/P-2182-2019
OI Zhu, Chunsheng/0000-0001-8041-0197
FU NSFCNational Natural Science Foundation of China [61602272]; open
   research project of the State Key Laboratory of Synthetical Automation
   for Process Industries [PAL-N201507]
FX This work was supported in part by the NSFC under Grant 61602272 and in
   part by the open research project of the State Key Laboratory of
   Synthetical Automation for Process Industries under Grant PAL-N201507.
   The review of this paper was coordinated by Dr. S. He.
CR Bitsch Link J. A., 2009, P 1 ACM WORKSH US PR, P13, DOI DOI 10.1145/1659029.1659034
   Chaintreau A, 2007, IEEE T MOBILE COMPUT, V6, P606, DOI 10.1109/TMC.2007.1060
   Chen HL, 2016, AD HOC NETW, V36, P244, DOI 10.1016/j.adhoc.2015.07.017
   Daly E, 2007, MOBIHOC'07: PROCEEDINGS OF THE EIGHTH ACM INTERNATIONAL SYMPOSIUM ON MOBILE AD HOC NETWORKING AND COMPUTING, P32
   Duan XM, 2017, IEEE T IND ELECTRON, V64, P4048, DOI 10.1109/TIE.2016.2645138
   Dubois-Ferriere H., 2003, P MOBIHOC, P257
   Eagle N, 2009, P NATL ACAD SCI USA, V106, P15274, DOI 10.1073/pnas.0900282106
   Erramilli V, 2008, MOBIHOC'08: PROCEEDINGS OF THE NINTH ACM INTERNATIONAL SYMPOSIUM ON MOBILE AD HOC NETWORKING AND COMPUTING, P251
   Gao W, 2013, IEEE T MOBILE COMPUT, V12, P151, DOI 10.1109/TMC.2011.249
   Gao W, 2009, MOBIHOC'09 PROCEEDINGS OF THE TENTH ACM INTERNATIONAL SYMPOSIUM ON MOBILE AD HOC NETWORKING AND COMPUTING, P299, DOI 10.1145/1530748.1530790
   He SB, 2016, IEEE T VEH TECHNOL, V65, P7448, DOI 10.1109/TVT.2015.2498281
   Hui P, 2008, MOBIHOC'08: PROCEEDINGS OF THE NINTH ACM INTERNATIONAL SYMPOSIUM ON MOBILE AD HOC NETWORKING AND COMPUTING, P241, DOI 10.1145/1374618.1374652
   Jedari B, 2017, FUTURE GENER COMP SY, V70, P178, DOI 10.1016/j.future.2016.06.020
   Kim H, 2012, PHYS REV E, V85, DOI 10.1103/PhysRevE.85.026107
   Li Z, 2015, IEEE T PARALL DISTR, V26, P174, DOI 10.1109/TPDS.2014.2308200
   Lindgren A, 2004, LECT NOTES COMPUT SC, V3126, P239
   Liu Y, 2015, IEEE T PARALL DISTR, V26, P1301, DOI 10.1109/TPDS.2014.2320922
   Scott J., 2009, CRAW DAD DATA SET CA
   Spyropoulos T., 2005, P 2005 ACM SIGCOMM W, p252 259, DOI DOI 10.1145/1080139.1080143
   Tang J, 2010, PHYS REV E, V81, DOI 10.1103/PhysRevE.81.055101
   Tian CH, 2009, PROCEEDINGS OF 2009 IEEE INTERNATIONAL CONFERENCE ON SERVICE OPERATION, LOGISTICS AND INFORMATICS, P1, DOI 10.1109/SOLI.2009.5203894
   Tseng YC, 2002, WIREL NETW, V8, P153, DOI 10.1023/A:1013763825347
   Vahdat A., 2000, CS200006 DUK U
   Xia F, 2016, IEEE TRANS COMPUT SO, V3, P100, DOI 10.1109/TCSS.2016.2584103
   Xia F, 2016, IEEE T MOBILE COMPUT, V15, P2825, DOI 10.1109/TMC.2016.2517649
   Yang QQ, 2015, IEEE T VEH TECHNOL, V64, P367, DOI 10.1109/TVT.2014.2300181
   Zhang H, 2017, ASIAN J CONTROL, V19, P1295, DOI 10.1002/asjc.1441
   Zhang QC, 2018, INFORM FUSION, V39, P72, DOI 10.1016/j.inffus.2017.04.002
   Zhang QC, 2017, IEEE T IND INFORM, V13, P1193, DOI 10.1109/TII.2017.2684807
   Zhang XZ, 2013, BOUND VALUE PROBL, P1, DOI 10.1186/1687-2770-2013-80
   Zhou H, 2017, AD HOC NETW, V55, P87, DOI 10.1016/j.adhoc.2016.09.018
   Zhou H, 2016, PERS UBIQUIT COMPUT, V20, P885, DOI 10.1007/s00779-016-0958-0
   Zhou H, 2016, IEEE T VEH TECHNOL, V65, P3723, DOI 10.1109/TVT.2015.2432120
   Zhou H, 2013, IEEE T VEH TECHNOL, V62, P4629, DOI 10.1109/TVT.2013.2267236
   Zhou H, 2013, IEEE J SEL AREA COMM, V31, P669, DOI 10.1109/JSAC.2013.SUP.0513058
NR 35
TC 60
Z9 61
U1 2
U2 28
PU IEEE-INST ELECTRICAL ELECTRONICS ENGINEERS INC
PI PISCATAWAY
PA 445 HOES LANE, PISCATAWAY, NJ 08855-4141 USA
SN 0018-9545
EI 1939-9359
J9 IEEE T VEH TECHNOL
JI IEEE Trans. Veh. Technol.
PD NOV
PY 2017
VL 66
IS 11
BP 10372
EP 10383
DI 10.1109/TVT.2017.2740218
PG 12
WC Engineering, Electrical & Electronic; Telecommunications; Transportation
   Science & Technology
SC Engineering; Telecommunications; Transportation
GA FM5WY
UT WOS:000415114600059
DA 2020-06-28
ER

PT J
AU Vino, T
   Singh, GR
   Davision, B
   Campbell, PT
   Lydeamore, MJ
   Robinson, A
   McVernon, J
   Tong, SYC
   Geard, N
AF vino, Thiripura
   Singh, Gurmeet R.
   Davision, Belinda
   Campbell, Patricia T.
   Lydeamore, Michael J.
   Robinson, Andrew
   McVernon, Jodie
   Tong, Steven Y. C.
   Geard, Nicholas
TI Indigenous Australian household structure: a simple data collection tool
   and implications for close contact transmission of communicable diseases
SO PEERJ
LA English
DT Article
DE Indigenous; Housing; Communicable diseases; Influenza; Demographics;
   Social contact; Aboriginal
ID PANDEMIC H1N1 2009; NORTHERN-TERRITORY; POPULATION; INFLUENZA; REMOTE;
   IMPACT; SIZE
AB Households are an important location for the transmission of communicable diseases. Social contact between household members is typically more frequent, of greater intensity, and is more likely to involve people of different age groups than contact occurring in the general community. Understanding household structure in different populations is therefore fundamental to explaining patterns of disease transmission in these populations. Indigenous populations in Australia tend to live in larger households than non-Indigenous populations, but limited data are available on the structure of these households, and how they differ between remote and urban communities. We have developed a novel approach to the collection of household structure data, suitable for use in a variety of contexts, which provides a detailed view of age, gender, and room occupancy patterns in remote and urban Australian Indigenous households. Here we report analysis of data collected using this tool, which quantifies the extent of crowding in Indigenous households, particularly in remote areas. We use these data to generate matrices of age-specific contact rates, as used by mathematical models of infectious disease transmission. To demonstrate the impact of household structure, we use a mathematical model to simulate an influenza-like illness in different populations. Our simulations suggest that outbreaks in remote populations are likely to spread more rapidly and to a greater extent than outbreaks in non-Indigenous populations.
C1 [vino, Thiripura; Robinson, Andrew] Univ Melbourne, Sch Math & Stat, Melbourne, Vic, Australia.
   [Singh, Gurmeet R.; Davision, Belinda; Tong, Steven Y. C.] Menzies Sch Hlth Res, Darwin, NT, Australia.
   [Singh, Gurmeet R.] Flinders & Charles Darwin Univ, NT Med Program, Darwin, NT, Australia.
   [Campbell, Patricia T.; Lydeamore, Michael J.] Royal Childrens Hosp, Murdoch Childrens Res Inst, Melbourne, Vic, Australia.
   [Campbell, Patricia T.; Lydeamore, Michael J.; McVernon, Jodie] Royal Melbourne Hosp, Victorian Infect Dis Reference Lab, Melbourne, Vic, Australia.
   [Campbell, Patricia T.; Lydeamore, Michael J.; McVernon, Jodie; Tong, Steven Y. C.] Univ Melbourne, Peter Doherty Inst Infect & Immun, Melbourne, Vic, Australia.
   [Robinson, Andrew] Univ Melbourne, Sch Biosci, Melbourne, Vic, Australia.
   [Robinson, Andrew] Univ Melbourne, Ctr Excellence Biosecur Risk Anal, Melbourne, Vic, Australia.
   [Tong, Steven Y. C.] Royal Melbourne Hosp, Victorian Infect Dis Serv, Melbourne, Vic, Australia.
   [Geard, Nicholas] Univ Melbourne, Melbourne Sch Populat & Global Hlth, Melbourne, Vic, Australia.
   [Geard, Nicholas] Univ Melbourne, Sch Comp & Informat Sci, Melbourne, Vic, Australia.
RP Tong, SYC (reprint author), Menzies Sch Hlth Res, Darwin, NT, Australia.; Tong, SYC (reprint author), Univ Melbourne, Peter Doherty Inst Infect & Immun, Melbourne, Vic, Australia.; Tong, SYC (reprint author), Royal Melbourne Hosp, Victorian Infect Dis Serv, Melbourne, Vic, Australia.
EM steven.tong@mh.org.au
RI Tong, Steven/N-2353-2013; Geard, Nicholas/H-9803-2019; Lydeamore,
   Michael/J-1529-2019
OI Tong, Steven/0000-0002-1368-8356; Geard, Nicholas/0000-0003-0069-2281;
   Lydeamore, Michael/0000-0001-6515-827X; Campbell,
   Patricia/0000-0003-4013-9835; Davison, Belinda/0000-0002-9279-7306
FU Australian National Health and Medical Research Council (NHMRC)National
   Health and Medical Research Council of Australia [1098319];
   NHMRCNational Health and Medical Research Council of Australia [1046391,
   1117140]; Centre of Excellence for Biosecurity Risk Analysis; Australian
   Government Research Training Program ScholarshipAustralian
   GovernmentDepartment of Industry, Innovation and Science
FX The project was supported by an Australian National Health and Medical
   Research Council (NHMRC) project grant (#1098319). Steven Y.C. Tong is a
   NHMRC Career Development Fellow (#1065736). Data collection for the ABC
   study, Gurmeet Singh and Belinda Davison are supported by the NHMRC
   (#1046391). Jodie McVernon is supported by NHMRC Principal Research
   Fellowship (#1117140). Andrew Robinson is supported by the Centre of
   Excellence for Biosecurity Risk Analysis. Thiripura Vino and Michael
   John Lydeamore are supported by an Australian Government Research
   Training Program Scholarship. The funders had no role in study design,
   data collection and analysis, decision to publish, or preparation of the
   manuscript.
CR Andrews RM, 2009, PLOS NEGLECT TROP D, V3, DOI 10.1371/journal.pntd.0000554
   Australian Bureau of Statistics, 2011, DWELL CHAR 2011 TABL
   DIEKMANN O, 1990, J MATH BIOL, V28, P365
   Flint SM, 2010, MED J AUSTRALIA, V192, P617, DOI 10.5694/j.1326-5377.2010.tb03654.x
   Fournet J, 2014, PLOS ONE, V9, DOI 10.1371/journal.pone.0107878
   Geard N, 2015, EPIDEMICS-NETH, V13, P56, DOI 10.1016/j.epidem.2015.08.002
   Ghani A, 2010, PLOS CURR INFLUENZA, V1, DOI [10.1371/currents.RRN1130, DOI 10.1371/CURRENTS.RRN1130]
   House T, 2009, EPIDEMIOL INFECT, V137, P654, DOI 10.1017/S0950268808001416
   Laskowski M, 2011, SCI REP-UK, V1, DOI 10.1038/srep00105
   Li MY, 1999, MATH BIOSCI, V160, P191, DOI 10.1016/S0025-5564(99)00030-9
   McDonald E, 2008, BMC PUBLIC HEALTH, V8, DOI 10.1186/1471-2458-8-153
   Morphy F, 2007, J POPUL RES, V24, P163, DOI 10.1007/BF03031929
   Morphy F, 2006, FAMILY MATTERS, P23
   Mossong J, 2008, PLOS MED, V5, P381, DOI 10.1371/journal.pmed.0050074
   Panaretto KS, 2002, J PAEDIATR CHILD H, V38, P129, DOI 10.1046/j.1440-1754.2002.00759.x
   Prabhu A, 2013, HEART LUNG CIRC, V22, P599, DOI 10.1016/j.hlc.2013.01.003
   Prout S., 2008, MOVE INDIGENOUS TEMP
   Rea E, 2007, EPIDEMIOL INFECT, V135, P914, DOI 10.1017/S0950268806007771
   Rolls DA, 2015, BMC INFECT DIS, V15, DOI 10.1186/s12879-015-1237-9
   SAYERS SM, 1993, MED J AUSTRALIA, V159, P586, DOI 10.5694/j.1326-5377.1993.tb138045.x
   Sayers S, 2009, BMC INT HEALTH HUM R, V9, DOI 10.1186/1472-698X-9-23
   Sayers SM, 2017, INT J EPIDEMIOL, V46, P1383, DOI 10.1093/ije/dyw291
   Sayers Susan M, 2003, BMC Int Health Hum Rights, V3, P1, DOI 10.1186/1472-698X-3-1
   Smieszek T, 2016, BMC INFECT DIS, V16, DOI 10.1186/s12879-016-1676-y
   Smieszek T, 2014, BMC INFECT DIS, V14, DOI 10.1186/1471-2334-14-136
   Smieszek T, 2009, THEOR BIOL MED MODEL, V6, DOI 10.1186/1742-4682-6-25
   Stehle J, 2011, PLOS ONE, V6, DOI 10.1371/journal.pone.0023176
   Tasani M, 2016, PEDIATR INFECT DIS J, V35, P374, DOI 10.1097/INF.0000000000001013
   Trauer JM, 2011, EMERG INFECT DIS, V17, P1615, DOI 10.3201/eid1709.101196
   Tuite AR, 2010, CAN MED ASSOC J, V182, P128, DOI 10.1503/cmaj.091807
   Viboud C, 2004, BRIT J GEN PRACT, V54, P684
NR 31
TC 5
Z9 5
U1 1
U2 7
PU PEERJ INC
PI LONDON
PA 341-345 OLD ST, THIRD FLR, LONDON, EC1V 9LL, ENGLAND
SN 2167-8359
J9 PEERJ
JI PeerJ
PD OCT 26
PY 2017
VL 5
AR e3958
DI 10.7717/peerj.3958
PG 17
WC Multidisciplinary Sciences
SC Science & Technology - Other Topics
GA FK7KA
UT WOS:000413683600004
PM 29085755
OA DOAJ Gold, Green Published
DA 2020-06-28
ER

PT J
AU Churchyard, G
   Kim, P
   Shah, NS
   Rustomjee, R
   Gandhi, N
   Mathema, B
   Dowdy, D
   Kasmar, A
   Cardenas, V
AF Churchyard, Gavin
   Kim, Peter
   Shah, N. Sarita
   Rustomjee, Roxana
   Gandhi, Neel
   Mathema, Barun
   Dowdy, David
   Kasmar, Anne
   Cardenas, Vicky
TI What We Know About Tuberculosis Transmission: An Overview
SO JOURNAL OF INFECTIOUS DISEASES
LA English
DT Article
DE Tuberculosis; transmission
ID ISONIAZID PREVENTIVE THERAPY; CLUSTER-RANDOMIZED TRIAL;
   MULTIDRUG-RESISTANT TUBERCULOSIS; RIO-DE-JANEIRO; SOUTH-AFRICA;
   MYCOBACTERIUM-TUBERCULOSIS; SOCIAL CONTACT; XPERT MTB/RIF; GOLD MINERS;
   COMMUNITY
AB Tuberculosis remains a global health problem with an enormous burden of disease, estimated at 10.4 million new cases in 2015. To stop the tuberculosis epidemic, it is critical that we interrupt tuberculosis transmission. Further, the interventions required to interrupt tuberculosis transmission must be targeted to high-risk groups and settings. A simple cascade for tuberculosis transmission has been proposed in which (1) a source case of tuberculosis (2) generates infectious particles (3) that survive in the air and (4) are inhaled by a susceptible individual (5) who may become infected and (6) then has the potential to develop tuberculosis. Interventions that target these events will interrupt tuberculosis transmission and accelerate the decline in tuberculosis incidence and mortality. The purpose of this article is to provide a high-level overview of what is known about tuberculosis transmission, using the tuberculosis transmission cascade as a framework, and to set the scene for the articles in this series, which address specific aspects of tuberculosis transmission.
C1 [Churchyard, Gavin; Cardenas, Vicky] Aurum Inst, Aurum House,29 Queens Rd, ZA-2193 Johannesburg, South Africa.
   [Churchyard, Gavin] Univ Witwatersrand, Sch Publ Hlth, Johannesburg, South Africa.
   [Churchyard, Gavin] Advancing Care & Treatment TB HIV, Johannesburg, South Africa.
   [Churchyard, Gavin] South African Med Res Council, Johannesburg, South Africa.
   [Kim, Peter; Rustomjee, Roxana] NIH, Div AIDS, Bldg 10, Bethesda, MD 20892 USA.
   [Dowdy, David] Johns Hopkins Univ, Baltimore, MD USA.
   [Shah, N. Sarita] Ctr Dis Control & Prevent, Div Global HIV & TB, Atlanta, GA USA.
   [Gandhi, Neel] Emory Univ, Rollins Sch Publ Hlth, Atlanta, GA 30322 USA.
   [Gandhi, Neel] Emory Univ, Emory Sch Med, Atlanta, GA 30322 USA.
   [Mathema, Barun] Columbia Univ, Mailman Sch Publ Hlth, Dept Epidemiol, New York, NY USA.
   [Kasmar, Anne] Bill & Melinda Gates Fdn, Seattle, WA USA.
RP Cardenas, V (reprint author), Aurum Inst, Aurum House,29 Queens Rd, ZA-2193 Johannesburg, South Africa.
EM vcardenas@auruminstitute.org
OI Churchyard, Gavin/0000-0002-4269-3699
FU Division of AIDS, National Institute of Allergy and Infectious Diseases
   (NIAID), US National Institutes of Health (NIH), Department of Health
   and Human Services [HHSN272201100001G]; NIHUnited States Department of
   Health & Human ServicesNational Institutes of Health (NIH) - USA [NIAID
   R01AI089349, NIAID R01AI087465, NIAIDK24AI114444, Emory CFAR
   P30AI050409, NHLBI T32 HL116271]; Bill & Melinda Gates FoundationGates
   Foundation
FX This publication and workshop have been funded in whole or in part with
   Federal Funds from the Division of AIDS, National Institute of Allergy
   and Infectious Diseases (NIAID), US National Institutes of Health (NIH),
   Department of Health and Human Services under contract number
   HHSN272201100001G - Research Support Services for the Division of AIDS.
   Funding support was alsoprovided in part by NIH grants: NIAID
   R01AI089349 (PI Gandhi), NIAID R01AI087465 (PI Gandhi), NIAIDK24AI114444
   (PI Gandhi), Emory CFAR P30AI050409 (PI JW Curran), and NHLBI T32
   HL116271 (PI DM Guidot). The Bill & Melinda Gates Foundation provided
   funding for participant travel to the workshop. TheCenters for Disease
   Control and Prevention (CDC) and the South African Medical Research
   Council co-hostedthe event.
CR Abu-Raddad LJ, 2009, P NATL ACAD SCI USA, V106, P13980, DOI 10.1073/pnas.0901720106
   Andrews JR, 2014, J INFECT DIS, V210, P597, DOI 10.1093/infdis/jiu138
   Andrews JR, 2013, AM J EPIDEMIOL, V177, P556, DOI 10.1093/aje/kws331
   Ayles H, 2013, LANCET, V382, P1183, DOI 10.1016/S0140-6736(13)61131-9
   Barnagarwala T., 2014, TB HOSP STAFF LIVE S
   Barrera E, 2015, INT J TUBERC LUNG D, V19, P381, DOI 10.5588/ijtld.14.0680
   Boehme CC, 2010, NEW ENGL J MED, V363, P1005, DOI 10.1056/NEJMoa0907847
   Cavalcante SC, 2010, INT J TUBERC LUNG D, V14, P203
   Cegielski JP, 2014, AM J PUBLIC HEALTH, V104, pS225, DOI 10.2105/AJPH.2012.300781
   CHAPMAN JS, 1964, AM REV RESPIR DIS, V90, P48
   Churchyard GJ, 2015, LANCET GLOB HEALTH, V3, pE450, DOI 10.1016/S2214-109X(15)00100-X
   Churchyard GJ, 2014, NEW ENGL J MED, V370, P301, DOI 10.1056/NEJMoa1214289
   COMSTOCK GW, 1979, AM REV RESPIR DIS, V119, P827
   COMSTOCK GW, 1967, AM REV RESPIR DIS, V95, P935
   Corbett EL, 2007, PLOS MED, V4, P164, DOI 10.1371/journal.pmed.0040022
   Corbett EL, 2010, LANCET, V376, P1244, DOI 10.1016/S0140-6736(10)61425-0
   Cowie RL, 1996, TUBERCLE LUNG DIS, V77, P239, DOI 10.1016/S0962-8479(96)90007-6
   Dharmadhikari AS, 2014, INT J TUBERC LUNG D, V18, P1019, DOI 10.5588/ijtld.13.0834
   Dobbs TE, 2008, AIDS THERAPY E BOOK
   Dodd PJ, 2016, AM J EPIDEMIOL, V183, P156, DOI 10.1093/aje/kwv160
   Dowdy DW, 2014, CLIN INFECT DIS, V59, P1123, DOI 10.1093/cid/ciu506
   Durovni B, 2013, LANCET INFECT DIS, V13, P852, DOI 10.1016/S1473-3099(13)70187-7
   Escombe AR, 2010, INT J TUBERC LUNG D, V14, P1120
   Escombe AR, 2009, PLOS MED, V6, DOI 10.1371/journal.pmed.1000043
   FEREBEE SH, 1970, BIBL TUBERC MED THOR, V17, P28
   Fox GJ, 2013, EUR RESPIR J, V41, P140, DOI 10.1183/09031936.00070812
   Guerra-Assuncao JA, 2015, ELIFE, V4, DOI 10.7554/eLife.05166
   Hanifa Y, 2009, INT J TUBERC LUNG D, V13, P39
   Hermans S, 2015, PLOS ONE, V10, DOI 10.1371/journal.pone.0135179
   Horton KC, 2016, PLOS MED, V13, DOI 10.1371/journal.pmed.1002119
   HORWITZ O, 1966, B WORLD HEALTH ORGAN, V35, P509
   HORWITZ O, 1974, AM J EPIDEMIOL, V99, P333, DOI 10.1093/oxfordjournals.aje.a121618
   Houben RMGJ, 2016, LANCET GLOB HEALTH, V4, pE806, DOI [10.1016/S2214-109X(16)30199-1, 10.1016/s2214-109x(16)30199-1]
   Huang CC, 2014, CLIN INFECT DIS, V58, P765, DOI 10.1093/cid/cit948
   Johnstone-Robertson S, 2011, SAMJ S AFR MED J, V101, P809
   Kendall EA, 2017, PLOS MED, V14, DOI 10.1371/journal.pmed.1002202
   Knight GM, 2014, P NATL ACAD SCI USA, V111, P15520, DOI 10.1073/pnas.1404386111
   Kranzer K, 2013, INT J TUBERC LUNG D, V17, P432, DOI 10.5588/ijtld.12.0743
   Lawn SD, 2010, LANCET INFECT DIS, V10, P489, DOI 10.1016/S1473-3099(10)70078-5
   Lienhardt C, 2012, NAT REV MICROBIOL, V10, P407, DOI 10.1038/nrmicro2797
   Nyboe J, 1963, REPORT CHEMOTHERAPY
   Rangaka MX, 2015, LANCET, V386, P1, DOI 10.1016/S0140-6736(15)00323-2
   Rendleman NJ, 1999, AM J PREV MED, V17, P108, DOI 10.1016/S0749-3797(99)00052-5
   RILEY RL, 1962, AM REV RESPIR DIS, V85, P511
   RILEY RL, 1959, AM J HYG, V70, P185, DOI 10.1093/oxfordjournals.aje.a120069
   Riley RL, 1961, AIRBORNE INFECT TRAN
   Shah NS, 2014, CLIN INFECT DIS, V58, P381, DOI 10.1093/cid/cit643
   Shanaube K, 2014, THESIS
   Small PM, 2010, NEW ENGL J MED, V363, P1070, DOI 10.1056/NEJMe1008496
   Telisinghe L, 2014, PLOS ONE, V9, DOI 10.1371/journal.pone.0087262
   Theron G, 2014, LANCET, V383, P424, DOI 10.1016/S0140-6736(13)62073-5
   Turner RD, 2015, J INFECT DIS, V211, P1367, DOI 10.1093/infdis/jiu625
   Wells WF, 1934, AM J HYG, V20, P611, DOI 10.1093/oxfordjournals.aje.a118097
   World Health Organization, 2016, WHOHTMTB201613
   Yates TA, 2016, LANCET INFECT DIS, V16, P227, DOI 10.1016/S1473-3099(15)00499-5
   Zachariah R, 2011, INT J TUBERC LUNG D, V15, P933, DOI 10.5588/ijtld.10.0666
   Zak DE, 2016, LANCET, V387, P2312, DOI 10.1016/S0140-6736(15)01316-1
   Zelner JL, 2016, J INFECT DIS, V213, P287, DOI 10.1093/infdis/jiv387
   Zelner JL, 2014, AM J EPIDEMIOL, V180, P853, DOI 10.1093/aje/kwu192
NR 59
TC 34
Z9 36
U1 0
U2 12
PU OXFORD UNIV PRESS INC
PI CARY
PA JOURNALS DEPT, 2001 EVANS RD, CARY, NC 27513 USA
SN 0022-1899
EI 1537-6613
J9 J INFECT DIS
JI J. Infect. Dis.
PD OCT 1
PY 2017
VL 216
SU 6
BP S629
EP S635
DI 10.1093/infdis/jix362
PG 7
WC Immunology; Infectious Diseases; Microbiology
SC Immunology; Infectious Diseases; Microbiology
GA FL7SY
UT WOS:000414451900002
PM 29112747
OA Other Gold, Green Published
DA 2020-06-28
ER

PT J
AU Held, L
   Meyer, S
   Bracher, J
AF Held, Leonhard
   Meyer, Sebastian
   Bracher, Johannes
TI Probabilistic forecasting in infectious disease epidemiology: the 13th
   Armitage lecture
SO STATISTICS IN MEDICINE
LA English
DT Article
DE age-structured contact matrix; endemic-epidemic modelling; multivariate
   probabilistic forecasting; proper scoring rules; spatio-temporal
   surveillance data
ID PROPER SCORING RULES; MULTIVARIATE QUANTITIES; CALIBRATION TESTS;
   SURVEILLANCE DATA; COUNT DATA; MODEL; DYNAMICS; SPREAD
AB Routine surveillance of notifiable infectious diseases gives rise to daily or weekly counts of reported cases stratified by region and age group. From a public health perspective, forecasts of infectious disease spread are of central importance. We argue that such forecasts need to properly incorporate the attached uncertainty, so they should be probabilistic in nature. However, forecasts also need to take into account temporal dependencies inherent to communicable diseases, spatial dynamics through human travel and social contact patterns between age groups. We describe a multivariate time series model for weekly surveillance counts on norovirus gastroenteritis from the 12 city districts of Berlin, in six age groups, from week 2011/27 to week 2015/26. The following year (2015/27 to 2016/26) is used to assess the quality of the predictions. Probabilistic forecasts of the total number of cases can be derived through Monte Carlo simulation, but first and second moments are also available analytically. Final size forecasts as well as multivariate forecasts of the total number of cases by age group, by district and by week are compared across different models of varying complexity. This leads to a more general discussion of issues regarding modelling, prediction and evaluation of public health surveillance data. Copyright (c) 2017 John Wiley & Sons, Ltd.
C1 [Held, Leonhard; Meyer, Sebastian; Bracher, Johannes] Univ Zurich, Epidemiol Biostat & Prevent Inst, Hirschengraben 84, CH-8001 Zurich, Switzerland.
   [Meyer, Sebastian] Friedrich Alexander Univ Erlangen Nurnberg, Inst Med Informat Biometry & Epidemiol, D-91054 Erlangen, Germany.
RP Held, L (reprint author), Univ Zurich, Epidemiol Biostat & Prevent Inst, Hirschengraben 84, CH-8001 Zurich, Switzerland.
EM leonhard.held@uzh.ch
OI Meyer, Sebastian/0000-0002-1791-9449; Bracher,
   Johannes/0000-0002-3777-1410
FU Biostatistics Unit; Swiss National Science FoundationSwiss National
   Science Foundation (SNSF) [137919]
FX This paper summarizes and extends the 13th Armitage lecture, presented
   by the first author at the Medical Research Council Biostatistics Unit
   in Cambridge, UK, on 12 November 2015. A videotaped version can be found
   at
   http://www.statisticsviews.com/details/webinar/8526701/Armitage-Lecture-
   2015.html. The support and hospitality of the Biostatistics Unit are
   gratefully acknowledged. We also acknowledge helpful comments by three
   anonymous reviewers and by Phil Dawid, in particular, for making us
   aware of his work on calibration tests [22, 23]. The authors' research
   was supported by the Swiss National Science Foundation (project no.
   137919).
CR Ahmed SM, 2013, PLOS ONE, V8, DOI 10.1371/journal.pone.0075922
   [Anonymous], 2014, Wkly Epidemiol Rec, V89, P244
   Baguelin M, 2013, PLOS MED, V10, DOI 10.1371/journal.pmed.1001527
   Bernard H, 2014, EPIDEMIOL INFECT, V142, P63, DOI 10.1017/S0950268813000435
   Birrell PJ, 2011, P NATL ACAD SCI USA, V108, P18238, DOI 10.1073/pnas.1103002108
   BLAND JM, 1986, LANCET, V1, P307, DOI 10.1016/s0140-6736(86)90837-8
   Brockmann D, 2006, NATURE, V439, P462, DOI 10.1038/nature04292
   Centers for Disease Control and Prevention, 2016, FLU ACT FOR WEBS LAU
   Chretien JP, 2014, PLOS ONE, V9, DOI 10.1371/journal.pone.0094130
   Claeskens G, 2008, MODEL SELECTION MODE
   CLIFF AD, 1975, J R STAT SOC B, V37, P297
   Czado C, 2009, BIOMETRICS, V65, P1254, DOI 10.1111/j.1541-0420.2009.01191.x
   Dawid AP, 1999, ANN STAT, V27, P65
   Diebold FX, 1998, INT ECON REV, V39, P863, DOI 10.2307/2527342
   DIEBOLD FX, 1995, J BUS ECON STAT, V13, P253, DOI 10.2307/1392185
   Dukic V, 2012, J AM STAT ASSOC, V107, P1410, DOI 10.1080/01621459.2012.713876
   Gneiting T, 2008, TEST-SPAIN, V17, P211, DOI [10.1007/s11749-008-0114-x, 10.1007/s11749-008-0122-x]
   Gneiting T, 2007, J AM STAT ASSOC, V102, P359, DOI 10.1198/016214506000001437
   Gneiting T, 2014, ANNU REV STAT APPL, V1, P125, DOI 10.1146/annurev-statistics-062713-085831
   GOOD IJ, 1952, J ROY STAT SOC B, V14, P107
   Held L, 2005, STAT MODEL, V5, P187, DOI 10.1191/1471082X05st098oa
   Held L, 2012, BIOMETRICAL J, V54, P824, DOI 10.1002/bimj.201200037
   Hemri S, 2015, WATER RESOUR RES, V51, P7436, DOI 10.1002/2014WR016473
   Hohle M, 2016, CH CRC HANDB MOD STA, P477
   Hufnagel L, 2004, P NATL ACAD SCI USA, V101, P15124, DOI 10.1073/pnas.0308344101
   Keeling MJ, 2008, MODELING INFECT DIS
   Kruger F, ARXIV160806802STATME
   Meyer S, 2017, J STAT SOFTW, V77, DOI 10.18637/jss.v077.i11
   Meyer S, 2017, BIOSTATISTICS, V18, P338, DOI 10.1093/biostatistics/kxw051
   Meyer S, 2014, ANN APPL STAT, V8, P1612, DOI 10.1214/14-AOAS743
   Moran KR, 2016, J INFECT DIS, V214, pS404, DOI 10.1093/infdis/jiw375
   Mossong J, 2008, PLOS MED, V5, P381, DOI 10.1371/journal.pmed.0050074
   Nsoesie EO, 2013, PLOS CURRENTS OUTBRE
   Paul M, 2008, STAT MED, V27, P6250, DOI 10.1002/sim.3440
   Pringle K, 2015, FUTURE MICROBIOL, V10, P53, DOI 10.2217/fmb.14.102
   Riebler A, 2017, BIOMETRICAL J, V59, P531, DOI 10.1002/bimj.201500263
   Riley S, 2015, EPIDEMICS-NETH, V10, P68, DOI 10.1016/j.epidem.2014.07.001
   Santillana M, 2015, PLOS COMPUT BIOL, V11, DOI 10.1371/journal.pcbi.1004513
   Scheuerer M, 2015, MON WEATHER REV, V143, P1321, DOI 10.1175/MWR-D-14-00269.1
   SEILLIERMOISEIWITSCH F, 1993, J AM STAT ASSOC, V88, P355, DOI 10.2307/2290731
   SEILLIERMOISEIWITSCH F, 1992, SCAND J STAT, V19, P45
   Sloughter JM, 2010, J AM STAT ASSOC, V105, P25, DOI 10.1198/jasa.2009.ap08615
   Wallinga J, 2006, AM J EPIDEMIOL, V164, P936, DOI 10.1093/aje/kwj317
   Wei W, 2017, J MULTIVARIATE ANAL, V154, P216, DOI 10.1016/j.jmva.2016.11.005
   Wei W, 2014, TEST-SPAIN, V23, P787, DOI 10.1007/s11749-014-0380-8
   World Health Organization, 2016, ANT EM INF DIS EP M
   Xia YC, 2004, AM NAT, V164, P267, DOI 10.1086/422341
   Yang SH, 2015, P NATL ACAD SCI USA, V112, P14473, DOI 10.1073/pnas.1515373112
NR 48
TC 17
Z9 17
U1 7
U2 21
PU WILEY
PI HOBOKEN
PA 111 RIVER ST, HOBOKEN 07030-5774, NJ USA
SN 0277-6715
EI 1097-0258
J9 STAT MED
JI Stat. Med.
PD SEP 30
PY 2017
VL 36
IS 22
BP 3443
EP 3460
DI 10.1002/sim.7363
PG 18
WC Mathematical & Computational Biology; Public, Environmental &
   Occupational Health; Medical Informatics; Medicine, Research &
   Experimental; Statistics & Probability
SC Mathematical & Computational Biology; Public, Environmental &
   Occupational Health; Medical Informatics; Research & Experimental
   Medicine; Mathematics
GA FF5CO
UT WOS:000408991500001
PM 28656694
DA 2020-06-28
ER

PT J
AU Suen, SC
   Goldhaber-Fiebert, JD
   Brandeau, ML
AF Suen, Sze-chuan
   Goldhaber-Fiebert, Jeremy D.
   Brandeau, Margaret L.
TI Risk stratification in compartmental epidemic models: Where to draw the
   line?
SO JOURNAL OF THEORETICAL BIOLOGY
LA English
DT Article
DE Risk stratification; Compartmental epidemic models; Infectious disease;
   Cost-effectiveness analysis
ID COST-EFFECTIVENESS; SOCIAL CONTACTS; TRANSMISSION; SPREAD; HIV;
   PATTERNS; HETEROGENEITY; PARAMETERS; SELECTION; DYNAMICS
AB Economic evaluations of infectious disease control interventions frequently use dynamic compartmental epidemic models. Such models capture heterogeneity in risk of infection by stratifying the population into discrete risk groups, thus approximating what is typically continuous variation in risk. An important open question is whether and how different risk stratification choices influence model predictions of intervention effects. We develop equivalent Susceptible-Infected-Susceptible (SIS) dynamic transmission models: an unstratified model, a model stratified into a high-risk and low-risk group, and a model with an arbitrary number of risk groups. Absent intervention, the models produce the same overall prevalence of infected individuals in steady state. We consider an intervention that either reduces the contact rate or increase's the disease clearance rate. We develop analytical and numerical results characterizing the models and the effects of the intervention. We find that there exist multiple feasible choices of risk stratification, contact distribution, and within-and between-group contact rates for models that stratify risk. We show analytically and empirically that these choices can generate different estimates of intervention effectiveness, and that these differences can be significant enough to alter conclusions from cost-effectiveness analyses and change policy recommendations. We conclude that the choice of how to discretize risk in compartmental epidemic models can influence predicted effectiveness of interventions. Therefore, analysts should examine multiple alternatives and report the range of results. (C) 2017 Elsevier Ltd. All rights reserved.
C1 [Suen, Sze-chuan] Univ Southern Calif, Daniel J Epstein Dept Ind & Syst Engn, Los Angeles, CA 90033 USA.
   [Goldhaber-Fiebert, Jeremy D.] Stanford Univ, Stanford Hlth Policy, Ctr Hlth Policy, Stanford, CA 94305 USA.
   [Goldhaber-Fiebert, Jeremy D.] Stanford Univ, Stanford Hlth Policy, Ctr Primary Care & Outcomes Res, Stanford, CA 94305 USA.
   [Brandeau, Margaret L.] Stanford Univ, Dept Management Sci & Engn, Stanford, CA 94305 USA.
RP Suen, SC (reprint author), Univ Southern Calif, Daniel J Epstein Dept Ind & Syst Engn, Los Angeles, CA 90033 USA.
EM ssuen@usc.edu
FU National Science Foundation Graduate Research FellowshipNational Science
   Foundation (NSF) [DGE-114747]; National Institute on AgingUnited States
   Department of Health & Human ServicesNational Institutes of Health (NIH)
   - USANIH National Institute on Aging (NIA) [K01-AG037593]; Stanford's
   Freeman Spogli Institute Underdevelopment Action Fund; National
   Institute on Drug AbuseUnited States Department of Health & Human
   ServicesNational Institutes of Health (NIH) - USANIH National Institute
   on Drug Abuse (NIDA) [R01-DA15612]
FX Financial support for this study was provided in part by a National
   Science Foundation Graduate Research Fellowship under grant DGE-114747
   (Sze-chuan Suen), the National Institute on Aging (K01-AG037593; PI:
   Goldhaber-Fiebert), and by Stanford's Freeman Spogli Institute
   Underdevelopment Action Fund (PI: Goldhaber-Fiebert). Margaret Brandeau
   was supported by Grant Number R01-DA15612 from the National Institute on
   Drug Abuse. The funding agreements ensured the authors' independence in
   designing the study, interpreting the data, writing, and publishing the
   report.
CR AKAIKE H, 1974, IEEE T AUTOMAT CONTR, VAC19, P716, DOI 10.1109/TAC.1974.1100705
   Bentley TGK, 2009, MED DECIS MAKING, V29, P549, DOI 10.1177/0272989X09340238
   Bilcke J, 2015, MED DECIS MAKING, V35, P633, DOI 10.1177/0272989X14566013
   Burnham KP, 2004, SOCIOL METHOD RES, V33, P261, DOI 10.1177/0049124104268644
   BUSENBERG S, 1991, IMA J MATH APPL MED, V8, P1, DOI 10.1093/imammb/8.1.1
   Capasso V., 2008, LECT NOTES BIOMATHEM
   Centers for Disease Control and Prevention, 2012, STDS MEN WHO HAV SEX
   Choe S, 2015, THEOR BIOL MED MODEL, V12, DOI 10.1186/s12976-015-0026-x
   Cipriano LE, 2012, PLOS ONE, V7, DOI 10.1371/journal.pone.0045176
   Del Valle SY, 2013, MATH BIOSCI ENG, V10, P1475, DOI 10.3934/mbe.2013.10.1475
   Eddy DM, 1980, SCREENING CANC THEOR
   Edmunds WJ, 1997, P ROY SOC B-BIOL SCI, V264, P949, DOI 10.1098/rspb.1997.0131
   Feng Z., 2014, APPL EPIDEMIOLOGICAL
   GELFAND AE, 1994, J ROY STAT SOC B MET, V56, P501
   Gelman A., 2003, BAYESIAN DATA ANAL
   Goeyvaerts N, 2010, J R STAT SOC C-APPL, V59, P255, DOI 10.1111/j.1467-9876.2009.00693.x
   Henry CJ, 2015, SCI REP-UK, V5, DOI 10.1038/srep09467
   Hoeting JA, 1999, STAT SCI, V14, P382, DOI 10.1214/ss/1009212519
   JACQUEZ JA, 1988, MATH BIOSCI, V92, P119, DOI 10.1016/0025-5564(88)90031-4
   Jolly AM, 2002, SEX TRANSM INFECT, V78, pI145, DOI 10.1136/sti.78.suppl_1.i145
   JUUSOLA JL, 2012, [No title captured], V156, P541, DOI DOI 10.1059/0003-4819-156-8-201204170-00001
   KAPLAN EH, 1989, [No title captured], V83, P218
   KASS RE, 1995, J AM STAT ASSOC, V90, P773, DOI 10.1080/01621459.1995.10476572
   Keeling MJ, 2008, MODELING INFECT DIS
   Key JT, 1999, BAYESIAN STATISTICS 6, P343
   Kleczkowski A, 2012, J R SOC INTERFACE, V9, P158, DOI 10.1098/rsif.2011.0216
   Kuntz KM, 2002, MED DECIS MAKING, V22, P218, DOI 10.1177/02789X02022003004
   LAJMANOVICH A, 1976, Mathematical Biosciences, V28, P221, DOI 10.1016/0025-5564(76)90125-5
   MathWorks, 2015, R2015B MATHW
   Miao HY, 2009, BIOMETRICS, V65, P292, DOI 10.1111/j.1541-0420.2008.01059.x
   Morin BR, 2010, J THEOR BIOL, V267, P35, DOI 10.1016/j.jtbi.2010.07.027
   Mossong J, 2008, PLOS MED, V5, P381, DOI 10.1371/journal.pmed.0050074
   Oles K, 2013, PLOS ONE, V8, DOI 10.1371/journal.pone.0063813
   Ponciano JM, 2011, PLOS COMPUT BIOL, V7, DOI 10.1371/journal.pcbi.1001079
   Punyacharoensin N, 2015, AIDS, V29, P339, DOI 10.1097/QAD.0000000000000525
   Raftery AE, 1995, SOCIOL METHODOL, V25, P111, DOI 10.2307/271063
   SCHWARZ G, 1978, ANN STAT, V6, P461, DOI 10.1214/aos/1176344136
   Shepard D. S., 1982, EC ASPECTS HLTH, P253
   Suen SC, 2015, INT J TUBERC LUNG D, V19, P1115, DOI 10.5588/ijtld.15.0158
   ten Bosch QA, 2016, PLOS NEGLECT TROP D, V10, DOI 10.1371/journal.pntd.0004680
   Wallinga J, 2006, AM J EPIDEMIOL, V164, P936, DOI 10.1093/aje/kwj317
   Xu B, 2007, SCAND J PUBLIC HEALT, V35, P396, DOI 10.1080/14034940601160664
   YORKE JA, 1978, SEX TRANSM DIS, V5, P51, DOI 10.1097/00007435-197804000-00003
   Zaric GS, 2003, MED DECIS MAKING, V23, P379, DOI 10.1177/0272989X03256883
NR 44
TC 0
Z9 0
U1 0
U2 3
PU ACADEMIC PRESS LTD- ELSEVIER SCIENCE LTD
PI LONDON
PA 24-28 OVAL RD, LONDON NW1 7DX, ENGLAND
SN 0022-5193
EI 1095-8541
J9 J THEOR BIOL
JI J. Theor. Biol.
PD SEP 7
PY 2017
VL 428
BP 1
EP 17
DI 10.1016/j.jtbi.2017.06.004
PG 17
WC Biology; Mathematical & Computational Biology
SC Life Sciences & Biomedicine - Other Topics; Mathematical & Computational
   Biology
GA FB3YX
UT WOS:000406079800001
PM 28606751
OA Green Accepted
DA 2020-06-28
ER

PT J
AU Onaga, T
   Gleeson, JP
   Masuda, N
AF Onaga, Tomokatsu
   Gleeson, James P.
   Masuda, Naoki
TI Concurrency-Induced Transitions in Epidemic Dynamics on Temporal
   Networks
SO PHYSICAL REVIEW LETTERS
LA English
DT Article
ID TIME; TRANSMISSION; PARTNERSHIPS; SPREAD; MODEL
AB Social contact networks underlying epidemic processes in humans and animals are highly dynamic. The spreading of infections on such temporal networks can differ dramatically from spreading on static networks. We theoretically investigate the effects of concurrency, the number of neighbors that a node has at a given time point, on the epidemic threshold in the stochastic susceptible-infected-susceptible dynamics on temporal network models. We show that network dynamics can suppress epidemics (i.e., yield a higher epidemic threshold) when the node's concurrency is low, but can also enhance epidemics when the concurrency is high. We analytically determine different phases of this concurrency-induced transition, and confirm our results with numerical simulations.
C1 [Onaga, Tomokatsu] Kyoto Univ, Dept Phys, Kyoto 6068502, Japan.
   [Onaga, Tomokatsu; Gleeson, James P.] Univ Limerick, Dept Math & Stat, MACSI, Limerick V94 T9PX, Ireland.
   [Masuda, Naoki] Univ Bristol, Dept Engn Math, Woodland Rd, Bristol BS8 1UB, Avon, England.
RP Masuda, N (reprint author), Univ Bristol, Dept Engn Math, Woodland Rd, Bristol BS8 1UB, Avon, England.
EM naoki.masuda@bristol.ac.uk
OI Onaga, Tomokatsu/0000-0002-2913-6193; Masuda, Naoki/0000-0003-1567-801X
FU JSPS Research Fellowship for Young ScientistsMinistry of Education,
   Culture, Sports, Science and Technology, Japan (MEXT)Japan Society for
   the Promotion of Science; Science Foundation IrelandScience Foundation
   Ireland [15/SPP/E3125, 11/PI/1026]; JST, CRESTJapan Science & Technology
   Agency (JST)Core Research for Evolutional Science and Technology
   (CREST); JST, ERATO, Kawarabayashi Large Graph Project
FX We thank Leo Speidel for discussion. We thank the SocioPatterns
   collaboration (http://www.sociopatterns.org) for providing the data set.
   T. O. acknowledges the support provided through JSPS Research Fellowship
   for Young Scientists. J. G. acknowledges the support provided through
   Science Foundation Ireland (Grants No. 15/SPP/E3125 and No. 11/PI/1026).
   N. M. acknowledges the support provided through JST, CREST, and JST,
   ERATO, Kawarabayashi Large Graph Project.
CR Bansal Shweta, 2010, Journal of Biological Dynamics, V4, P478, DOI 10.1080/17513758.2010.503376
   Barrat A., 2008, DYNAMICAL PROCESSES
   Bauch C, 2000, P ROY SOC B-BIOL SCI, V267, P2019, DOI 10.1098/rspb.2000.1244
   de Oliveira MM, 2005, PHYS REV E, V71, DOI 10.1103/PhysRevE.71.016129
   Doherty IA, 2006, SEX TRANSM DIS, V33, P368, DOI 10.1097/01.olq.0000194586.66409.7a
   Eames KTD, 2004, MATH BIOSCI, V189, P115, DOI 10.1016/j.mbs.2004.02.003
   Eaton JW, 2011, AIDS BEHAV, V15, P687, DOI 10.1007/s10461-010-9787-8
   Genois M, 2015, NETW SCI, V3, P326, DOI 10.1017/nws.2015.10
   Gurski KF, 2016, MATH BIOSCI, V282, P91, DOI 10.1016/j.mbs.2016.09.009
   Hasler M, 2013, SIAM J APPL DYN SYST, V12, P1007, DOI 10.1137/120893409
   Hindes J, 2016, PHYS REV LETT, V117, DOI 10.1103/PhysRevLett.117.028302
   Holme P., 2015, EUR PHYS J B, V88
   Karsai M, 2011, PHYS REV E, V83, DOI 10.1103/PhysRevE.83.025102
   Karsai M, 2014, SCI REP-UK, V4, DOI 10.1038/srep04001
   Keeling MJ, 2008, J R SOC INTERFACE, V5, P171, DOI 10.1098/rsif.2007.1106
   Keeling MJ, 2005, J R SOC INTERFACE, V2, P295, DOI 10.1098/rsif.2005.0051
   Kretzschmar M, 1996, MATH BIOSCI, V133, P165, DOI 10.1016/0025-5564(95)00093-3
   Leung KY, 2015, AIDS, V29, P1097, DOI 10.1097/QAD.0000000000000676
   Liberzon D., 2003, SYS CON FDN
   Liu SY, 2014, PHYS REV LETT, V112, DOI 10.1103/PhysRevLett.112.118702
   Masuda N., 2016, GUIDE TEMPORAL NETWO
   Masuda N, 2013, PHYS REV LETT, V111, DOI 10.1103/PhysRevLett.111.188701
   Masuda Naoki, 2013, F1000Prime Rep, V5, P6, DOI 10.12703/P5-6
   Miller J. C., ARXIV161104800
   Miritello G, 2011, PHYS REV E, V83, DOI 10.1103/PhysRevE.83.045102
   MORRIS M, 1995, SOC NETWORKS, V17, P299, DOI 10.1016/0378-8733(95)00268-S
   Paranjape A, 2017, WSDM'17: PROCEEDINGS OF THE TENTH ACM INTERNATIONAL CONFERENCE ON WEB SEARCH AND DATA MINING, P601, DOI 10.1145/3018661.3018731
   Pastor-Satorras R, 2015, REV MOD PHYS, V87, P925, DOI 10.1103/RevModPhys.87.925
   Perra N, 2012, SCI REP-UK, V2, DOI 10.1038/srep00469
   Porter M., 2016, DYNAMICAL SYSTEMS NE, V4
   Ribeiro B, 2013, SCI REP-UK, V3, DOI 10.1038/srep03006
   Rocha LEC, 2016, SCI REP-UK, V6, DOI 10.1038/srep31456
   Silk H, 2014, NEW J PHYS, V16, DOI 10.1088/1367-2630/16/9/093051
   Simon PL, 2011, J MATH BIOL, V62, P479, DOI 10.1007/s00285-010-0344-x
   Speidel L, 2016, NEW J PHYS, V18, DOI 10.1088/1367-2630/18/7/073013
   Starnini M, 2013, PHYS REV E, V87, DOI 10.1103/PhysRevE.87.062807
   Stehle J, 2011, BMC MED, V9, DOI 10.1186/1741-7015-9-87
   Stehle J, 2010, PHYS REV E, V81, DOI 10.1103/PhysRevE.81.035101
   TANTIPATHANANAN.C, 2007, [No title captured], P717, DOI DOI 10.1145/1281192.1281269
   Valdano E, 2015, PHYS REV X, V5, DOI 10.1103/PhysRevX.5.021005
   Vazquez A, 2007, PHYS REV LETT, V98, DOI 10.1103/PhysRevLett.98.158702
   WATTS CH, 1992, MATH BIOSCI, V108, P89, DOI 10.1016/0025-5564(92)90006-I
   Zhao K, 2011, PLOS ONE, V6, DOI 10.1371/journal.pone.0028116
   Zino L, 2016, PHYS REV LETT, V117, DOI 10.1103/PhysRevLett.117.228302
NR 44
TC 15
Z9 15
U1 1
U2 11
PU AMER PHYSICAL SOC
PI COLLEGE PK
PA ONE PHYSICS ELLIPSE, COLLEGE PK, MD 20740-3844 USA
SN 0031-9007
EI 1079-7114
J9 PHYS REV LETT
JI Phys. Rev. Lett.
PD SEP 6
PY 2017
VL 119
IS 10
AR 108301
DI 10.1103/PhysRevLett.119.108301
PG 5
WC Physics, Multidisciplinary
SC Physics
GA FG0MH
UT WOS:000409439800004
PM 28949155
OA Other Gold, Green Published
DA 2020-06-28
ER

PT J
AU Stromgren, M
   Holm, E
   Dahlstrom, O
   Ekberg, J
   Eriksson, H
   Spreco, A
   Timpka, T
AF Stromgren, M.
   Holm, E.
   Dahlstrom, O.
   Ekberg, J.
   Eriksson, H.
   Spreco, A.
   Timpka, T.
TI Place-based social contact and mixing: a typology of generic meeting
   places of relevance for infectious disease transmission
SO EPIDEMIOLOGY AND INFECTION
LA English
DT Article
DE Infectious disease; epidemiology; modelling
ID PANDEMIC INFLUENZA; TIME-USE; TUBERCULOSIS; EPIDEMICS; SPREAD;
   INTERVENTIONS; SIMULATION; NETWORKS; DYNAMICS
AB This study aims to develop a typology of generic meeting places based on social contact and mixing of relevance for infectious disease transmission. Data were collected by means of a contact diary survey conducted on a representative sample of the Swedish population. The typology is derived from a cluster analysis accounting for four dimensions associated with transmission risk: visit propensity and its characteristics in terms of duration, number of other persons present and likelihood of physical contact. In the analysis, we also study demographic, socio-economic and geographical differences in the propensity of visiting meeting places. The typology identifies the family venue, the fixed activity site, the family vehicle, the trading plaza and the social network hub as generic meeting places. The meeting place typology represents a spatially explicit account of social contact and mixing relevant to infectious disease modelling, where the social context of the outbreak can be highlighted in light of the actual infectious disease.
C1 [Stromgren, M.; Holm, E.] Umea Univ, Dept Social & Econ Geog, Umea, Sweden.
   [Dahlstrom, O.] Linkoping Univ, Dept Behav Sci & Learning, Linkoping, Sweden.
   [Ekberg, J.; Spreco, A.; Timpka, T.] Linkoping Univ, Dept Med & Hlth Sci, Linkoping, Sweden.
   [Ekberg, J.; Timpka, T.] Ostergotland Healthcare Reg, Unit Hlth Anal, Linkoping, Sweden.
   [Eriksson, H.; Spreco, A.; Timpka, T.] Linkoping Univ, Dept Comp & Informat Sci, Linkoping, Sweden.
RP Stromgren, M (reprint author), Umea Univ, Dept Geog & Econ Hist, S-90187 Umea, Sweden.
EM magnus.stromgren@umu.se
RI Timpka, Toomas/E-8065-2018
FU Swedish Civil Contingencies Agency [2010-2788]; Swedish Science Council
   [2008-5252]; Swedish Governmental Agency for Innovations Systems
   (VINNOVA)Vinnova [2011-03231]
FX This study was supported by grants from the Swedish Civil Contingencies
   Agency (T.T., grant no. 2010-2788); the Swedish Science Council (T.T.,
   grant no. 2008-5252); and the Swedish Governmental Agency for
   Innovations Systems (VINNOVA) (T.T., grant no. 2011-03231). The funders
   had no role in study design, data collection and analysis, preparation
   of the manuscript or decision to publish.
CR Abu-Raddad LJ, 2009, P NATL ACAD SCI USA, V106, P13980, DOI 10.1073/pnas.0901720106
   Ajelli M, 2017, J THEOR BIOL, V419, P1, DOI 10.1016/j.jtbi.2017.01.041
   BLOWER SM, 1995, NAT MED, V1, P815, DOI 10.1038/nm0895-815
   Bolton KJ, 2012, PLOS ONE, V7, DOI 10.1371/journal.pone.0030893
   Brown LD, 2002, ANN STAT, V30, P160
   Cliff A, 2004, BRIT MED BULL, V69, P87, DOI 10.1093/bmb/ldh011
   Cohen J., 1988, STAT POWER ANAL BEHA
   Colizza V, 2006, P NATL ACAD SCI USA, V103, P2015, DOI 10.1073/pnas.0510525103
   Danon L, 2013, P ROY SOC B-BIOL SCI, V280, DOI 10.1098/rspb.2013.1037
   Dye C, 2008, J R SOC INTERFACE, V5, P653, DOI 10.1098/rsif.2007.1138
   ELVEBACK LR, 1976, AM J EPIDEMIOL, V103, P152, DOI 10.1093/oxfordjournals.aje.a112213
   Eyler JM, 2001, SOZ PRAVENTIV MED, V46, P225, DOI 10.1007/BF01593177
   Frieden TR, 2014, NEW ENGL J MED, V371, P1177, DOI 10.1056/NEJMp1409903
   Fumanelli L, 2012, PLOS COMPUT BIOL, V8, DOI 10.1371/journal.pcbi.1002673
   Glass RJ, 2006, EMERG INFECT DIS, V12, P1671, DOI 10.3201/eid1211.060255
   Hagerstrand T., 1967, INNOVATION DIFFUSION
   Halloran ME, 2008, P NATL ACAD SCI USA, V105, P4639, DOI 10.1073/pnas.0706849105
   Halloran ME, 2002, VACCINE, V20, P3254
   Haugen K, 2012, PAP REG SCI, V91, DOI 10.1111/j.1435-5957.2011.00374.x
   HUDSON JC, 1969, GEOGR ANAL, V1, P45
   Iozzi F, 2010, PLOS COMPUT BIOL, V6, DOI 10.1371/journal.pcbi.1001021
   Janes CR, 2012, LANCET, V380, P1884, DOI 10.1016/S0140-6736(12)61725-5
   Kretzschmar M, 2009, PLOS ONE, V4, DOI 10.1371/journal.pone.0005931
   Kwok KO, 2014, P ROY SOC B-BIOL SCI, V281, DOI 10.1098/rspb.2014.0709
   LONGINI IM, 1984, INT J EPIDEMIOL, V13, P496, DOI 10.1093/ije/13.4.496
   Longini IM, 2004, AM J EPIDEMIOL, V159, P623, DOI 10.1093/aje/kwh092
   Merler S, 2014, P ROY SOC B-BIOL SCI, V281, DOI 10.1098/rspb.2013.2676
   Moore J, 2013, TRANSPORTATION, V40, P773, DOI 10.1007/s11116-013-9467-4
   Mossong J, 2008, PLOS MED, V5, P381, DOI 10.1371/journal.pmed.0050074
   Nsoesie EO, 2014, INFLUENZA OTHER RESP, V8, P309, DOI 10.1111/irv.12226
   Polanyi K., 1957, TRADE MARKET EARLY E, P243
   Potter GE, 2012, ANN APPL STAT, V6, P1, DOI 10.1214/11-AOAS505
   Read JM, 2004, EPIDEMIOLOGY INFECT, V140, P2117
   Read JM, 2008, J R SOC INTERFACE, V5, P1001, DOI 10.1098/rsif.2008.0013
   Romesburg C, 2004, CLUSTER ANAL RES
   Sayer LC, 2005, SOC FORCES, V84, P285, DOI 10.1353/sof.2005.0126
   Tang JW, 2015, CURRENT TREATMENT OP, V7, P1
   Timpka T, 2009, B WORLD HEALTH ORGAN, V87, P305, DOI 10.2471/BLT.07.050203
   Vynnycky E, 1997, INT J TUBERC LUNG D, V1, P389
   Wu JT, 2006, PLOS MED, V3, P1532, DOI 10.1371/journal.pmed.0030361
   Zagheni E, 2008, AM J EPIDEMIOL, V168, P1082, DOI 10.1093/aje/kwn220
NR 41
TC 3
Z9 3
U1 0
U2 0
PU CAMBRIDGE UNIV PRESS
PI NEW YORK
PA 32 AVENUE OF THE AMERICAS, NEW YORK, NY 10013-2473 USA
SN 0950-2688
EI 1469-4409
J9 EPIDEMIOL INFECT
JI Epidemiol. Infect.
PD SEP
PY 2017
VL 145
IS 12
BP 2582
EP 2593
DI 10.1017/S0950268817001169
PG 12
WC Public, Environmental & Occupational Health; Infectious Diseases
SC Public, Environmental & Occupational Health; Infectious Diseases
GA FL9UX
UT WOS:000414606100018
PM 28625193
OA Bronze
DA 2020-06-28
ER

PT J
AU Prem, K
   Cook, AR
   Jit, M
AF Prem, Kiesha
   Cook, Alex R.
   Jit, Mark
TI Projecting social contact matrices in 152 countries using contact
   surveys and demographic data
SO PLOS COMPUTATIONAL BIOLOGY
LA English
DT Article
ID A H1N1 VIRUS; DISEASE OUTBREAKS; MOUTH-DISEASE; UNITED-STATES;
   AGE-GROUPS; INFLUENZA; TRANSMISSION; PATTERNS; NETWORKS; SPREAD
AB Heterogeneities in contact networks have a major effect in determining whether a pathogen can become epidemic or persist at endemic levels. Epidemic models that determine which interventions can successfully prevent an outbreak need to account for social structure and mixing patterns. Contact patterns vary across age and locations (e.g. home, work, and school), and including them as predictors in transmission dynamic models of pathogens that spread socially will improve the models' realism. Data from population-based contact diaries in eight European countries from the POLYMOD study were projected to 144 other countries using a Bayesian hierarchical model that estimated the proclivity of age-and-location-specific contact patterns for the countries, using Markov chain Monte Carlo simulation. Household level data from the Demographic and Health Surveys for nine lower-income countries and socio-demographic factors from several on-line databases for 152 countries were used to quantify similarity of countries to estimate contact patterns in the home, work, school and other locations for countries for which no contact data are available, accounting for demographic structure, household structure where known, and a variety of metrics including workforce participation and school enrolment. Contacts are highly assortative with age across all countries considered, but pronounced regional differences in the age-specific contacts at home were noticeable, with more inter-generational contacts in Asian countries than in other settings. Moreover, there were variations in contact patterns by location, with workplace contacts being least assortative. These variations led to differences in the effect of social distancing measures in an age structured epidemic model. Contacts have an important role in transmission dynamic models that use contact rates to characterize the spread of contact-transmissible diseases. This study provides estimates of mixing patterns for societies for which contact data such as POLYMOD are not yet available.
C1 [Prem, Kiesha; Cook, Alex R.] Natl Univ Singapore, Saw Swee Hock Sch Publ Hlth, Singapore, Singapore.
   [Prem, Kiesha; Cook, Alex R.] Natl Univ Hlth Syst, Singapore, Singapore.
   [Cook, Alex R.] Duke NUS Grad Med Sch, Program Hlth Serv & Syst Res, Singapore, Singapore.
   [Cook, Alex R.] Natl Univ Singapore, Dept Stat & Appl Probabil, Singapore, Singapore.
   [Jit, Mark] London Sch Hyg &Trop Med, Dept Infect Dis Epidemiol, London, England.
   [Jit, Mark] Hlth Protect Agcy Ctr Infect, Modelling & Econ Unit, London, England.
RP Cook, AR (reprint author), Natl Univ Singapore, Saw Swee Hock Sch Publ Hlth, Singapore, Singapore.; Cook, AR (reprint author), Natl Univ Hlth Syst, Singapore, Singapore.; Cook, AR (reprint author), Duke NUS Grad Med Sch, Program Hlth Serv & Syst Res, Singapore, Singapore.; Cook, AR (reprint author), Natl Univ Singapore, Dept Stat & Appl Probabil, Singapore, Singapore.
EM alex.richard.cook@gmail.com
RI Cook, Alex/S-3576-2019; Cook, Alex/B-5941-2011
OI Jit, Mark/0000-0001-6658-8255; Cook, Alex/0000-0002-6271-5832; Prem,
   Kiesha/0000-0003-0528-798X
FU Ministry of Defence, Singapore, via the Centre for Infectious Disease
   Epidemiology and Research; Ministry of Health, Singapore
   [CDPHRG/0009/2014]
FX KP and ARC were supported by the Ministry of Defence, Singapore, via the
   Centre for Infectious Disease Epidemiology and Research. The research
   was also supported by a grant from the Ministry of Health, Singapore, to
   ARC (CDPHRG/0009/2014). The funders had no role in study design, data
   collection and analysis, decision to publish, or preparation of the
   manuscript.
CR Ajelli M, 2017, J THEOR BIOL, V419, P1, DOI 10.1016/j.jtbi.2017.01.041
   Albert J, 2009, USE R, P1, DOI 10.1007/978-0-387-92298-0_1
   Laguna-Torres VA, 2009, LANCET, V374, P2032, DOI 10.1016/S0140-6736(09)61916-4
   Andrews JR, 2011, LANCET, V377, P1248, DOI 10.1016/S0140-6736(11)60273-0
   Ball FG, 2004, BIOMETRIKA, V91, P345, DOI 10.1093/biomet/91.2.345
   CATE TR, 1987, AM J MED, V82, P15, DOI 10.1016/0002-9343(87)90555-9
   Cattuto C, 2010, PLOS ONE, V5, DOI 10.1371/journal.pone.0011596
   Cauchemez S, 2008, NATURE, V452, P750, DOI 10.1038/nature06732
   Cauchemez S, 2009, NEW ENGL J MED, V361, P2619, DOI 10.1056/NEJMoa0905498
   Chao DL, 2010, PLOS COMPUT BIOL, V6, DOI 10.1371/journal.pcbi.1000656
   CHU SY, 1992, AM J PUBLIC HEALTH, V82, P220, DOI 10.2105/AJPH.82.2.220
   Del Valle SY, 2007, SOC NETWORKS, V29, P539, DOI 10.1016/j.socnet.2007.04.005
   DIECKMANN U, 2002, ADAPTIVE DYNAMICS IN
   EFRON B, 1992, J AM STAT ASSOC, V87, P98, DOI 10.2307/2290457
   Eubank S, 2004, NATURE, V429, P180, DOI 10.1038/nature02541
   Falsey AR, 2003, J INFECT DIS, V187, P785, DOI 10.1086/367901
   Ferguson NM, 2005, NATURE, V437, P209, DOI 10.1038/nature04017
   Fraser C, 2009, SCIENCE, V324, P1557, DOI 10.1126/science.1176062
   Fu YC, 2012, PLOS ONE, V7, DOI 10.1371/journal.pone.0045113
   Fumanelli L, 2012, PLOS COMPUT BIOL, V8, DOI 10.1371/journal.pcbi.1002673
   Fumanellil L, 2016, PLOS COMPUT BIOL, V12, DOI 10.1371/journal.pcbi.1004681
   GAY NJ, 1995, EPIDEMIOL INFECT, V115, P139, DOI 10.1017/S0950268800058209
   Gelman A, 2004, BAYESIAN DATA ANAL
   Glass LM, 2008, BMC PUBLIC HEALTH, V8, DOI 10.1186/1471-2458-8-61
   Gorres M. F., 2014, PLOS CURR, DOI [10.1371/currentsmtbreaks, DOI CU;;10.1371/CURRENTSMTBREAKS.CD818F63D40E24AEF769DDA7DF9E0DA5]
   Grijalva CG, 2015, PLOS ONE, V10, DOI 10.1371/journal.pone.0118457
   Hens N, 2009, BMC INFECT DIS, V9, DOI 10.1186/1471-2334-9-187
   Hens N, 2009, BMC INFECT DIS, V9, DOI 10.1186/1471-2334-9-5
   Horby P, 2011, PLOS ONE, V6, DOI 10.1371/journal.pone.0016965
   Hu H, 2013, MATH BIOSCI, V244, P125, DOI 10.1016/j.mbs.2013.04.013
   Iozzi F, 2010, PLOS COMPUT BIOL, V6, DOI 10.1371/journal.pcbi.1001021
   JACQUEZ JA, 1988, MATH BIOSCI, V92, P119, DOI 10.1016/0025-5564(88)90031-4
   Johnstone-Robertson SP, 2011, AM J EPIDEMIOL, V174, P1246, DOI 10.1093/aje/kwr251
   Khan K, 2009, NEW ENGL J MED, V361, P212, DOI 10.1056/NEJMc0904559
   Kiti MC, 2014, PLOS ONE, V9, DOI 10.1371/journal.pone.0104786
   Koh WM, 2016, PEDIATR INFECT DIS J, V35, pE285, DOI 10.1097/INF.0000000000001242
   Merler S, 2011, PLOS COMPUT BIOL, V7, DOI 10.1371/journal.pcbi.1002205
   Meyers LA, 2005, J THEOR BIOL, V232, P71, DOI 10.1016/j.jtbi.2004.07.026
   Miller E, 2010, LANCET, V375, P1100, DOI 10.1016/S0140-6736(09)62126-7
   Mossong J, 2008, PLOS MED, V5, P381, DOI 10.1371/journal.pmed.0050074
   Mukandavire Z, 2013, SCI REP-UK, V3, DOI 10.1038/srep00997
   Murray CJL, 1997, LANCET, V349, P1269, DOI 10.1016/S0140-6736(96)07493-4
   MURRELL P, 2006, [No title captured]
   Nokes DJ, 1997, TRENDS MICROBIOL, V5, P14, DOI 10.1016/S0966-842X(97)81769-6
   Penttinen PM, 2013, EUROSURVEILLANCE, V18, P11, DOI 10.2807/1560-7917.ES2013.18.39.20596
   Plummer M., 2013, JUST ANOTHER GIBBS S
   Plummer M., 2014, BAYESIAN GRAPHICAL M
   Potter GE, 2011, ANN APPL STAT, V5, P1816, DOI 10.1214/11-AOAS474
   Read JM, 2014, P ROY SOC B-BIOL SCI, V281, DOI 10.1098/rspb.2014.0268
   Reichert TA, 2001, NEW ENGL J MED, V344, P889, DOI 10.1056/NEJM200103223441204
   Reichler MR, 2002, JAMA-J AM MED ASSOC, V287, P991, DOI 10.1001/jama.287.8.991
   Sabanathan S, 2014, J EPIDEMIOL COMMUN H, V68, P500, DOI 10.1136/jech-2014-203836
   Smith MJ, 2009, P NATL ACAD SCI USA, V106, P7905, DOI 10.1073/pnas.0809145106
   Song HD, 2005, P NATL ACAD SCI USA, V102, P2430, DOI 10.1073/pnas.0409608102
   Stehle J, 2011, PLOS ONE, V6, DOI 10.1371/journal.pone.0023176
   Stehle J, 2011, BMC MED, V9, DOI 10.1186/1741-7015-9-87
   Stein Mart L., 2014, RDS DATA COLLECTED N, DOI [10.6084/m9.figshare.1147465, DOI 10.6084/M9.FIGSHARE.1147465]
   Towers S, 2012, MATH BIOSCI, V240, P241, DOI 10.1016/j.mbs.2012.07.007
   van den Driessche P, 2002, MATH BIOSCI, V180, P29, DOI 10.1016/S0025-5564(02)00108-6
   Vynnycky E, 2008, EPIDEMIOL INFECT, V136, P166, DOI 10.1017/S0950268807008369
   Wallinga J, 2006, AM J EPIDEMIOL, V164, P936, DOI 10.1093/aje/kwj317
   Worby CJ, 2015, EPIDEMICS-NETH, V13, P10, DOI 10.1016/j.epidem.2015.04.003
   Xia S, 2013, PLOS ONE, V8, DOI 10.1371/journal.pone.0065271
NR 63
TC 32
Z9 33
U1 4
U2 6
PU PUBLIC LIBRARY SCIENCE
PI SAN FRANCISCO
PA 1160 BATTERY STREET, STE 100, SAN FRANCISCO, CA 94111 USA
EI 1553-7358
J9 PLOS COMPUT BIOL
JI PLoS Comput. Biol.
PD SEP
PY 2017
VL 13
IS 9
AR e1005697
DI 10.1371/journal.pcbi.1005697
PG 21
WC Biochemical Research Methods; Mathematical & Computational Biology
SC Biochemistry & Molecular Biology; Mathematical & Computational Biology
GA FI4WW
UT WOS:000411981000011
PM 28898249
OA DOAJ Gold, Green Accepted, Green Published
DA 2020-06-28
ER

PT J
AU Marchant, A
   Hawton, K
   Stewart, A
   Montgomery, P
   Singaravelu, V
   Lloyd, K
   Purdy, N
   Daine, K
   John, A
AF Marchant, Amanda
   Hawton, Keith
   Stewart, Ann
   Montgomery, Paul
   Singaravelu, Vinod
   Lloyd, Keith
   Purdy, Nicola
   Daine, Kate
   John, Ann
TI A systematic review of the relationship between internet use, self-harm
   and suicidal behaviour in young people: The good, the bad and the
   unknown
SO PLOS ONE
LA English
DT Review
ID SOCIAL MEDIA; WEB SITES; ONLINE; INJURY; ADOLESCENTS; YOUTH;
   ASSOCIATION; DEPRESSION; ADDICTION; IDEATION
AB Background
   Research exploring internet use and self-harm is rapidly expanding amidst concerns regarding influences of on-line activities on self-harm and suicide, especially in young people. We aimed to systematically review evidence regarding the potential influence of the internet on self-harm/suicidal behaviour in young people.
   Methods
   We conducted a systematic review based on an electronic search for articles published between 01/01/2011 and 26/01/2015 across databases including Medline, Cochrane and PsychInfo. Articles were included if: the study examined internet use by individuals who engaged in self-harm/suicidal behaviour, or internet use clearly related to self-harm content; reported primary empirical data; participants were aged under 25 years. New studies were combined with those identified in a previous review and subject to data extraction, quality rating and narrative synthesis.
   Results
   Forty-six independent studies (51 articles) of varying quality were included. Perceived influences were: positive for 11 studies (38191 participants); negative for 18 studies (119524 participants); and mixed for 17 studies (35235 participants). In contrast to previous reviews on this topic studies focused on a wide range of internet mediums: general internet use; internet addiction; online intervention/treatment; social media; dedicated self-harm websites; forums; video/image sharing and blogs. A relationship between internet use and selfharm/suicidal behaviour was particularly associated with internet addiction, high levels of internet use, and websites with self-harm or suicide content. While there are negative aspects of internet use the potential for isolation reduction, outreach and as a source of help and therapy were also identified.
   Conclusions
   There is significant potential for harm from online behaviour (normalisation, triggering, competition, contagion) but also the potential to exploit its benefits (crisis support, reduction of social isolation, delivery of therapy, outreach). Young people appear to be increasingly using social media to communicate distress, particularly to peers. The focus should now be on how specific mediums' (social media, video/image sharing) might be used in therapy and recovery. Clinicians working with young people who self-harm or have mental health issues should engage in discussion about internet use. This should be a standard item during assessment.
C1 [Marchant, Amanda; Lloyd, Keith; Purdy, Nicola; John, Ann] Swansea Univ, Med Sch, Swansea, W Glam, Wales.
   [Hawton, Keith] Univ Oxford, Ctr Suicide Res, Oxford, England.
   [Stewart, Ann] Oxford Hlth NHS Fdn Trust, Oxford Cent Child & Adolescent Mental Hlth Serv, Oxford, England.
   [Montgomery, Paul; Daine, Kate] Univ Oxford, Ctr Evidence Based Intervent, Oxford, England.
   [Singaravelu, Vinod] Oxford Hlth NHS Fdn Trust, Oxford, England.
RP John, A (reprint author), Swansea Univ, Med Sch, Swansea, W Glam, Wales.
EM a.john@swansea.ac.uk
RI Cusco, Xavier Garcia/S-7576-2019
OI Cusco, Xavier Garcia/0000-0001-7199-6931; John, Ann/0000-0002-5657-6995
FU Health and Care Research Wales [SC-14-11]; Oxford Health NHS Foundation
   Trust
FX This work was supported by the Health and Care Research Wales(Grant:
   SC-14-11;https:// www.healthandcareresearch.gov.wales). The funders had
   no role in study design, data collection and analysis, decision to
   publish, or preparation of the manuscript.; KH is a National Institute
   for Health Research Senior Investigator and is also supported by Oxford
   Health NHS Foundation Trust.
CR Aktepe E, 2013, TURKISH J PEDIATR, V55, P417
   Baker D, 2008, CRISIS, V29, P118, DOI 10.1027/0227-5910.29.3.118
   Baker TG, 2013, ARCH SUICIDE RES, V17, P223, DOI 10.1080/13811118.2013.805642
   Barak A, 2006, COUNS PSYCHOTHER RES, V6, P186, DOI 10.1080/14733140600848203
   Barbour RS, 2001, BMJ-BRIT MED J, V322, P1115, DOI 10.1136/bmj.322.7294.1115
   Barton Alison L, 2013, Crisis, V34, P183, DOI 10.1027/0227-5910/a000169
   Belfort EL, 2012, ADOLES PSYCHIAT-NETH, V2, P258, DOI 10.2174/2210676611202030258
   Best P, 2014, CHILD YOUTH SERV REV, V41, P27, DOI 10.1016/j.childyouth.2014.03.001
   Biddle L, 2016, J AFFECT DISORDERS, V190, P370, DOI 10.1016/j.jad.2015.10.028
   Carew C, 2014, ADOLES PSYCHIAT-NETH, V4, P116, DOI 10.2174/221067660402140709122825
   Carli V, 2014, WORLD PSYCHIATRY, V13, P78, DOI 10.1002/wps.20088
   Cash SJ, 2013, CYBERPSYCH BEH SOC N, V16, P166, DOI 10.1089/cyber.2012.0098
   Casiano H, 2012, J CAN ACAD CHILD ADO, V21, P296
   Castro TS, 2012, PSYCHNOLOGY J, V10, P169
   Castro TS, 2013, YOUNG CONSUM, V14, P321, DOI 10.1108/YC-03-2013-00351
   Collings SC, 2011, MEDIA INFLUENCES SUI
   Critical Appraisal Skills Programme UK, 2012, CRIT APPR SKILLS PRO
   Daine K, 2013, PLOS ONE, V8, DOI 10.1371/journal.pone.0077555
   Duggan JM, 2012, SCH MENT HEALTH, V4, P56, DOI 10.1007/s12310-011-9065-6
   Dunlop SM, 2011, J CHILD PSYCHOL PSYC, V52, P1073, DOI 10.1111/j.1469-7610.2011.02416.x
   Durkee T, 2011, INT J ENV RES PUB HE, V8, P3938, DOI 10.3390/ijerph8103938
   Dyson MP, 2016, PLOS ONE, V11, DOI 10.1371/journal.pone.0155813
   Ebert DD, 2016, PSYCHOL MED, V46, P2679, DOI 10.1017/S0033291716001562
   Eichenberg C, 2008, CYBERPSYCHOL BEHAV, V11, P107, DOI 10.1089/cpb.2007.9924
   Franzen AG, 2011, J YOUTH STUD, V14, P279, DOI 10.1080/13676261.2010.533755
   Green J, 2013, SAGE
   Grzanka PR, 2014, SEXUALITIES, V17, P369, DOI 10.1177/1363460713516785
   Hagihara A, 2012, EUR ARCH PSY CLIN N, V262, P39, DOI 10.1007/s00406-011-0212-8
   Harris IM, 2013, J MED INTERNET RES, V15, DOI 10.2196/jmir.2802
   Hetrick S, 2014, COGNITIVE BEHAV THER, V7, P1
   Hetrick SE, 2015, EARLY INTERV PSYCHIA, V9, P66, DOI 10.1111/eip.12127
   Higgins J, 2012, COCHRANE DB SYST REV, DOI 10.1002/14651858.ED000049
   Jones R, 2011, PSYCHIATR BULL, V35, P364, DOI 10.1192/pb.bp.110.033449
   Kaess M, 2014, EUR CHILD ADOLES PSY, V23, P1093, DOI 10.1007/s00787-014-0562-7
   Katsumata Y, 2008, PSYCHIAT CLIN NEUROS, V62, P744, DOI 10.1111/j.1440-1819.2008.01880.x
   Kim Jong Yeon, 2012, J Prev Med Public Health, V45, P37, DOI 10.3961/jpmph.2012.45.1.37
   Kim K, 2006, INT J NURS STUD, V43, P185, DOI 10.1016/j.ijnurstu.2005.02.005
   Lam LT, 2009, INJURY PREV, V15, P403, DOI 10.1136/ip.2009.021949
   Lester David, 2013, Int J Emerg Ment Health, V15, P179
   Lewis SP, 2012, J ADOLESCENT HEALTH, V51, P380, DOI 10.1016/j.jadohealth.2012.01.013
   Lewis Stephen P, 2012, Child Adolesc Psychiatry Ment Health, V6, P13, DOI 10.1186/1753-2000-6-13
   Lewis SP, 2011, ARCH SUICIDE RES, V15, P390, DOI 10.1080/13811118.2011.616154
   Lewis SP, 2011, PEDIATRICS, V127, pE552, DOI 10.1542/peds.2010-2317
   Lin IH, 2014, COMPR PSYCHIAT, V55, P504, DOI 10.1016/j.comppsych.2013.11.012
   Lloyd J, 2016, INT GAMBL STUD, V16, P408, DOI 10.1080/14459795.2016.1214166
   Mar MY, 2014, J TECHNOL HUMAN SERV, V32, P312, DOI 10.1080/15228835.2014.943457
   McDermott E., 2015, ASKING HELP ONLINE L
   McDermott E, 2013, SEX RES SOC POLICY, V10, P125, DOI 10.1007/s13178-012-0108-z
   Messias E, 2011, SUICIDE LIFE-THREAT, V41, P307, DOI 10.1111/j.1943-278X.2011.00030.x
   Messina ES, 2011, CYBERPSYCH BEH SOC N, V14, P161, DOI 10.1089/cyber.2010.0025
   Minkkinen J, 2017, SUICIDE LIFE-THREAT, V47, P14, DOI 10.1111/sltb.12258
   Mitchell KJ, 2007, PREV MED, V45, P392, DOI 10.1016/j.ypmed.2007.05.008
   Mok K, 2016, DIGITAL HLTH, P2
   O'Connor RC, 2014, J AFFECT DISORDERS, V159, P46, DOI 10.1016/j.jad.2014.02.015
   Owens C, 2012, HLTH EXPECTATIONS, V18, P81
   Padmanathan P, 2016, LANCET, V388, P2
   Park S, 2013, AUST NZ J PSYCHIAT, V47, P153, DOI 10.1177/0004867412463613
   Pirkis J, 2009, SUICIDE LIFE-THREAT, V39, P190, DOI 10.1521/suli.2009.39.2.190
   Popay J., 2006, GUIDANCE CONDUCT NAR
   Robertson L, 2012, CRISIS, V33, P239, DOI 10.1027/0227-5910/a000140
   Saulsberry A, 2013, J CAN ACAD CHILD ADO, V22, P106
   Sharkey Siobhan, 2012, Commun Med, V9, P71
   Singaravelui V, 2015, CRISIS, V36, P211, DOI 10.1027/0227-5910/a000307
   Smithson J, 2011, QUAL HEALTH RES, V21, P1567, DOI 10.1177/1049732311413784
   Smithson J, 2011, DISCOURSE STUD, V13, P487, DOI 10.1177/1461445611403356
   Sternudd HT, 2012, J YOUTH STUD, V15, P421, DOI 10.1080/13676261.2012.663894
   Sueki H, 2015, J AFFECT DISORDERS, V170, P155, DOI 10.1016/j.jad.2014.08.047
   Sueki H, 2012, DEATH STUD, V36, P565, DOI 10.1080/07481187.2011.584012
   Westerlund M, 2013, NORD REV, V34, P35, DOI 10.2478/nor-2013-0052
   Whitlock J, 2013, ARCH SUICIDE RES, V17, P20, DOI 10.1080/13811118.2013.748405
   Whitlock JL, 2006, DEV PSYCHOL, V42, P407, DOI 10.1037/0012-1649.42.3.407
   Zdanow C, 2012, AFR SOCIOL REV, V16, P81
NR 72
TC 61
Z9 63
U1 4
U2 90
PU PUBLIC LIBRARY SCIENCE
PI SAN FRANCISCO
PA 1160 BATTERY STREET, STE 100, SAN FRANCISCO, CA 94111 USA
SN 1932-6203
J9 PLOS ONE
JI PLoS One
PD AUG 16
PY 2017
VL 12
IS 8
AR e0181722
DI 10.1371/journal.pone.0181722
PG 26
WC Multidisciplinary Sciences
SC Science & Technology - Other Topics
GA FD6XW
UT WOS:000407672200011
PM 28813437
OA DOAJ Gold, Green Published
DA 2020-06-28
ER

PT J
AU Yang, B
   Pei, HB
   Chen, HC
   Liu, JM
   Xia, S
AF Yang, Bo
   Pei, Hongbin
   Chen, Hechang
   Liu, Jiming
   Xia, Shang
TI Characterizing and Discovering Spatiotemporal Social Contact Patterns
   for Healthcare
SO IEEE TRANSACTIONS ON PATTERN ANALYSIS AND MACHINE INTELLIGENCE
LA English
DT Article
DE Healthcare; epidemic modeling; spatiotemporal social contact; tensor
   deconvolution; heterogeneous data mining
ID INFLUENZA; SPREAD; MODELS; METAPOPULATION; INFECTIONS
AB During an epidemic, the spatial, temporal and demographic patterns of disease transmission are determined by multiple factors. In addition to the physiological properties of the pathogens and hosts, the social contact of the host population, which characterizes the reciprocal exposures of individuals to infection according to their demographic structure and various social activities, are also pivotal to understanding and predicting the prevalence of infectious diseases. How social contact is measured will affect the extent to which we can forecast the dynamics of infections in the real world. Most current work focuses on modeling the spatial patterns of static social contact. In this work, we use a novel perspective to address the problem of how to characterize and measure dynamic social contact during an epidemic. We propose an epidemic-model-based tensor deconvolution framework in which the spatiotemporal patterns of social contact are represented by the factors of the tensors. These factors can be discovered using a tensor deconvolution procedure with the integration of epidemic models based on rich types of data, mainly heterogeneous outbreak surveillance data, socio-demographic census data and physiological data from medical reports. Using reproduction models that include SIR/SIS/SEIR/SEIS models as case studies, the efficacy and applications of the proposed framework are theoretically analyzed, empirically validated and demonstrated through a set of rigorous experiments using both synthetic and real-world data.
C1 [Yang, Bo; Pei, Hongbin; Chen, Hechang] Jilin Univ, Coll Comp Sci & Technol, Changchun 130012, Peoples R China.
   [Yang, Bo; Pei, Hongbin; Chen, Hechang] Jilin Univ, Minist Educ, Key Lab Symbol Computat & Knowledge Engineer, Changchun 130012, Jilin, Peoples R China.
   [Liu, Jiming] Hong Kong Baptist Univ, Dept Comp Sci, Hong Kong, Hong Kong, Peoples R China.
   [Xia, Shang] Chinese CDC, Natl Inst Parasit Dis, Shanghai 200025, Peoples R China.
RP Yang, B (reprint author), Jilin Univ, Coll Comp Sci & Technol, Changchun 130012, Peoples R China.; Yang, B (reprint author), Jilin Univ, Minist Educ, Key Lab Symbol Computat & Knowledge Engineer, Changchun 130012, Jilin, Peoples R China.
EM ybo@jlu.edu.cn; peihb15@mails.jlu.edu.cn; chenhc14@mails.jlu.edu.cn;
   jiming@comp.hkbu.edu.hk; shangxia@outlook.com
RI Chen, Hechang/Y-7950-2018
OI Chen, Hechang/0000-0001-7835-9556; Pei, Hongbin/0000-0002-7157-9959
FU National Natural Science Foundation of ChinaNational Natural Science
   Foundation of China [61572226, 61133011, 61373053, 61300146, 81273192];
   Jilin Province Natural Science Foundation [20150101052JC]; Hong Kong
   Research Grants CouncilHong Kong Research Grants Council
   [RGC/HKBU211212, RGC/HKBU12202415]
FX Jiming Liu is the corresponding author. The authors would like to thank
   the handling editor and the anonymous reviewers for their constructive
   comments. This work was funded by National Natural Science Foundation of
   China under grants 61572226, 61133011, 61373053, 61300146 and 81273192,
   Jilin Province Natural Science Foundation under grant 20150101052JC, and
   Hong Kong Research Grants Council under grant RGC/HKBU211212 and
   RGC/HKBU12202415. A preliminary version of this work was published in
   the Proceeding of 14th IEEE International Conference on Data Mining [1].
CR [Anonymous], 2010, SUMMARY REPORT SURVE
   Baguelin M, 2010, VACCINE, V28, P2370, DOI 10.1016/j.vaccine.2010.01.002
   Caley P, 2008, J R SOC INTERFACE, V5, P631, DOI 10.1098/rsif.2007.1197
   Chen F, 2013, PLOS ONE, V8, DOI 10.1371/journal.pone.0052814
   Chowell G, 2008, EPIDEMIOL INFECT, V136, P852, DOI 10.1017/S0950268807009144
   Dimitrov N. B., 2010, INFORMS TUTORIALS OP, V7, P1
   Duchenne O, 2011, IEEE T PATTERN ANAL, V33, P2383, DOI 10.1109/TPAMI.2011.110
   Eubank S, 2004, NATURE, V429, P180, DOI 10.1038/nature02541
   Eubank S, 2006, DIMACS SER DISCRET M, V70, P181
   Fenichel EP, 2013, PLOS ONE, V8, DOI 10.1371/journal.pone.0058249
   Ferguson N, 2007, NATURE, V446, P733, DOI 10.1038/446733a
   Fumanelli L, 2012, PLOS COMPUT BIOL, V8, DOI 10.1371/journal.pcbi.1002673
   GARNETT GP, 1992, EPIDEMIOL INFECT, V108, P495, DOI 10.1017/S0950268800050007
   Giraldo JO, 2008, EPIDEMIOL INFECT, V136, P679, DOI 10.1017/S0950268807009260
   Hsieh YH, 2010, BMC INFECT DIS, V10, DOI 10.1186/1471-2334-10-106
   Hui P, 2008, PHILOS T R SOC A, V366, P2005, DOI 10.1098/rsta.2008.0010
   Iozzi F, 2010, PLOS COMPUT BIOL, V6, DOI 10.1371/journal.pcbi.1001021
   Keeling MJ, 2008, MODELING INFECT DIS
   Kretzschmar M, 2010, STAT BIOL HEALTH, P209, DOI 10.1007/978-0-387-93835-6_12
   Lau SKP, 2009, J CLIN MICROBIOL, V47, P2344, DOI 10.1128/JCM.00924-09
   Lee S.I., 2006, P NAT C ART INT, V21, P401
   Liu JM, 2011, J MED SYST, V35, P1153, DOI 10.1007/s10916-011-9734-x
   Melegaro A, 2011, EPIDEMICS-NETH, V3, P143, DOI 10.1016/j.epidem.2011.04.001
   Meloni S, 2011, SCI REP-UK, V1, DOI 10.1038/srep00062
   Molinari NAM, 2007, VACCINE, V25, P5086, DOI 10.1016/j.vaccine.2007.03.046
   Mossong J, 2008, PLOS MED, V5, P381, DOI 10.1371/journal.pmed.0050074
   PATTERSON KD, 1991, B HIST MED, V65, P4
   Poletti P, 2011, PLOS ONE, V6, DOI 10.1371/journal.pone.0016460
   Porter AT, 2013, BIOMETRICS, V69, P101, DOI 10.1111/j.1541-0420.2012.01809.x
   Potter GE, 2012, ANN APPL STAT, V6, P1, DOI 10.1214/11-AOAS505
   Salathe M, 2010, P NATL ACAD SCI USA, V107, P22020, DOI 10.1073/pnas.1009094108
   Stehle J, 2011, PLOS ONE, V6, DOI 10.1371/journal.pone.0023176
   Wallinga J, 2010, P NATL ACAD SCI USA, V107, P923, DOI 10.1073/pnas.0908491107
   Wang B, 2012, SCI REP-UK, V2, DOI 10.1038/srep00887
   Watts DJ, 1998, NATURE, V393, P440, DOI 10.1038/30918
   Wu JT, 2010, CLIN INFECT DIS, V51, P1184, DOI 10.1086/656740
   Wu JT, 2010, EMERG INFECT DIS, V16, P538, DOI 10.3201/eid1603.091216
   Xia S, 2013, PLOS ONE, V8, DOI 10.1371/journal.pone.0065271
   Yang B, 2014, IEEE DATA MINING, P630, DOI 10.1109/ICDM.2014.11
NR 39
TC 3
Z9 3
U1 2
U2 12
PU IEEE COMPUTER SOC
PI LOS ALAMITOS
PA 10662 LOS VAQUEROS CIRCLE, PO BOX 3014, LOS ALAMITOS, CA 90720-1314 USA
SN 0162-8828
EI 1939-3539
J9 IEEE T PATTERN ANAL
JI IEEE Trans. Pattern Anal. Mach. Intell.
PD AUG
PY 2017
VL 39
IS 8
BP 1532
EP 1546
DI 10.1109/TPAMI.2016.2605095
PG 15
WC Computer Science, Artificial Intelligence; Engineering, Electrical &
   Electronic
SC Computer Science; Engineering
GA EZ3JD
UT WOS:000404606300004
PM 27608452
DA 2020-06-28
ER

PT J
AU Yu, D
   Lin, QY
   Chiu, APY
   He, DH
AF Yu, Duo
   Lin, Qianying
   Chiu, Alice P. Y.
   He, Daihai
TI Effects of reactive social distancing on the 1918 influenza pandemic
SO PLOS ONE
LA English
DT Article
ID PUBLIC-HEALTH MEASURES; TIME-SERIES; DYNAMICS; TRANSMISSION; IMMUNITY;
   DISEASE; MODELS; MORTALITY; INFERENCE; EPIDEMIC
AB The 1918 influenza pandemic was characterized by multiple epidemic waves. We investigated reactive social distancing, a form of behavioral response where individuals avoid potentially infectious contacts in response to available information on an ongoing epidemic or pandemic. We modelled its effects on the three influenza waves in the United Kingdom. In previous studies, human behavioral response was modelled by a Power function of the proportion of recent influenza mortality in a population, and by a Hill function, which is a function of the number of recent influenza mortality. Using a simple epidemic model with a Power function and one common set of parameters, we provided a good model fit for the observed multiple epidemic waves in London boroughs, Birmingham and Liverpool. We further applied the model parameters from these three cities to all 334 administrative units in England and Wales and including the population sizes of individual administrative units. We computed the Pearson's correlation between the observed and simulated for each administrative unit. We found a median correlation of 0.636, indicating that our model predictions are performing reasonably well. Our modelling approach is an improvement from previous studies where separate models are fitted to each city. With the reduced number of model parameters used, we achieved computational efficiency gain without over-fitting the model. We also showed the importance of reactive behavioral distancing as a potential non-pharmaceutical intervention during an influenza pandemic. Our work has both scientific and public health significance.
C1 [Yu, Duo; Lin, Qianying; Chiu, Alice P. Y.; He, Daihai] Hong Kong Polytech Univ, Dept Appl Math, Kowloon, Hong Kong, Peoples R China.
   [Yu, Duo] Univ Texas Hlth Sci Ctr Houston, Sch Publ Hlth, Dept Biostat, Houston, TX 77030 USA.
RP Chiu, APY; He, DH (reprint author), Hong Kong Polytech Univ, Dept Appl Math, Kowloon, Hong Kong, Peoples R China.
EM alice.py.chiu@polyu.edu.hk; daihai.he@polyu.edu.hk
OI He, Daihai/0000-0003-3253-654X
FU General Research Fund (Early Career Scheme) from Hong Kong Research
   Grants Council [PolyU 251001/14M]; Hong Kong Polytechnic UniversityHong
   Kong Polytechnic University
FX DH was supported by General Research Fund (Early Career Scheme) from
   Hong Kong Research Grants Council (PolyU 251001/14M) and Start-up Fund
   for New Recruits from Hong Kong Polytechnic University.
CR Barry JM, 2004, J TRANSL MED, V2, P3, DOI DOI 10.1186/1479-5876-2-3
   Bhadra A, 2010, J R STAT SOC B, V72, P314, DOI DOI 10.1111/J.1467-9868.2009.00736.X
   Bhadra A, 2011, J AM STAT ASSOC, V106, P440, DOI 10.1198/jasa.2011.ap10323
   Blackwood JC, 2013, P NATL ACAD SCI USA, V110, P20837, DOI 10.1073/pnas.1308817110
   Blackwood JC, 2013, P NATL ACAD SCI USA, V110, P9595, DOI 10.1073/pnas.1220908110
   Blake IM, 2014, P NATL ACAD SCI USA, V111, P10604, DOI 10.1073/pnas.1323688111
   Bolton KJ, 2014, EPIDEMICS-NETH, V8, P18, DOI 10.1016/j.epidem.2014.07.004
   Bootsma MCJ, 2007, P NATL ACAD SCI USA, V104, P7588, DOI 10.1073/pnas.0611071104
   Breto C, 2014, STAT PROBABIL LETT, V91, P20, DOI 10.1016/j.spl.2014.04.003
   Breto C, 2009, ANN APPL STAT, V3, P319, DOI 10.1214/08-AOAS201
   Caley P, 2008, J R SOC INTERFACE, V5, P631, DOI 10.1098/rsif.2007.1197
   Camacho A, 2011, P ROY SOC B-BIOL SCI, V278, P3635, DOI 10.1098/rspb.2011.0300
   Chowell G, 2004, J THEOR BIOL, V229, P119, DOI 10.1016/j.jtbi.2004.03.006
   Chowell G, 2008, P ROY SOC B-BIOL SCI, V275, P501, DOI 10.1098/rspb.2007.1477
   d'Onofrio A, 2007, THEOR POPUL BIOL, V71, P301, DOI 10.1016/j.tpb.2007.01.001
   Diekmann O., 2000, MATH EPIDEMIOLOGY IN
   Earn DJD, 2012, ANN INTERN MED, V156, P173, DOI 10.7326/0003-4819-156-3-201202070-00005
   Eggo RM, 2011, J R SOC INTERFACE, V8, P233, DOI 10.1098/rsif.2010.0216
   Gani R, 2005, EMERG INFECT DIS, V11, P1355
   He DH, 2013, P ROY SOC B-BIOL SCI, V280, DOI 10.1098/rspb.2013.1345
   He DH, 2011, THEOR ECOL-NETH, V4, P283, DOI 10.1007/s12080-011-0123-3
   He DH, 2010, J R SOC INTERFACE, V7, P271, DOI 10.1098/rsif.2009.0151
   Ionides EL, 2006, P NATL ACAD SCI USA, V103, P18438, DOI 10.1073/pnas.0603181103
   Ionides EL, 2011, ANN STAT, V39, P1776, DOI 10.1214/11-AOS886
   Ionides EL, 2011, STAT SCI, V26, P49, DOI 10.1214/11-STS345C
   Johnson N, 2011, SN4350 UK DAT SERV
   Johnson NPAS, 2002, B HIST MED, V76, P105, DOI 10.1353/bhm.2002.0022
   Keeling M., 2007, MODELING INFECT DIS
   King AA, 2008, NATURE, V454, P877, DOI 10.1038/nature07084
   King AA, 2015, P ROY SOC B-BIOL SCI, V282, DOI 10.1098/rspb.2015.0347
   Laneri K, 2010, PLOS COMPUT BIOL, V6, DOI 10.1371/journal.pcbi.1000898
   Lavine JS, 2012, EXPERT REV VACCINES, V11, P1319, DOI [10.1586/erv.12.109, 10.1586/ERV.12.109]
   Ma JL, 2006, B MATH BIOL, V68, P679, DOI 10.1007/s11538-005-9047-7
   Mathews JD, 2007, PLOS ONE, V2, DOI 10.1371/journal.pone.0001220
   Merler S, 2008, J THEOR BIOL, V254, P499, DOI 10.1016/j.jtbi.2008.06.004
   Mills CE, 2004, NATURE, V432, P904, DOI 10.1038/nature03063
   Nishiura H, 2014, EUROSURVEILLANCE, V19, P5, DOI 10.2807/1560-7917.ES2014.19.36.20894
   Poletti P, 2009, J THEOR BIOL, V260, P31, DOI 10.1016/j.jtbi.2009.04.029
   Roy M, 2013, PLOS NEGLECT TROP D, V7, DOI 10.1371/journal.pntd.0001979
   Shrestha S, 2013, SCI TRANSL MED, V5, DOI 10.1126/scitranslmed.3005982
   van den Driessche P, 2002, MATH BIOSCI, V180, P29, DOI 10.1016/S0025-5564(02)00108-6
   Zhou J, 2013, STAT PROBABIL LETT, V83, P1448, DOI 10.1016/j.spl.2013.01.032
NR 42
TC 2
Z9 2
U1 2
U2 3
PU PUBLIC LIBRARY SCIENCE
PI SAN FRANCISCO
PA 1160 BATTERY STREET, STE 100, SAN FRANCISCO, CA 94111 USA
SN 1932-6203
J9 PLOS ONE
JI PLoS One
PD JUL 12
PY 2017
VL 12
IS 7
AR e0180545
DI 10.1371/journal.pone.0180545
PG 16
WC Multidisciplinary Sciences
SC Science & Technology - Other Topics
GA FA7TK
UT WOS:000405649600033
PM 28704460
OA DOAJ Gold, Green Published
DA 2020-06-28
ER

PT J
AU Chu, CY
   de Silva, UC
   Guo, JP
   Wang, Y
   Wen, L
   Lee, VJ
   Li, SL
   Huang, LY
AF Chu, Chen-Yi
   de Silva, U. Chandimal
   Guo, Jin-Peng
   Wang, Yong
   Wen, Liang
   Lee, Vernon J.
   Li, Shen-Long
   Huang, Liu-Yu
TI Combined interventions for mitigation of an influenza A (H1N1) 2009
   outbreak in a physical training camp in Beijing, China
SO INTERNATIONAL JOURNAL OF INFECTIOUS DISEASES
LA English
DT Article
DE Intervention; Mitigation; 2009 H1N1 Influenza; Outbreak
ID PANDEMIC INFLUENZA; OSELTAMIVIR; PROPHYLAXIS; INFECTIONS; VIRUS; US
AB Objectives: Many studies have suggested the effectiveness of single control measures in the containment and mitigation of pandemic influenza A (H1N1) 2009. The effects of combined interventions by multiple control measures in reducing the impact of an influenza A (H1N1) 2009 outbreak in a closed physical training camp in Beijing, China were evaluated.
   Methods: Oseltamivir was prescribed for the treatment of confirmed cases and possible cases and as prophylaxis for all other participants in this training camp. Public health control measures were applied simultaneously, including the isolation of patients and possible cases, personal protection and hygiene, and social distancing measures. Symptom surveillance of all participants was initiated, and the actual attack rate was calculated. For comparison, the theoretical attack rate for this outbreak was projected using the Newton-Raphson numerical method.
   Results: A total of 3256 persons were present at the physical training camp. During the outbreak, 405 (68.3%) possible cases and 26 (4.4%) confirmed cases were reported before the intervention and completed oseltamivir treatment; 162 (27.3%) possible cases were reported after the intervention and received part treatment and part prophylaxis. The other 2663 participants completed oseltamivir prophylaxis. Of the possible cases, 181 with fever >= 38.5 degrees C were isolated. The actual attack rate for this outbreak of pandemic influenza A (H1N1) 2009 was 18.2%, which is much lower than the theoretical attack rate of 80% projected.
   Conclusions: Combined interventions of large-scale antiviral ring prophylaxis and treatment and public health control measures could be applied to reduce the magnitude of influenza A (H1N1) 2009 outbreaks in closed settings. (C) 2017 The Authors. Published by Elsevier Ltd on behalf of International Society for Infectious Diseases. This is an open access article under the CC BY-NC-ND license
C1 [Chu, Chen-Yi; Guo, Jin-Peng; Wang, Yong; Wen, Liang; Li, Shen-Long; Huang, Liu-Yu] Acad Mil Med Sci, Inst Dis Control & Prevent, 20 Dong Da Jie St, Beijing 100071, Peoples R China.
   [de Silva, U. Chandimal] Osaka Univ, Suita, Osaka, Japan.
   [Lee, Vernon J.] Minist Def, Biodef Ctr, Singapore, Singapore.
RP Li, SL; Huang, LY (reprint author), Acad Mil Med Sci, Inst Dis Control & Prevent, 20 Dong Da Jie St, Beijing 100071, Peoples R China.
EM cychu33@126.com; chandi@jwh.jp; jinpengguo@126.com; 13693013596@163.com;
   wenlty@sohu.com; vernonljm@hotmail.com; lishenglong@sohu.com;
   huangly@nic.bmi.ac.cn
FU China Special Grant for Public Health and Logistic Service [AWS14R013]
FX This study was supported in part by a China Special Grant for Public
   Health and Logistic Service (AWS14R013).
CR Awofisayo A, 2009, EUROSURVEILLANCE, V14, P14
   Beijing city bureau of health, 2009, WEEKL EP REP
   Chinese Center for Disease Control and Prevention, 2009, CONF CAS INFL PAND H
   Chinese Center for Disease Control and Prevention, 2009, HLTH TOP NOV INFL H1
   Chinese Ministry of Health, 2009, SCHEM DIAGN TREATM I
   Dawood FS, 2009, NEW ENGL J MED, V360, P2605, DOI 10.1056/NEJMoa0903810
   Earhart KC, 2001, EMERG INFECT DIS, V7, P463, DOI 10.3201/eid0703.017320
   Ferguson NM, 2005, NATURE, V437, P209, DOI 10.1038/nature04017
   Fraser C, 2009, SCIENCE, V324, P1557, DOI 10.1126/science.1176062
   Goldstein E, 2010, BMC INFECT DIS, V10, DOI 10.1186/1471-2334-10-211
   Guinard A, 2009, OUTBREAK INFLUENZA H, P14
   Halder N, 2010, BMC PUBLIC HEALTH, V10, DOI 10.1186/1471-2458-10-168
   Hayden FG, 1999, NEW ENGL J MED, V341, P1336, DOI 10.1056/NEJM199910283411802
   KERMACK WO, 1991, B MATH BIOL, V53, P33, DOI 10.1007/BF02464423
   Lee VJ, 2010, BMC INFECT DIS, V10, DOI 10.1186/1471-2334-10-164
   Lee VJ, 2010, NEW ENGL J MED, V362, P2166, DOI 10.1056/NEJMoa0908482
   Lessler J, 2009, NEW ENGL J MED, V361, P2628, DOI 10.1056/NEJMoa0906089
   Ling LM, 2010, CLIN INFECT DIS, V50, P963, DOI 10.1086/651083
   Liu PY, 2009, J MICROBIOL IMMUNOL, V42, P114
   Liu W, 2010, CLIN INFECT DIS, V50, P1359, DOI 10.1086/652143
   Longini IM, 2005, SCIENCE, V309, P1083, DOI 10.1126/science.1115717
   McBryde E, 2009, EURO SURVEILL   0516, P14
   Nuno M, 2007, J R SOC INTERFACE, V4, P505, DOI 10.1098/rsif.2006.0186
   Silva de UC, 2009, EUROSURVEILLANCE, P14
   Tracht SM, 2010, PLOS ONE, V5, DOI 10.1371/journal.pone.0009018
   van Boven M, 2010, PLOS ONE, V5, DOI 10.1371/journal.pone.0011442
   Wu JT, 2010, EMERG INFECT DIS, V16, P538, DOI 10.3201/eid1603.091216
NR 27
TC 1
Z9 1
U1 0
U2 1
PU ELSEVIER SCI LTD
PI OXFORD
PA THE BOULEVARD, LANGFORD LANE, KIDLINGTON, OXFORD OX5 1GB, OXON, ENGLAND
SN 1201-9712
EI 1878-3511
J9 INT J INFECT DIS
JI Int. J. Infect. Dis.
PD JUL
PY 2017
VL 60
BP 77
EP 82
DI 10.1016/j.ijid.2017.04.021
PG 6
WC Infectious Diseases
SC Infectious Diseases
GA FA5NJ
UT WOS:000405489800015
PM 28483722
OA DOAJ Gold
DA 2020-06-28
ER

PT J
AU Dorratoltaj, N
   Marathe, A
   Lewis, BL
   Swarup, S
   Eubank, SG
   Abbas, KM
AF Dorratoltaj, Nargesalsadat
   Marathe, Achla
   Lewis, Bryan L.
   Swarup, Samarth
   Eubank, Stephen G.
   Abbas, Kaja M.
TI Epidemiological and economic impact of pandemic influenza in Chicago:
   Priorities for vaccine interventions
SO PLOS COMPUTATIONAL BIOLOGY
LA English
DT Article
ID HEALTHY WORKING ADULTS; UNITED-STATES; COST-EFFECTIVENESS; IMMUNIZATION
   PRACTICES; ADVISORY-COMMITTEE; SEASONAL INFLUENZA; CHILDREN; AGE;
   RECOMMENDATIONS; SIMULATION
AB The study objective is to estimate the epidemiological and economic impact of vaccine interventions during influenza pandemics in Chicago, and assist in vaccine intervention priorities. Scenarios of delay in vaccine introduction with limited vaccine efficacy and limited supplies are not unlikely in future influenza pandemics, as in the 2009 H1N1 influenza pandemic. We simulated influenza pandemics in Chicago using agent-based transmission dynamic modeling. Population was distributed among high-risk and non-high risk among 0-19, 20-64 and 65+ years subpopulations. Different attack rate scenarios for catastrophic (30.15%), strong (21.96%), and moderate (11.73%) influenza pandemics were compared against vaccine intervention scenarios, at 40% coverage, 40% efficacy, and unit cost of $28.62. Sensitivity analysis for vaccine compliance, vaccine efficacy and vaccine start date was also conducted. Vaccine prioritization criteria include risk of death, total deaths, net benefits, and return on investment. The risk of death is the highest among the high-risk 65+ years subpopulation in the catastrophic influenza pandemic, and highest among the high-risk 0-19 years subpopulation in the strong and moderate influenza pandemics. The proportion of total deaths and net benefits are the highest among the high-risk 20-64 years subpopulation in the catastrophic, strong and moderate influenza pandemics. The return on investment is the highest in the high-risk 0-19 years subpopulation in the catastrophic, strong and moderate influenza pandemics. Based on risk of death and return on investment, high-risk groups of the three age group subpopulations can be prioritized for vaccination, and the vaccine interventions are cost saving for all age and risk groups. The attack rates among the children are higher than among the adults and seniors in the catastrophic, strong, and moderate influenza pandemic scenarios, due to their larger social contact network and homophilous interactions in school. Based on return on investment and higher attack rates among children, we recommend prioritizing children (0-19 years) and seniors (65+ years) after high-risk groups for influenza vaccination during times of limited vaccine supplies. Based on risk of death, we recommend prioritizing seniors (65+ years) after high-risk groups for influenza vaccination during times of limited vaccine supplies.
C1 [Dorratoltaj, Nargesalsadat; Eubank, Stephen G.; Abbas, Kaja M.] Virginia Tech, Dept Populat Hlth Sci, Blacksburg, VA 24061 USA.
   [Marathe, Achla; Lewis, Bryan L.; Swarup, Samarth; Eubank, Stephen G.] Virginia Tech, Biocomplex Inst, Network Dynam & Simulat Sci Lab, Blacksburg, VA USA.
RP Abbas, KM (reprint author), Virginia Tech, Dept Populat Hlth Sci, Blacksburg, VA 24061 USA.
EM kaja.abbas@vt.edu
RI Eubank, Stephen/D-7497-2011
OI Eubank, Stephen/0000-0002-7177-309X; Lewis, Bryan/0000-0003-0793-6082;
   Abbas, Kaja/0000-0003-0563-1576
FU NIH NIGMSUnited States Department of Health & Human ServicesNational
   Institutes of Health (NIH) - USANIH National Institute of General
   Medical Sciences (NIGMS) [R01GM109718]; NSF-ICES [1216000]; NSF NRT-DESE
   [1545362]; DTRAUnited States Department of DefenseDefense Threat
   Reduction Agency [HDTRA1-11-1-0016, HDTRA1-11-D-0016-0001]
FX This study is supported by NIH NIGMS R01GM109718, NSF-ICES 1216000, NSF
[truncated: 2,567,993 more chars]
