# Supplementary material for: The Impact of Risk Perception on Social Distancing during the COVID-19 Pandemic in China
Source: Int J Environ Res Public Health. 2020 Aug 27;17(17):6256. doi: 10.3390/ijerph17176256 (PMC7503995; doi:10.3390/ijerph17176256)
Supplement: Supplementary file 1 [file ijerph-17-06256-s001.zip › Supplementary/HLR analysis.xlsx]

## Sheet: Fig.4
SC	SP	SD
Safety Climate low	Low	-0.54
Safety Climate low		-0.2731
Safety Climate low	High	-0.0062
	Low	-0.0849
		0.049
	High	0.1828
Safety Climate high	Low	0.3125
Safety Climate high		0.3302
Safety Climate high	High	0.3479
SC	SP	SD
-0.6329	-0.9656	-0.54
-0.6329	0	-0.2731
-0.6329	0.9655	-0.0062
0	-0.9656	-0.0849
0	0	0.049
0	0.9655	0.1828
0.5526	-0.9656	0.3125
0.5526	0	0.3302
0.5526	0.9655	0.3479

## Sheet: result 1
Model Summary
Model	R	R Square	Adjusted R Square	Std. Error of the Estimate	Change Statistics
					R Square Change	F Change	df1	df2	Sig. F Change
1	.645a	0.417	0.413	0.52564	0.417	112.096	2	314	0
2	.683b	0.467	0.462	0.50319	0.05	29.652	1	313	0
a Predictors: (Constant), ZSC, ZRP
b Predictors: (Constant), ZSC, ZRP, RP×SC

## Sheet: result 2
ANOVAa
Model	Sum of Squares		df	Mean Square	F	Sig.
1	Regression	61.945	2	30.972	112.096	.000b
	Residual	86.759	314	0.276
	Total	148.704	316
2	Regression	69.453	3	23.151	91.434	.000c
	Residual	79.251	313	0.253
	Total	148.704	316
a Dependent Variable: ZSD
b Predictors: (Constant), ZSC, ZRP
c Predictors: (Constant), ZSC, ZRP, RP×SC

## Sheet: result 3
Coefficientsa
Model	Unstandardized Coefficients		Standardized Coefficients		t	Sig.	95.0% Confidence Interval for B		Collinearity Statistics
		B	Std. Error	Beta			Lower Bound	Upper Bound	Tolerance	VIF
1	(Constant)	-1.927e-06	0.03		0	1	-0.058	0.058
	ZRP	0.117	0.033	0.165	3.557	0	0.052	0.182	0.864	1.158
	ZSC	0.614	0.05	0.566	12.205	0	0.515	0.712	0.864	1.158
2	(Constant)	0.049	0.03		1.651	0.1	-0.009	0.107
	ZRP	0.139	0.032	0.195	4.362	0	0.076	0.201	0.851	1.176
	ZSC	0.509	0.052	0.469	9.82	0	0.407	0.611	0.745	1.342
	RP×SC	-0.218	0.04	-0.242	-5.445	0	-0.296	-0.139	0.862	1.16
a Dependent Variable: ZSD

## Sheet: result 4
Coefficientsa
Model	Variables	Unstandardized Coefficients		Standardized Coefficients	t	Sig.	Collinearity Statistics
		B	Std. Error	Beta			Tolerance	VIF
1	RP	0.126	0.034	0.178	3.749	0	0.831	1.204
	SC	0.627	0.051	0.579	12.267	0	0.839	1.193
	age	-0.024	0.019	-0.063	-1.279	0.202	0.77	1.298
	profession	0.005	0.012	0.018	0.397	0.691	0.914	1.094
	education	0.005	0.021	0.011	0.254	0.8	0.965	1.036
	homeplace	0.023	0.022	0.05	1.07	0.285	0.857	1.167
2	RP	0.144	0.032	0.203	4.451	0	0.822	1.217
	SC	0.519	0.053	0.479	9.812	0	0.718	1.393
	age	-0.017	0.018	-0.044	-0.937	0.349	0.766	1.305
	profession	0.002	0.011	0.01	0.22	0.826	0.913	1.096
	education	0.001	0.02	0.002	0.037	0.97	0.964	1.038
	homeplace	0.029	0.021	0.061	1.373	0.171	0.855	1.17
	RP×SC	-0.218	0.04	-0.242	-5.379	0	0.847	1.181
