# Supplementary material for: The Impact of Risk Perception on Social Distancing during the COVID-19 Pandemic in China
Source: Int J Environ Res Public Health. 2020 Aug 27;17(17):6256. doi: 10.3390/ijerph17176256 (PMC7503995; doi:10.3390/ijerph17176256)
Supplement: Supplementary file 1 [file ijerph-17-06256-s001.zip › Supplementary/Questionnaire data.xlsx]

## Sheet: Sav_data_20200523
IP	city	gender	age	profession	education	homeplace	RP1	RP2	RP3	RP4	PU1	PU2	PU3	PU4	SD1	SD2	SD3	SD4	SC1	SC2	SC3	SC4	SC5	SC6	RP	PU	SD	SC	ZRP	ZPU	ZSD	ZSC	RP×SC
103.43.195.164	广东省深圳市 BGP数据中心	1	3	7	4	0	5	5	5	4	5	5	5	5	5	5	5	5	4	4	4	4	5	5	4.75	5	5	4.33333	1.0662	0.3943	0.4519	-0.114067	-0.121618
117.181.249.152	广西 移动	1	3	7	4	1	4	5	4	4	5	5	5	5	4	4	4	4	5	5	5	5	5	5	4.25	5	4	5	0.5662	0.3943	-0.5481	0.5526	0.312882
171.113.180.232	湖北省 电信	0	3	7	4	1	2	2	3	3	3	3	3	3	5	5	5	3	5	4	5	5	5	5	2.5	3	4.5	4.83333	-1.1838	-1.6057	-0.0481	0.385933	-0.456868
183.92.248.51	湖北省随州市 联通	1	4	5	4	0	5	4	4	5	4	4	4	4	4	4	4	4	4	5	4	4	4	4	4.5	4	4	4.16667	0.8162	-0.6057	-0.5481	-0.280733	-0.229135
223.116.23.225	新疆巴音郭楞州 移动	0	2	7	4	0	1	5	1	1	5	5	5	5	4	5	3	3	5	5	5	4	4	4	2	5	3.75	4.5	-1.6838	0.3943	-0.7981	0.0526	-0.0885679
183.95.197.182	湖北省十堰市 联通	0	3	9	3	4	1	4	3	4	4	4	5	4	5	5	5	5	3	5	3	4	3	3	3	4.25	5	3.5	-0.6838	-0.3557	0.4519	-0.9474	0.647832
125.39.46.59	天津市 联通	1	3	9	2	4	3	3	3	4	3	3	4	3	4	4	4	4	4	4	4	4	4	4	3.25	3.25	4	4	-0.4338	-1.3557	-0.5481	-0.4474	0.194082
106.61.121.73	云南省 电信	1	5	5	4	0	2	2	3	2	1	2	2	3	1	1	3	1	4	2	3	3	3	3	2.25	2	1.5	3	-1.4338	-2.6057	-3.0481	-1.4474	2.07528
223.104.238.134	云南省丽江市 移动	0	3	7	4	0	3	5	3	2	5	4	4	4	5	5	3	4	5	4	5	4	4	3	3.25	4.25	4.25	4.16667	-0.4338	-0.3557	-0.2981	-0.280733	0.121782
120.202.35.10	湖北省襄阳市 移动	0	2	7	4	3	5	5	5	5	4	5	5	5	4	4	4	5	5	5	5	3	3	3	5	4.75	4.25	4	1.3162	0.1443	-0.2981	-0.4474	-0.588868
117.136.85.53	云南省昆明市 移动数据上网公共出口	1	3	8	3	0	1	3	5	4	5	5	5	5	5	5	5	5	5	5	5	4	5	5	3.25	5	5	4.83333	-0.4338	0.3943	0.4519	0.385933	-0.167418
183.225.51.30	云南省 移动	1	2	7	4	3	4	4	3	3	5	5	5	5	5	5	5	5	5	5	5	5	5	5	3.5	5	5	5	-0.1838	0.3943	0.4519	0.5526	-0.101568
157.255.246.25	广东省深圳市 联通	1	2	7	3	3	5	5	3	5	5	5	5	5	5	5	5	5	5	5	5	5	5	5	4.5	5	5	5	0.8162	0.3943	0.4519	0.5526	0.451032
223.104.29.78	宁夏 移动数据上网公共出口	1	8	2	2	4	5	5	1	2	4	5	5	5	5	5	4	5	5	5	5	5	5	4	3.25	4.75	4.75	4.83333	-0.4338	0.1443	0.2019	0.385933	-0.167418
223.104.20.231	湖北省 移动数据上网公共出口	1	3	2	1	0	1	2	3	2	5	5	5	5	5	5	5	5	5	5	5	5	5	5	2	5	5	5	-1.6838	0.3943	0.4519	0.5526	-0.930468
58.213.91.18	江苏省南京市 电信	0	3	9	2	1	4	5	3	4	5	5	5	5	5	5	5	5	4	4	4	3	2	2	4	5	5	3.16667	0.3162	0.3943	0.4519	-1.28073	-0.404968
223.104.169.186	江西省吉安市 移动	0	2	9	3	0	4	4	1	1	3	3	4	4	3	3	3	5	5	3	4	3	4	3	2.5	3.5	3.5	3.66667	-1.1838	-1.1057	-1.0481	-0.780733	0.924232
114.223.5.222	江苏省无锡市 电信	0	2	3	2	1	4	4	4	4	5	5	5	5	5	5	5	5	5	5	5	5	5	5	4	5	5	5	0.3162	0.3943	0.4519	0.5526	0.174732
117.136.29.176	青海省 移动数据上网公共出口	0	2	7	4	2	1	5	2	1	5	4	5	5	5	5	5	5	5	4	5	5	5	5	2.25	4.75	5	4.83333	-1.4338	0.1443	0.4519	0.385933	-0.553351
123.244.144.111	辽宁省盘锦市 电信	0	2	2	3	0	5	5	5	5	5	5	5	5	5	5	5	5	5	5	5	5	5	5	5	5	5	5	1.3162	0.3943	0.4519	0.5526	0.727332
223.104.37.166	安徽省合肥市 移动	0	7	5	1	4	3	4	4	4	4	4	5	5	5	5	3	5	5	5	5	4	4	4	3.75	4.5	4.5	4.5	0.0662	-0.1057	-0.0481	0.0526	0.00348212
101.69.72.75	浙江省湖州市 联通	1	3	7	4	1	4	5	4	5	5	5	5	5	4	4	4	4	5	5	5	4	4	4	4.5	5	4	4.5	0.8162	0.3943	-0.5481	0.0526	0.0429321
103.43.195.190	广东省深圳市 BGP数据中心	0	5	9	1	0	4	4	4	3	3	4	4	4	4	5	2	3	2	4	3	3	2	4	3.75	3.75	3.5	3	0.0662	-0.8557	-1.0481	-1.4474	-0.0958179
223.104.96.200	贵州省 移动	0	2	1	3	0	5	5	5	5	5	5	5	5	5	5	5	5	5	1	5	5	5	5	5	5	5	4.33333	1.3162	0.3943	0.4519	-0.114067	-0.150135
220.194.106.94	天津市 联通	0	3	1	3	0	4	3	4	3	4	4	3	4	5	5	5	4	5	4	5	5	5	3	3.5	3.75	4.75	4.5	-0.1838	-0.8557	0.2019	0.0526	-0.00966788
218.26.55.42	山西省晋城市 联通	0	6	9	9	0	3	5	4	4	5	5	5	5	5	5	4	5	5	5	5	5	5	5	4	5	4.75	5	0.3162	0.3943	0.2019	0.5526	0.174732
123.151.77.73	天津市 电信IDC机房	0	3	6	3	0	4	5	3	3	3	5	5	5	5	5	3	5	5	5	5	5	3	3	3.75	4.5	4.5	4.33333	0.0662	-0.1057	-0.0481	-0.114067	-0.00755121
183.225.20.13	云南省 移动	1	3	1	4	3	2	5	3	4	5	5	5	5	5	5	5	5	5	4	5	5	4	4	3.5	5	5	4.5	-0.1838	0.3943	0.4519	0.0526	-0.00966788
119.181.198.98	山东省淄博市 联通	1	3	7	4	0	5	5	4	5	5	5	5	5	5	5	5	5	4	4	5	4	4	4	4.75	5	5	4.16667	1.0662	0.3943	0.4519	-0.280733	-0.299318
183.95.248.140	湖北省荆门市 联通	1	3	9	4	2	2	4	3	4	5	5	5	5	4	4	3	5	4	4	4	4	4	4	3.25	5	4	4	-0.4338	0.3943	-0.5481	-0.4474	0.194082
123.151.76.248	天津市 电信IDC机房	1	3	2	4	0	1	3	2	2	5	5	4	4	5	2	5	5	5	5	5	4	4	5	2	4.5	4.25	4.66667	-1.6838	-0.1057	-0.2981	0.219267	-0.369201
223.104.36.197	安徽省 移动	0	2	7	1	0	4	4	4	4	4	4	3	3	3	3	4	4	3	4	4	4	4	4	4	3.5	3.5	3.83333	0.3162	-1.1057	-1.0481	-0.614067	-0.194168
112.32.14.176	安徽省合肥市 移动	1	3	6	4	4	5	1	3	1	5	5	5	5	1	5	1	3	1	3	2	2	2	3	2.5	5	2.5	2.16667	-1.1838	0.3943	-2.0481	-2.28073	2.69993
220.194.107.222	天津市 联通	0	2	7	4	3	4	5	5	5	5	5	5	5	5	4	5	5	4	4	3	4	4	4	4.75	5	4.75	3.83333	1.0662	0.3943	0.2019	-0.614067	-0.654718
112.38.49.206	山东省聊城市 移动	0	3	7	4	1	1	5	3	2	5	5	5	5	5	5	5	5	5	5	5	5	5	4	2.75	5	5	4.83333	-0.9338	0.3943	0.4519	0.385933	-0.360385
113.96.218.51	广东省广州市 电信	1	3	7	4	0	5	5	5	5	5	5	5	5	5	4	3	5	5	5	5	5	5	5	5	5	4.25	5	1.3162	0.3943	-0.2981	0.5526	0.727332
223.104.111.195	河南省 移动	1	2	7	4	2	2	3	4	3	5	5	5	5	5	5	4	5	4	4	5	5	5	5	3	5	4.75	4.66667	-0.6838	0.3943	0.2019	0.219267	-0.149935
115.53.137.222	河南省许昌市 联通	0	3	7	4	1	5	5	3	5	5	5	5	5	3	3	1	5	5	5	5	5	5	5	4.5	5	3	5	0.8162	0.3943	-1.5481	0.5526	0.451032
171.82.211.50	湖北省武汉市 电信	1	3	7	4	2	3	5	4	5	5	5	5	5	5	5	2	5	5	4	5	3	3	5	4.25	5	4.25	4.16667	0.5662	0.3943	-0.2981	-0.280733	-0.158951
171.83.99.60	湖北省武汉市 电信	0	3	1	1	0	5	5	5	5	5	5	5	5	5	5	5	5	5	5	5	5	5	5	5	5	5	5	1.3162	0.3943	0.4519	0.5526	0.727332
39.83.175.221	山东省临沂市 联通	1	3	7	4	1	1	5	1	3	4	5	5	5	5	5	3	5	5	5	5	4	4	4	2.5	4.75	4.5	4.5	-1.1838	0.1443	-0.0481	0.0526	-0.0622679
126.208.141.71	日本 软银宽带	1	3	7	4	0	5	5	3	5	5	5	5	5	5	5	5	5	5	5	5	3	5	5	4.5	5	5	4.66667	0.8162	0.3943	0.4519	0.219267	0.178965
27.18.107.231	湖北省武汉市 电信	0	3	7	4	3	1	5	3	4	4	5	5	5	5	5	5	5	5	4	5	5	5	5	3.25	4.75	5	4.83333	-0.4338	0.1443	0.4519	0.385933	-0.167418
27.27.223.104	湖北省襄阳市 电信	1	3	7	4	0	4	5	3	3	5	5	5	5	5	5	4	5	4	3	4	4	4	4	3.75	5	4.75	3.83333	0.0662	0.3943	0.2019	-0.614067	-0.0406512
117.136.49.29	江西省 移动数据上网公共出口	1	3	7	4	0	1	4	2	3	5	4	5	5	4	4	4	5	5	3	4	4	5	5	2.5	4.75	4.25	4.33333	-1.1838	0.1443	-0.2981	-0.114067	0.135032
117.152.146.148	湖北省 移动	1	2	7	4	0	3	3	3	3	3	3	3	3	3	3	3	3	3	3	3	3	3	3	3	3	3	3	-0.6838	-1.6057	-1.5481	-1.4474	0.989732
223.104.20.16	湖北省 移动数据上网公共出口	0	2	9	0	0	4	5	5	5	5	5	5	5	5	5	5	5	5	5	5	5	5	3	4.75	5	5	4.66667	1.0662	0.3943	0.4519	0.219267	0.233782
183.208.18.252	江苏省南京市 移动	0	3	7	4	0	3	5	3	5	5	5	5	5	5	5	5	5	5	5	5	5	5	5	4	5	5	5	0.3162	0.3943	0.4519	0.5526	0.174732
110.53.86.150	湖南省衡阳市 联通	0	2	7	4	0	5	5	3	3	5	5	5	5	5	5	5	5	5	5	5	5	5	5	4	5	5	5	0.3162	0.3943	0.4519	0.5526	0.174732
36.148.49.34	北京市 移动	0	2	7	4	3	5	3	3	3	5	5	4	5	5	5	5	5	4	3	3	4	3	3	3.5	4.75	5	3.33333	-0.1838	0.1443	0.4519	-1.11407	0.204765
101.226.225.86	上海市 电信	0	2	7	1	2	3	5	5	5	4	5	5	5	5	5	5	5	4	4	5	5	5	5	4.5	4.75	5	4.66667	0.8162	0.1443	0.4519	0.219267	0.178965
117.136.71.198	云南省 移动数据上网公共出口	1	2	7	3	0	1	5	1	5	5	5	5	5	5	5	5	5	5	3	5	5	5	5	3	5	5	4.66667	-0.6838	0.3943	0.4519	0.219267	-0.149935
122.96.40.237	江苏省南京市 联通	0	2	7	3	0	1	5	5	5	5	5	5	5	5	5	5	5	5	5	5	4	5	4	4	5	5	4.66667	0.3162	0.3943	0.4519	0.219267	0.0693321
117.152.222.65	湖北省武汉市 移动	0	3	7	4	2	2	5	1	3	5	5	5	5	5	5	2	5	5	5	5	3	3	3	2.75	5	4.25	4	-0.9338	0.3943	-0.2981	-0.4474	0.417782
117.136.80.240	云南省 移动数据上网公共出口	0	3	4	3	0	3	3	3	3	3	3	3	3	3	3	3	3	3	3	3	3	3	3	3	3	3	3	-0.6838	-1.6057	-1.5481	-1.4474	0.989732
112.116.148.29	云南省大理州 电信	0	2	3	3	0	5	5	5	5	5	5	5	5	5	5	5	5	5	5	5	5	5	5	5	5	5	5	1.3162	0.3943	0.4519	0.5526	0.727332
223.104.240.92	云南省 移动	1	2	7	3	4	1	5	5	5	5	5	5	5	5	5	5	5	5	5	5	5	5	5	4	5	5	5	0.3162	0.3943	0.4519	0.5526	0.174732
223.104.238.145	云南省丽江市 移动	0	3	7	4	2	3	3	3	3	4	3	3	4	4	3	4	3	4	3	4	4	3	4	3	3.5	3.5	3.66667	-0.6838	-1.1057	-1.0481	-0.780733	0.533865
117.136.85.110	云南省昆明市 移动数据上网公共出口	0	2	9	3	0	4	4	4	4	4	4	4	4	4	4	4	4	4	4	4	4	4	4	4	4	4	4	0.3162	-0.6057	-0.5481	-0.4474	-0.141468
183.3.255.28	广东省深圳市 电信	0	2	7	4	0	4	4	4	4	4	4	4	4	4	4	5	4	4	5	3	3	4	4	4	4	4.25	3.83333	0.3162	-0.6057	-0.2981	-0.614067	-0.194168
223.223.203.7	北京市 光电新创通信	0	5	2	0	0	5	5	5	5	5	5	5	5	5	5	5	5	5	5	5	5	5	5	5	5	5	5	1.3162	0.3943	0.4519	0.5526	0.727332
223.104.24.19	贵州省 移动数据上网公共出口	0	2	7	3	0	2	5	3	3	3	5	5	5	5	4	4	5	4	5	4	5	5	4	3.25	4.5	4.5	4.5	-0.4338	-0.1057	-0.0481	0.0526	-0.0228179
110.175.80.183	澳大利亚	1	3	7	4	4	5	5	5	5	5	5	5	5	5	5	5	5	5	5	5	5	5	5	5	5	5	5	1.3162	0.3943	0.4519	0.5526	0.727332
223.104.22.71	广西 移动数据上网公共出口	0	3	7	4	5	1	2	3	3	5	5	5	5	3	5	1	1	5	5	5	4	5	3	2.25	5	2.5	4.5	-1.4338	0.3943	-2.0481	0.0526	-0.0754179
223.73.219.32	广东省广州市 移动	0	3	7	4	0	1	2	2	3	5	5	5	5	5	5	5	5	5	4	5	4	3	3	2	5	5	4	-1.6838	0.3943	0.4519	-0.4474	0.753332
117.162.86.252	江西省吉安市 移动	1	7	9	0	0	5	5	5	5	5	5	5	5	5	5	5	5	5	5	5	5	5	5	5	5	5	5	1.3162	0.3943	0.4519	0.5526	0.727332
101.226.225.85	上海市 电信	0	3	7	4	0	1	5	5	5	5	5	5	5	5	5	5	5	5	5	5	5	5	5	4	5	5	5	0.3162	0.3943	0.4519	0.5526	0.174732
117.152.46.190	湖北省孝感市 移动	0	2	7	4	0	1	2	3	4	5	5	5	5	5	5	4	5	5	5	5	5	4	4	2.5	5	4.75	4.66667	-1.1838	0.3943	0.2019	0.219267	-0.259568
223.104.108.5	陕西省西安市 BGP数据中心	0	2	7	4	0	1	3	3	3	5	5	5	5	5	5	5	5	5	4	5	4	4	3	2.5	5	5	4.16667	-1.1838	0.3943	0.4519	-0.280733	0.332332
80.30.123.6	西班牙	0	2	7	3	1	3	4	5	5	5	4	3	4	5	5	4	5	5	5	5	5	5	5	4.25	4	4.75	5	0.5662	-0.6057	0.2019	0.5526	0.312882
95.39.222.20	西班牙	0	2	7	4	0	1	5	1	1	5	5	5	5	5	5	5	5	5	5	5	5	5	5	2	5	5	5	-1.6838	0.3943	0.4519	0.5526	-0.930468
103.43.195.130	广东省深圳市 BGP数据中心	1	2	7	3	0	4	4	4	4	4	4	4	4	4	4	4	4	4	4	4	4	4	4	4	4	4	4	0.3162	-0.6057	-0.5481	-0.4474	-0.141468
106.34.55.194	河南省郑州市 电信	1	0	9	3	0	3	3	3	3	3	3	3	3	3	3	3	3	3	3	3	3	3	3	3	3	3	3	-0.6838	-1.6057	-1.5481	-1.4474	0.989732
125.39.46.19	天津市 联通	0	2	7	4	2	1	4	4	3	5	5	5	5	5	5	5	5	5	5	5	5	5	5	3	5	5	5	-0.6838	0.3943	0.4519	0.5526	-0.377868
117.151.184.161	湖北省宜昌市 移动	1	2	7	4	3	1	1	3	3	5	5	5	5	5	5	5	5	5	5	5	5	5	5	2	5	5	5	-1.6838	0.3943	0.4519	0.5526	-0.930468
222.247.111.186	湖南省长沙市 电信	0	2	7	4	1	3	5	4	3	5	5	5	5	5	5	5	5	5	5	5	5	5	5	3.75	5	5	5	0.0662	0.3943	0.4519	0.5526	0.0365821
117.132.92.19	山东省青岛市 移动	1	3	1	4	0	4	3	3	3	4	4	4	4	4	4	4	4	4	5	4	4	5	3	3.25	4	4	4.16667	-0.4338	-0.6057	-0.5481	-0.280733	0.121782
111.30.228.86	天津市 移动	0	2	7	4	0	1	3	5	5	4	5	5	5	5	5	5	5	5	5	5	4	4	5	3.5	4.75	5	4.66667	-0.1838	0.1443	0.4519	0.219267	-0.0403012
125.39.132.94	天津市 联通数据中心	1	3	7	4	0	3	4	3	4	5	5	5	5	5	5	5	5	5	4	5	5	5	5	3.5	5	5	4.83333	-0.1838	0.3943	0.4519	0.385933	-0.0709345
117.181.25.174	广西钦州市 移动	1	3	4	4	1	1	3	1	1	5	5	5	5	3	3	1	3	5	5	5	3	3	3	1.5	5	2.5	4	-2.1838	0.3943	-2.0481	-0.4474	0.977032
59.52.83.138	江西省南昌市 电信	0	3	7	4	0	5	5	4	4	5	5	5	5	5	5	5	5	5	5	5	4	4	5	4.5	5	5	4.66667	0.8162	0.3943	0.4519	0.219267	0.178965
117.132.89.203	山东省青岛市 移动	0	3	9	4	0	4	3	4	4	4	4	4	4	4	4	3	5	5	4	4	3	4	4	3.75	4	4	4	0.0662	-0.6057	-0.5481	-0.4474	-0.0296179
218.82.78.86	上海市浦东新区 电信	0	4	4	4	0	1	5	5	5	5	5	5	5	5	5	5	5	5	5	5	5	5	5	4	5	5	5	0.3162	0.3943	0.4519	0.5526	0.174732
39.168.142.104	江西省九江市 移动	1	2	1	3	0	2	3	4	4	5	5	5	5	5	5	5	5	5	4	5	4	5	4	3.25	5	5	4.5	-0.4338	0.3943	0.4519	0.0526	-0.0228179
111.60.232.77	湖北省 移动	0	8	1	2	3	5	5	5	5	5	5	5	5	5	5	5	5	5	5	5	5	5	5	5	5	5	5	1.3162	0.3943	0.4519	0.5526	0.727332
112.10.183.165	浙江省杭州市 移动	0	2	9	3	0	2	4	3	4	4	5	5	5	5	5	5	5	4	5	5	3	5	5	3.25	4.75	5	4.5	-0.4338	0.1443	0.4519	0.0526	-0.0228179
61.184.190.194	湖北省荆门市 电信	0	3	7	4	2	2	5	3	4	5	5	5	5	5	5	5	5	4	4	4	4	4	3	3.5	5	5	3.83333	-0.1838	0.3943	0.4519	-0.614067	0.112865
39.190.240.247	浙江省宁波市 移动	0	2	7	4	1	1	4	3	3	4	5	5	5	5	5	5	5	5	5	5	5	5	5	2.75	4.75	5	5	-0.9338	0.1443	0.4519	0.5526	-0.516018
117.136.40.155	广东省 移动数据上网公共出口	1	3	1	2	3	3	5	4	2	5	5	5	5	5	5	5	5	5	3	5	5	5	4	3.5	5	5	4.5	-0.1838	0.3943	0.4519	0.0526	-0.00966788
171.114.103.116	湖北省 电信	0	5	4	4	4	4	3	2	3	5	4	5	5	5	5	3	4	4	4	4	4	4	4	3	4.75	4.25	4	-0.6838	0.1443	-0.2981	-0.4474	0.305932
117.136.77.171	山东省 移动数据上网公共出口	0	3	9	3	0	5	5	3	3	4	4	5	5	4	4	4	5	4	5	4	4	4	4	4	4.5	4.25	4.16667	0.3162	-0.1057	-0.2981	-0.280733	-0.0887679
183.92.249.45	湖北省随州市 联通	0	2	7	3	2	1	1	1	1	1	1	1	1	1	1	4	4	4	1	1	4	4	4	1	1	2.5	3	-2.6838	-3.6057	-2.0481	-1.4474	3.88453
27.17.246.106	湖北省武汉市 电信	0	3	6	4	1	4	4	3	3	4	4	4	4	4	4	4	4	4	4	4	4	4	4	3.5	4	4	4	-0.1838	-0.6057	-0.5481	-0.4474	0.0822321
171.114.70.96	湖北省 电信	0	2	9	3	3	3	5	4	4	5	5	5	5	5	5	5	5	5	3	5	3	4	3	4	5	5	3.83333	0.3162	0.3943	0.4519	-0.614067	-0.194168
125.39.45.236	天津市 联通	0	3	7	4	1	5	5	3	4	4	5	5	5	5	5	4	5	4	4	5	4	3	2	4.25	4.75	4.75	3.66667	0.5662	0.1443	0.2019	-0.780733	-0.442051
183.208.18.252	江苏省南京市 移动	0	4	4	4	4	5	5	3	3	5	5	5	4	5	5	5	5	5	5	5	5	5	5	4	4.75	5	5	0.3162	0.1443	0.4519	0.5526	0.174732
119.84.153.195	重庆市 电信	1	2	7	3	2	1	5	2	2	5	5	5	5	4	4	4	2	5	5	5	3	3	3	2.5	5	3.5	4	-1.1838	0.3943	-1.0481	-0.4474	0.529632
112.40.183.168	辽宁省 移动	0	3	0	4	4	3	2	4	5	5	5	5	5	5	5	4	5	4	3	5	4	5	2	3.5	5	4.75	3.83333	-0.1838	0.3943	0.2019	-0.614067	0.112865
121.249.15.110	江苏省南京市 东南大学	0	2	4	3	4	4	4	5	5	5	4	5	5	5	5	5	5	5	5	5	5	5	5	4.5	4.75	5	5	0.8162	0.1443	0.4519	0.5526	0.451032
61.151.207.252	上海市 深圳市腾讯计算机系统有限公司电信节点	0	3	6	4	0	5	5	5	5	5	5	5	5	5	5	5	5	5	5	5	5	5	5	5	5	5	5	1.3162	0.3943	0.4519	0.5526	0.727332
219.230.100.78	江苏省南京市 南京理工大学	0	5	1	3	4	5	5	2	2	5	5	5	5	5	5	5	5	5	5	5	5	5	5	3.5	5	5	5	-0.1838	0.3943	0.4519	0.5526	-0.101568
182.200.215.4	辽宁省沈阳市大东区 电信	0	2	9	3	0	3	5	5	5	5	5	5	5	5	3	5	5	5	5	5	5	5	5	4.5	5	4.5	5	0.8162	0.3943	-0.0481	0.5526	0.451032
223.104.20.97	湖北省 移动数据上网公共出口	1	3	2	4	0	1	5	2	1	5	5	5	5	5	5	5	5	5	5	5	4	4	5	2.25	5	5	4.66667	-1.4338	0.3943	0.4519	0.219267	-0.314385
113.127.25.31	山东省滨州市 电信	0	2	7	4	1	1	5	5	5	5	5	5	5	5	5	5	5	5	5	5	5	5	5	4	5	5	5	0.3162	0.3943	0.4519	0.5526	0.174732
218.19.145.21	广东省广州市 电信	0	2	7	4	2	3	3	3	3	5	5	5	5	5	5	5	5	5	5	5	5	5	5	3	5	5	5	-0.6838	0.3943	0.4519	0.5526	-0.377868
117.136.86.224	陕西省 移动数据上网公共出口	1	3	7	4	1	5	5	5	5	5	5	5	5	5	5	5	5	5	5	5	5	5	5	5	5	5	5	1.3162	0.3943	0.4519	0.5526	0.727332
120.200.156.223	辽宁省大连市 移动	0	2	7	3	0	5	5	1	3	4	4	5	5	5	5	5	5	5	5	5	5	5	5	3.5	4.5	5	5	-0.1838	-0.1057	0.4519	0.5526	-0.101568
223.104.14.10	山西省 移动数据上网公共出口	1	3	7	4	0	2	5	2	4	4	4	4	5	5	4	3	4	4	4	3	3	3	3	3.25	4.25	4	3.33333	-0.4338	-0.3557	-0.5481	-1.11407	0.483282
14.108.158.129	重庆市 电信	1	3	2	4	0	5	5	5	5	5	5	5	5	5	5	5	5	5	5	5	5	5	5	5	5	5	5	1.3162	0.3943	0.4519	0.5526	0.727332
112.224.74.245	山东省青岛市 联通	0	3	7	4	2	3	5	5	5	5	5	5	5	5	5	5	5	5	5	5	5	5	5	4.5	5	5	5	0.8162	0.3943	0.4519	0.5526	0.451032
61.136.196.254	湖北省荆门市 电信	1	3	7	4	1	4	4	4	4	5	5	5	5	5	5	5	5	5	5	5	5	5	5	4	5	5	5	0.3162	0.3943	0.4519	0.5526	0.174732
113.140.80.162	陕西省西安市 电信	0	2	7	4	4	2	4	4	4	4	4	4	4	4	4	4	4	3	3	3	4	4	4	3.5	4	4	3.5	-0.1838	-0.6057	-0.5481	-0.9474	0.174132
117.153.166.110	湖北省 移动	1	3	7	4	0	3	4	1	1	5	4	4	4	3	4	2	5	4	4	3	3	3	3	2.25	4.25	3.5	3.33333	-1.4338	-0.3557	-1.0481	-1.11407	1.59735
43.227.137.121	湖北省 广电网	0	4	4	4	4	5	3	3	3	5	5	5	5	5	5	3	5	4	4	3	3	3	4	3.5	5	4.5	3.5	-0.1838	0.3943	-0.0481	-0.9474	0.174132
27.212.55.220	山东省济南市 联通	0	3	7	4	0	1	4	3	4	4	4	5	5	5	4	4	4	4	4	4	3	4	4	3	4.5	4.25	3.83333	-0.6838	-0.1057	-0.2981	-0.614067	0.419899
117.136.7.237	黑龙江省哈尔滨市 移动数据上网公共出口	1	3	9	2	0	5	5	5	4	5	4	4	5	5	5	4	4	4	4	4	4	4	4	4.75	4.5	4.5	4	1.0662	-0.1057	-0.0481	-0.4474	-0.477018
117.136.107.122	河南省 移动	1	3	7	4	3	1	3	1	2	5	5	5	5	5	5	5	5	5	5	5	5	5	5	1.75	5	5	5	-1.9338	0.3943	0.4519	0.5526	-1.06862
183.3.227.100	广东省深圳市 电信	1	6	3	0	3	4	4	3	3	4	4	4	4	4	4	3	4	3	4	4	4	3	3	3.5	4	3.75	3.5	-0.1838	-0.6057	-0.7981	-0.9474	0.174132
111.52.46.210	山西省 移动	1	2	7	4	0	5	5	1	5	5	5	5	5	5	5	5	5	5	5	5	5	5	5	4	5	5	5	0.3162	0.3943	0.4519	0.5526	0.174732
222.195.190.25	山东省青岛市 青岛职业技术学院	1	3	7	4	1	2	3	3	3	4	4	5	5	5	5	5	5	5	4	5	5	5	5	2.75	4.5	5	4.83333	-0.9338	-0.1057	0.4519	0.385933	-0.360385
125.39.46.46	天津市 联通	0	3	7	4	0	1	3	3	4	4	4	4	3	5	5	5	5	4	4	4	3	3	4	2.75	3.75	5	3.66667	-0.9338	-0.8557	0.4519	-0.780733	0.729049
112.224.21.128	山东省滨州市 联通	1	3	7	4	2	4	5	3	3	5	5	5	5	4	5	3	5	3	4	2	4	4	5	3.75	5	4.25	3.66667	0.0662	0.3943	-0.2981	-0.780733	-0.0516845
123.115.76.250	北京市 联通	0	3	4	4	0	3	4	3	4	4	4	4	4	4	4	4	4	4	4	4	4	4	4	3.5	4	4	4	-0.1838	-0.6057	-0.5481	-0.4474	0.0822321
121.249.15.253	江苏省南京市 东南大学	0	3	7	4	4	5	4	5	3	5	4	5	4	5	5	5	5	5	4	4	3	4	4	4.25	4.5	5	4	0.5662	-0.1057	0.4519	-0.4474	-0.253318
117.21.10.31	江西省 电信	0	3	7	3	0	2	5	4	4	5	5	5	5	5	5	5	5	4	4	4	4	4	4	3.75	5	5	4	0.0662	0.3943	0.4519	-0.4474	-0.0296179
49.210.25.169	湖北省宜昌市 鹏博士宽带	1	3	1	4	1	1	3	3	4	5	5	5	5	5	5	5	5	5	5	5	5	5	5	2.75	5	5	5	-0.9338	0.3943	0.4519	0.5526	-0.516018
61.151.178.176	上海市 电信	0	2	7	4	0	2	3	1	1	5	5	5	5	5	5	5	5	5	5	5	4	5	4	1.75	5	5	4.66667	-1.9338	0.3943	0.4519	0.219267	-0.424018
117.136.77.35	山东省 移动数据上网公共出口	1	3	2	4	0	1	3	4	4	5	4	5	5	5	5	5	5	5	5	5	4	5	3	3	4.75	5	4.5	-0.6838	0.1443	0.4519	0.0526	-0.0359679
119.181.105.21	山东省济宁市 联通	1	3	7	4	2	4	4	4	4	4	4	4	4	5	5	5	5	5	4	5	5	5	5	4	4	5	4.83333	0.3162	-0.6057	0.4519	0.385933	0.122032
120.224.76.185	山东省威海市 移动	1	3	7	4	1	1	4	3	3	5	4	5	5	4	5	2	5	5	5	5	3	4	4	2.75	4.75	4	4.33333	-0.9338	0.1443	-0.5481	-0.114067	0.106515
121.249.15.186	江苏省南京市 东南大学	0	2	7	4	4	5	5	5	4	5	5	5	5	5	5	5	5	5	4	2	2	2	3	4.75	5	5	3	1.0662	0.3943	0.4519	-1.4474	-1.54322
222.85.144.82	贵州省贵阳市 电信	1	4	7	4	1	3	5	5	5	5	5	5	5	5	5	5	5	5	5	5	5	5	5	4.5	5	5	5	0.8162	0.3943	0.4519	0.5526	0.451032
106.57.108.96	云南省 电信数据上网公共出口	0	2	7	4	4	3	5	2	2	5	5	5	5	5	5	1	4	4	3	4	3	2	3	3	5	3.75	3.16667	-0.6838	0.3943	-0.7981	-1.28073	0.875765
59.68.64.9	湖北省武汉市 湖北大学	1	3	7	4	0	4	5	4	4	3	3	3	3	3	3	3	3	5	3	3	3	3	3	4.25	3	3	3.33333	0.5662	-1.6057	-1.5481	-1.11407	-0.630785
221.178.124.169	重庆市 移动	0	2	7	4	0	5	5	5	5	5	5	5	5	5	5	5	5	5	5	5	5	5	5	5	5	5	5	1.3162	0.3943	0.4519	0.5526	0.727332
117.135.239.3	贵州省遵义市 移动	1	3	7	4	4	5	4	5	3	3	5	5	5	5	5	2	5	3	5	5	5	5	5	4.25	4.5	4.25	4.66667	0.5662	-0.1057	-0.2981	0.219267	0.124149
106.109.27.199	广东省深圳市 电信	0	4	4	4	1	1	4	3	4	5	5	5	5	5	5	3	4	5	5	5	5	5	5	3	5	4.25	5	-0.6838	0.3943	-0.2981	0.5526	-0.377868
157.255.172.14	广东省深圳市 联通	0	2	7	3	0	2	5	1	2	5	5	5	5	5	5	5	5	5	5	5	5	5	5	2.5	5	5	5	-1.1838	0.3943	0.4519	0.5526	-0.654168
222.87.171.230	贵州省黔西南州兴义市 电信	1	2	7	4	0	5	5	5	5	5	5	5	5	5	5	5	5	5	5	5	5	5	5	5	5	5	5	1.3162	0.3943	0.4519	0.5526	0.727332
220.197.208.169	贵州省贵阳市 联通	0	3	7	4	0	3	4	5	4	5	5	5	5	5	5	5	5	4	5	4	3	3	3	4	5	5	3.66667	0.3162	0.3943	0.4519	-0.780733	-0.246868
125.43.87.116	河南省洛阳市 联通	1	4	7	4	1	1	4	4	4	5	5	5	5	5	5	5	5	4	4	5	5	4	4	3.25	5	5	4.33333	-0.4338	0.3943	0.4519	-0.114067	0.0494821
111.16.205.113	山东省威海市 移动	0	3	9	4	4	4	2	2	3	5	4	4	4	4	4	3	4	4	4	4	3	4	3	2.75	4.25	3.75	3.66667	-0.9338	-0.3557	-0.7981	-0.780733	0.729049
183.92.249.127	湖北省随州市 联通	1	3	7	4	2	5	5	5	5	4	5	4	5	5	5	5	5	5	5	5	5	5	5	5	4.5	5	5	1.3162	-0.1057	0.4519	0.5526	0.727332
117.136.81.64	湖北省 移动数据上网公共出口	1	3	7	4	0	1	3	4	3	5	4	3	3	3	3	3	3	3	5	3	3	3	3	2.75	3.75	3	3.33333	-0.9338	-0.8557	-1.5481	-1.11407	1.04032
117.152.145.149	湖北省 移动	0	3	4	4	0	4	4	2	2	3	5	5	5	5	5	3	5	5	4	5	3	2	4	3	4.5	4.5	3.83333	-0.6838	-0.1057	-0.0481	-0.614067	0.419899
27.198.241.186	山东省济宁市 联通	0	2	7	4	0	1	4	3	2	4	5	5	5	4	3	4	4	4	4	4	3	4	4	2.5	4.75	3.75	3.83333	-1.1838	0.1443	-0.7981	-0.614067	0.726932
27.190.138.33	河北省唐山市 电信	0	4	5	2	5	3	5	4	5	3	4	5	5	5	5	5	5	4	4	5	4	5	3	4.25	4.25	5	4.16667	0.5662	-0.3557	0.4519	-0.280733	-0.158951
103.43.195.166	广东省深圳市 BGP数据中心	0	3	7	4	1	5	5	5	5	5	5	5	5	5	5	5	5	5	5	5	5	5	5	5	5	5	5	1.3162	0.3943	0.4519	0.5526	0.727332
111.36.151.39	山东省 移动	1	4	7	4	0	2	3	3	3	5	5	5	5	4	4	4	4	4	4	4	4	4	4	2.75	5	4	4	-0.9338	0.3943	-0.5481	-0.4474	0.417782
121.249.15.83	江苏省南京市 东南大学	1	4	4	4	3	1	4	4	4	5	5	5	5	5	5	5	5	4	3	3	5	5	4	3.25	5	5	4	-0.4338	0.3943	0.4519	-0.4474	0.194082
117.136.66.120	江苏省 移动数据上网公共出口	1	3	7	4	0	4	5	4	4	5	5	5	5	5	5	5	5	3	4	3	3	4	4	4.25	5	5	3.5	0.5662	0.3943	0.4519	-0.9474	-0.536418
112.224.67.174	山东省青岛市 联通	1	3	2	4	0	2	4	4	4	4	4	4	4	4	4	4	4	4	4	4	4	4	4	3.5	4	4	4	-0.1838	-0.6057	-0.5481	-0.4474	0.0822321
103.27.26.39	广东省中山市 广电网络	1	3	2	3	2	1	5	2	1	5	5	5	5	5	5	5	5	5	5	5	5	5	5	2.25	5	5	5	-1.4338	0.3943	0.4519	0.5526	-0.792318
27.222.75.185	山东省 联通	0	4	7	4	0	3	3	3	3	4	4	4	4	5	5	5	5	5	5	5	5	5	5	3	4	5	5	-0.6838	-0.6057	0.4519	0.5526	-0.377868
58.194.169.181	山东省济南市 山东大学	1	3	2	3	0	3	4	3	4	4	3	4	4	4	3	4	4	4	4	4	5	5	5	3.5	3.75	3.75	4.5	-0.1838	-0.8557	-0.7981	0.0526	-0.00966788
117.150.107.197	湖北省十堰市 移动	1	4	9	2	0	5	3	5	5	5	3	5	4	5	5	5	5	5	3	5	4	5	5	4.5	4.25	5	4.5	0.8162	-0.3557	0.4519	0.0526	0.0429321
114.61.146.219	上海市 东方有线	1	3	7	3	0	3	3	3	3	3	3	3	3	3	3	3	3	3	3	3	3	3	3	3	3	3	3	-0.6838	-1.6057	-1.5481	-1.4474	0.989732
111.36.166.21	山东省 移动	0	4	7	4	4	3	3	3	2	5	5	5	5	5	5	4	5	5	5	5	5	5	5	2.75	5	4.75	5	-0.9338	0.3943	0.2019	0.5526	-0.516018
117.136.45.99	江苏省 移动数据上网公共出口	1	2	7	3	0	2	1	1	1	4	5	5	5	5	4	5	5	4	5	5	3	3	3	1.25	4.75	4.75	3.83333	-2.4338	0.1443	0.2019	-0.614067	1.49452
223.104.188.30	山东省青岛市 移动	0	3	2	3	0	5	5	5	5	5	5	5	5	5	5	5	5	5	5	5	5	5	5	5	5	5	5	1.3162	0.3943	0.4519	0.5526	0.727332
124.23.132.92	陕西省 广电网	0	2	7	4	3	5	5	3	3	5	5	5	5	5	5	5	5	5	4	5	4	4	4	4	5	5	4.33333	0.3162	0.3943	0.4519	-0.114067	-0.0360679
183.3.226.234	广东省深圳市 深圳市腾讯计算机系统有限公司电信节点	0	2	7	3	0	5	5	5	5	5	5	5	5	4	5	4	4	4	5	4	5	4	4	5	5	4.25	4.33333	1.3162	0.3943	-0.2981	-0.114067	-0.150135
223.114.173.97	新疆石河子市 移动	1	4	9	3	0	5	5	5	5	5	5	5	5	5	5	5	5	5	5	5	5	5	5	5	5	5	5	1.3162	0.3943	0.4519	0.5526	0.727332
117.136.50.134	陕西省 移动数据上网公共出口	0	8	9	9	0	1	5	5	5	5	5	5	5	5	5	2	5	5	5	5	5	5	5	4	5	4.25	5	0.3162	0.3943	-0.2981	0.5526	0.174732
111.60.117.250	湖北省 移动	1	3	8	3	0	5	5	1	1	5	5	5	5	5	5	5	5	5	5	5	3	3	3	3	5	5	4	-0.6838	0.3943	0.4519	-0.4474	0.305932
223.11.209.116	山西省 电信	0	3	9	2	0	5	4	3	3	3	5	5	5	5	4	4	5	4	5	5	5	5	4	3.75	4.5	4.5	4.66667	0.0662	-0.1057	-0.0481	0.219267	0.0145155
117.136.40.141	广东省 移动数据上网公共出口	0	2	9	1	0	5	5	5	5	5	5	5	5	5	5	5	5	5	5	5	5	5	5	5	5	5	5	1.3162	0.3943	0.4519	0.5526	0.727332
223.104.4.58	江苏省南京市 移动数据上网公共出口	0	6	9	0	3	1	5	5	5	5	5	5	5	5	5	1	5	5	5	5	5	5	5	4	5	4	5	0.3162	0.3943	-0.5481	0.5526	0.174732
112.224.67.100	山东省青岛市 联通	1	8	4	3	0	5	5	2	2	4	5	5	5	5	5	3	5	5	5	5	3	5	5	3.5	4.75	4.5	4.66667	-0.1838	0.1443	-0.0481	0.219267	-0.0403012
180.102.115.251	江苏省南京市 电信	0	2	7	4	0	4	5	3	4	4	4	5	5	5	5	4	5	5	5	5	5	4	4	4	4.5	4.75	4.66667	0.3162	-0.1057	0.2019	0.219267	0.0693321
123.52.217.133	河南省濮阳市 电信	0	3	7	4	1	1	5	5	5	5	5	5	5	5	5	5	5	5	5	5	5	5	5	4	5	5	5	0.3162	0.3943	0.4519	0.5526	0.174732
112.224.20.219	山东省 联通数据上网公共出口	0	3	4	3	2	5	5	1	1	5	5	5	5	5	5	5	5	5	5	5	5	5	5	3	5	5	5	-0.6838	0.3943	0.4519	0.5526	-0.377868
39.144.35.48	安徽省 移动	1	8	4	3	0	5	5	3	3	5	5	3	5	5	5	3	5	5	5	5	5	5	5	4	4.5	4.5	5	0.3162	-0.1057	-0.0481	0.5526	0.174732
223.104.160.16	浙江省 移动	1	3	9	4	0	4	3	1	1	5	5	5	5	5	5	3	5	5	5	5	4	5	4	2.25	5	4.5	4.66667	-1.4338	0.3943	-0.0481	0.219267	-0.314385
39.83.152.34	山东省临沂市 联通	1	3	9	3	5	1	3	3	4	3	4	5	5	4	4	3	5	4	5	4	4	3	3	2.75	4.25	4	3.83333	-0.9338	-0.3557	-0.5481	-0.614067	0.573415
103.43.195.190	广东省深圳市 BGP数据中心	1	2	3	4	1	5	5	5	5	5	5	5	5	5	5	5	5	5	5	5	5	5	5	5	5	5	5	1.3162	0.3943	0.4519	0.5526	0.727332
220.194.106.94	天津市 联通	1	3	9	3	0	1	4	3	3	5	5	5	5	5	5	5	5	5	5	5	4	5	5	2.75	5	5	4.83333	-0.9338	0.3943	0.4519	0.385933	-0.360385
111.36.10.195	山东省济宁市 移动	1	1	7	1	0	1	3	3	3	3	5	5	5	5	5	5	5	5	5	5	5	5	5	2.5	4.5	5	5	-1.1838	-0.1057	0.4519	0.5526	-0.654168
171.119.216.151	山西省朔州市 联通	0	3	9	4	0	1	3	3	2	4	5	5	4	5	4	5	5	4	4	3	5	5	3	2.25	4.5	4.75	4	-1.4338	-0.1057	0.2019	-0.4474	0.641482
103.43.195.143	广东省深圳市 BGP数据中心	1	1	7	1	0	5	5	5	5	5	5	5	5	5	5	5	5	5	5	5	5	5	5	5	5	5	5	1.3162	0.3943	0.4519	0.5526	0.727332
117.12.133.13	天津市 联通	0	3	2	3	0	1	4	4	4	4	5	5	5	4	4	5	5	3	3	5	5	5	5	3.25	4.75	4.5	4.33333	-0.4338	0.1443	-0.0481	-0.114067	0.0494821
59.68.80.7	湖北省武汉市 中南民族大学	1	4	1	3	0	5	5	5	5	5	5	5	5	5	5	5	5	5	5	5	5	5	5	5	5	5	5	1.3162	0.3943	0.4519	0.5526	0.727332
202.114.48.6	湖北省武汉市 武汉理工大学	0	2	7	1	0	5	5	5	5	5	5	5	5	5	5	5	5	5	5	5	5	5	5	5	5	5	5	1.3162	0.3943	0.4519	0.5526	0.727332
157.255.172.22	广东省深圳市 联通	1	3	0	4	3	3	5	5	5	5	5	5	5	5	5	5	5	5	5	5	5	5	5	4.5	5	5	5	0.8162	0.3943	0.4519	0.5526	0.451032
59.68.64.0	湖北省武汉市湖北大学	0	8	1	3	4	2	3	1	2	5	5	5	5	5	5	3	5	5	5	5	5	4	4	2	5	4.5	4.66667	-1.6838	0.3943	-0.0481	0.219267	-0.369201
114.138.60.32	贵州省遵义市 电信	0	8	4	3	1	3	4	3	4	3	5	4	5	5	5	4	5	5	4	5	5	5	5	3.5	4.25	4.75	4.83333	-0.1838	-0.3557	0.2019	0.385933	-0.0709345
223.104.94.243	贵州省贵阳市 移动	1	3	9	3	0	3	1	1	1	5	3	5	4	5	5	5	5	4	5	3	5	2	2	1.5	4.25	5	3.5	-2.1838	-0.3557	0.4519	-0.9474	2.06893
125.39.46.59	天津市 联通	1	3	4	3	2	3	1	5	5	5	5	5	5	5	5	5	5	5	5	5	5	5	5	3.5	5	5	5	-0.1838	0.3943	0.4519	0.5526	-0.101568
14.116.133.171	广东省深圳市 电信	1	7	5	2	3	5	4	4	4	3	5	4	5	5	4	4	5	5	4	4	5	4	4	4.25	4.25	4.5	4.33333	0.5662	-0.3557	-0.0481	-0.114067	-0.0645845
183.3.234.54	广东省深圳市 电信	1	3	1	9	1	1	5	1	1	5	5	5	5	5	5	5	5	5	5	5	5	5	5	2	5	5	5	-1.6838	0.3943	0.4519	0.5526	-0.930468
27.17.86.161	湖北省武汉市 电信	0	3	9	3	0	5	5	5	4	5	5	4	5	5	5	5	5	5	5	5	5	3	4	4.75	4.75	5	4.5	1.0662	0.1443	0.4519	0.0526	0.0560821
171.113.125.37	湖北省武汉市 电信	1	3	2	3	0	5	5	5	5	5	5	5	5	5	5	5	5	4	1	5	5	5	5	5	5	5	4.16667	1.3162	0.3943	0.4519	-0.280733	-0.369501
113.15.128.196	广西河池市 电信	0	3	0	4	2	3	5	3	3	5	5	5	5	5	5	5	5	5	5	5	5	4	3	3.5	5	5	4.5	-0.1838	0.3943	0.4519	0.0526	-0.00966788
112.224.21.72	山东省滨州市 联通	1	1	7	1	0	4	4	3	3	4	4	4	4	4	4	4	4	4	4	4	4	4	4	3.5	4	4	4	-0.1838	-0.6057	-0.5481	-0.4474	0.0822321
111.14.193.58	山东省济南市 移动	1	6	9	1	4	5	2	4	3	2	5	5	5	5	5	5	5	5	3	5	4	4	4	3.5	4.25	5	4.16667	-0.1838	-0.3557	0.4519	-0.280733	0.0515988
117.143.135.188	上海市 移动	1	3	2	3	4	4	5	2	3	5	5	5	4	5	5	5	5	2	4	3	4	4	3	3.5	4.75	5	3.33333	-0.1838	0.1443	0.4519	-1.11407	0.204765
223.104.3.46	北京市 移动数据上网公共出口	1	6	4	3	0	4	4	3	3	4	4	4	4	4	4	4	4	4	4	4	4	4	3	3.5	4	4	3.83333	-0.1838	-0.6057	-0.5481	-0.614067	0.112865
117.136.94.177	山东省济南市 移动	1	3	6	3	1	5	5	5	5	5	5	5	5	5	5	5	5	5	5	5	5	5	5	5	5	5	5	1.3162	0.3943	0.4519	0.5526	0.727332
223.104.96.185	贵州省 移动	1	3	1	3	0	2	3	3	4	4	5	5	4	1	4	4	4	4	4	4	4	4	4	3	4.5	3.25	4	-0.6838	-0.1057	-1.2981	-0.4474	0.305932
123.151.77.90	天津市 电信IDC机房	0	6	4	4	5	4	4	4	4	4	4	5	5	5	5	5	5	4	4	4	4	4	4	4	4.5	5	4	0.3162	-0.1057	0.4519	-0.4474	-0.141468
125.62.5.37	重庆市 广电网	0	3	2	3	1	5	5	5	5	5	5	5	5	5	5	5	5	5	5	5	5	5	5	5	5	5	5	1.3162	0.3943	0.4519	0.5526	0.727332
58.16.228.59	贵州省贵阳市 联通	0	2	7	4	3	2	4	3	5	5	4	5	4	5	5	5	3	4	4	4	4	4	3	3.5	4.5	4.5	3.83333	-0.1838	-0.1057	-0.0481	-0.614067	0.112865
223.104.66.40	广东省 移动数据上网公共出口	1	1	7	1	2	1	5	5	1	5	5	5	5	5	5	3	3	5	5	5	5	5	5	3	5	4	5	-0.6838	0.3943	-0.5481	0.5526	-0.377868
111.16.204.135	山东省威海市 移动	0	3	6	2	0	4	4	4	4	4	4	4	4	4	4	4	4	4	4	4	4	4	4	4	4	4	4	0.3162	-0.6057	-0.5481	-0.4474	-0.141468
106.43.221.61	贵州省贵阳市 电信	0	3	7	4	1	4	3	3	3	5	4	5	4	5	5	4	4	4	4	5	4	3	3	3.25	4.5	4.5	3.83333	-0.4338	-0.1057	-0.0481	-0.614067	0.266382
111.4.145.231	湖北省武汉市 移动	1	8	9	2	0	5	5	5	5	5	5	1	5	5	5	5	5	5	5	5	5	5	5	5	4	5	5	1.3162	-0.6057	0.4519	0.5526	0.727332
220.197.208.216	贵州省贵阳市 联通	1	3	2	3	0	5	5	5	5	5	5	5	5	5	5	3	5	5	4	5	3	5	5	5	5	4.5	4.5	1.3162	0.3943	-0.0481	0.0526	0.0692321
183.40.46.113	广东省 电信数据上网公共出口	1	8	4	3	0	3	5	5	5	5	3	5	5	5	5	5	2	5	5	5	5	4	5	4.5	4.5	4.25	4.83333	0.8162	-0.1057	-0.2981	0.385933	0.314999
125.39.46.45	天津市 联通	1	8	2	0	5	5	5	5	5	5	5	5	5	5	5	5	5	5	5	5	5	5	5	5	5	5	5	1.3162	0.3943	0.4519	0.5526	0.727332
123.151.77.71	天津市 电信IDC机房	1	2	7	1	0	1	5	1	1	3	5	5	5	5	1	5	5	5	5	5	5	3	3	2	4.5	4	4.33333	-1.6838	-0.1057	-0.5481	-0.114067	0.192065
39.68.237.225	山东省临沂市 联通	1	3	5	1	0	3	5	5	5	5	5	5	5	5	5	5	5	5	5	5	5	5	5	4.5	5	5	5	0.8162	0.3943	0.4519	0.5526	0.451032
125.39.45.236	天津市 联通	1	3	2	4	1	2	4	4	4	2	4	4	4	4	4	4	4	4	3	5	4	4	4	3.5	3.5	4	4	-0.1838	-1.1057	-0.5481	-0.4474	0.0822321
123.151.76.248	天津市 电信IDC机房	1	8	1	3	4	3	5	4	3	5	4	5	4	3	4	2	3	5	4	5	5	5	4	3.75	4.5	3	4.66667	0.0662	-0.1057	-1.5481	0.219267	0.0145155
36.157.253.23	湖南省衡阳市	1	3	1	3	0	3	4	3	3	4	4	5	4	5	5	5	5	5	4	4	4	4	3	3.25	4.25	5	4	-0.4338	-0.3557	0.4519	-0.4474	0.194082
218.68.91.108	天津市 联通	1	7	0	4	4	1	3	3	3	5	5	5	5	5	5	5	5	5	5	5	4	5	5	2.5	5	5	4.83333	-1.1838	0.3943	0.4519	0.385933	-0.456868
223.104.2.29	山东省 移动数据上网公共出口	0	2	9	4	0	2	5	4	4	5	5	5	5	5	5	5	5	1	1	4	5	1	5	3.75	5	5	2.83333	0.0662	0.3943	0.4519	-1.61407	-0.106851
157.255.172.21	广东省深圳市 联通	1	7	0	3	4	5	5	5	4	5	5	5	5	5	5	2	5	5	5	4	4	4	5	4.75	5	4.25	4.5	1.0662	0.3943	-0.2981	0.0526	0.0560821
125.39.132.70	天津市 联通数据中心	0	4	4	4	1	3	2	2	2	1	4	5	4	5	5	5	5	5	4	3	4	2	3	2.25	3.5	5	3.5	-1.4338	-1.1057	0.4519	-0.9474	1.35838
223.104.190.51	山东省青岛市 移动	1	7	1	4	4	5	5	5	3	5	5	5	5	3	3	1	5	5	5	5	3	5	5	4.5	5	3	4.66667	0.8162	0.3943	-1.5481	0.219267	0.178965
223.74.78.68	广东省 移动	1	4	7	4	0	3	5	3	3	3	3	3	3	3	3	3	5	3	3	3	3	3	3	3.5	3	3.5	3	-0.1838	-1.6057	-1.0481	-1.4474	0.266032
39.83.39.156	山东省临沂市 联通	0	8	4	3	2	1	5	5	5	5	5	5	5	5	5	5	5	5	5	5	5	5	5	4	5	5	5	0.3162	0.3943	0.4519	0.5526	0.174732
120.229.148.222	广东省东莞市 移动	0	6	9	1	0	5	5	5	5	5	5	5	5	5	5	5	5	5	5	5	5	5	5	5	5	5	5	1.3162	0.3943	0.4519	0.5526	0.727332
113.64.158.161	广东省揭阳市 电信	0	6	2	1	1	5	5	5	5	5	5	5	5	5	5	5	5	3	5	3	3	3	4	5	5	5	3.5	1.3162	0.3943	0.4519	-0.9474	-1.24697
39.68.22.55	山东省临沂市 联通	0	8	9	3	4	5	5	2	2	5	5	5	5	5	5	5	5	5	5	5	5	5	5	3.5	5	5	5	-0.1838	0.3943	0.4519	0.5526	-0.101568
117.136.32.146	广东省 移动数据上网公共出口	1	3	0	3	2	5	5	5	5	5	5	5	5	5	5	5	5	5	5	5	5	5	5	5	5	5	5	1.3162	0.3943	0.4519	0.5526	0.727332
120.231.104.153	广东省中山市 移动	0	3	0	4	3	5	5	1	2	5	5	5	5	5	5	3	4	5	5	5	3	5	5	3.25	5	4.25	4.66667	-0.4338	0.3943	-0.2981	0.219267	-0.0951179
183.42.21.12	广东省 电信数据上网公共出口	0	2	7	3	2	3	4	3	2	2	5	5	5	3	3	4	5	3	3	3	4	4	4	3	4.25	3.75	3.5	-0.6838	-0.3557	-0.7981	-0.9474	0.647832
112.224.33.28	山东省济南市 联通	1	4	2	3	2	3	4	4	4	4	4	4	4	4	4	3	4	4	4	4	3	3	3	3.75	4	3.75	3.5	0.0662	-0.6057	-0.7981	-0.9474	-0.0627179
111.36.12.111	山东省济宁市 移动	1	8	1	2	3	3	3	3	2	5	4	4	4	5	5	3	5	5	5	4	3	4	4	2.75	4.25	4.5	4.16667	-0.9338	-0.3557	-0.0481	-0.280733	0.262149
111.36.10.26	山东省济宁市 移动	1	3	1	3	0	4	4	3	3	5	5	5	5	5	5	5	5	5	5	5	4	4	5	3.5	5	5	4.66667	-0.1838	0.3943	0.4519	0.219267	-0.0403012
183.95.51.176	湖北省武汉市 联通	1	3	1	3	5	1	1	1	1	1	1	1	1	1	1	1	1	1	1	1	1	1	1	1	1	1	1	-2.6838	-3.6057	-3.5481	-3.4474	9.25213
202.114.99.224	湖北省武汉市 武汉理工大学	1	3	2	3	1	3	4	4	5	5	5	5	5	5	5	5	5	5	5	5	4	5	5	4	5	5	4.83333	0.3162	0.3943	0.4519	0.385933	0.122032
202.114.118.250	湖北省武汉市 武汉大学	0	3	5	1	1	3	3	5	3	3	5	1	3	5	5	4	5	5	5	5	5	5	5	3.5	3	4.75	5	-0.1838	-1.6057	0.2019	0.5526	-0.101568
210.5.6.0	广东省广州市 中铁移动	1	3	1	3	2	4	3	5	3	5	5	5	5	5	5	2	3	4	5	4	4	4	4	3.75	5	3.75	4.16667	0.0662	0.3943	-0.7981	-0.280733	-0.0185845
220.194.106.92	天津市 联通	0	3	9	4	3	4	4	3	4	5	5	5	5	5	5	4	5	5	4	5	3	5	4	3.75	5	4.75	4.33333	0.0662	0.3943	0.2019	-0.114067	-0.00755121
218.79.143.66	上海市静安区 电信	1	3	5	2	1	5	3	5	4	1	4	4	4	5	5	4	5	4	4	5	4	4	5	4.25	3.25	4.75	4.33333	0.5662	-1.3557	0.2019	-0.114067	-0.0645845
125.39.46.17	天津市 联通	1	3	2	3	1	3	3	2	3	4	5	5	5	5	5	2	4	4	4	4	3	4	4	2.75	4.75	4	3.83333	-0.9338	0.1443	-0.5481	-0.614067	0.573415
117.151.70.222	湖北省武汉市 移动	1	3	5	3	1	5	5	3	5	5	5	5	5	5	5	5	5	5	3	3	5	3	3	4.5	5	5	3.66667	0.8162	0.3943	0.4519	-0.780733	-0.637235
111.36.11.232	山东省济宁市 移动	1	2	7	2	0	3	3	2	3	4	4	4	3	4	3	3	3	4	4	4	4	4	4	2.75	3.75	3.25	4	-0.9338	-0.8557	-1.2981	-0.4474	0.417782
61.141.255.181	广东省深圳市 电信	0	2	7	2	0	3	4	4	4	5	5	5	5	5	5	5	5	5	4	5	5	5	5	3.75	5	5	4.83333	0.0662	0.3943	0.4519	0.385933	0.0255488
36.23.91.107	浙江省杭州市 电信	0	2	7	2	0	4	4	4	4	5	4	4	5	5	5	4	4	4	4	4	4	4	4	4	4.5	4.5	4	0.3162	-0.1057	-0.0481	-0.4474	-0.141468
27.18.105.87	湖北省武汉市 电信	1	2	7	2	1	1	5	5	5	5	5	5	5	5	5	5	5	5	5	5	5	5	5	4	5	5	5	0.3162	0.3943	0.4519	0.5526	0.174732
27.198.240.111	山东省济宁市 联通	0	2	7	2	0	4	4	4	4	5	5	5	5	5	4	5	4	4	5	4	4	4	4	4	5	4.5	4.16667	0.3162	0.3943	-0.0481	-0.280733	-0.0887679
223.104.186.180	山东省青岛市 移动	1	3	5	2	0	3	5	4	3	5	5	5	5	5	5	5	5	5	4	5	5	5	5	3.75	5	5	4.83333	0.0662	0.3943	0.4519	0.385933	0.0255488
113.129.165.207	山东省济南市 电信	1	2	7	2	1	1	1	4	3	4	4	5	5	5	5	5	5	5	4	5	5	5	5	2.25	4.5	5	4.83333	-1.4338	-0.1057	0.4519	0.385933	-0.553351
223.104.94.249	贵州省贵阳市 移动	0	3	9	2	2	3	5	3	3	3	5	1	5	5	5	5	5	5	5	5	5	5	5	3.5	3.5	5	5	-0.1838	-1.1057	0.4519	0.5526	-0.101568
157.255.172.126	广东省深圳市 联通	1	2	7	2	0	3	5	5	5	5	5	5	5	5	5	5	5	5	5	5	5	5	5	4.5	5	5	5	0.8162	0.3943	0.4519	0.5526	0.451032
222.85.146.20	贵州省贵阳市 电信	0	2	7	2	0	5	5	3	3	4	5	1	3	3	3	3	3	5	5	5	3	3	3	4	3.25	3	4	0.3162	-1.3557	-1.5481	-0.4474	-0.141468
157.255.172.16	广东省深圳市 联通	1	2	7	2	1	3	2	2	3	4	5	5	5	3	3	3	5	3	4	4	5	5	4	2.5	4.75	3.5	4.16667	-1.1838	0.1443	-1.0481	-0.280733	0.332332
103.43.195.145	广东省深圳市 BGP数据中心	1	3	2	3	0	2	5	5	5	5	5	4	4	5	5	5	5	5	4	5	4	4	4	4.25	4.5	5	4.33333	0.5662	-0.1057	0.4519	-0.114067	-0.0645845
111.36.10.195	山东省济宁市 移动	0	2	7	2	0	3	3	3	3	3	4	2	3	4	4	3	3	3	3	3	3	3	3	3	3	3.5	3	-0.6838	-1.6057	-1.0481	-1.4474	0.989732
223.104.24.231	贵州省 移动数据上网公共出口	1	3	2	3	0	5	5	5	5	5	5	5	5	5	5	5	5	5	4	5	5	5	5	5	5	5	4.83333	1.3162	0.3943	0.4519	0.385933	0.507965
49.66.135.188	江苏省无锡市 电信	0	2	7	2	0	5	5	5	5	5	5	5	5	5	5	5	5	5	5	5	5	5	5	5	5	5	5	1.3162	0.3943	0.4519	0.5526	0.727332
39.83.175.221	山东省临沂市 联通	1	2	7	2	4	2	2	2	2	2	5	5	4	5	5	3	5	4	3	3	2	5	5	2	4	4.5	3.66667	-1.6838	-0.6057	-0.0481	-0.780733	1.3146
101.88.248.255	上海市 电信	1	2	7	2	1	5	5	5	5	5	5	5	5	5	5	5	5	5	5	5	5	5	5	5	5	5	5	1.3162	0.3943	0.4519	0.5526	0.727332
223.104.3.7	北京市 移动数据上网公共出口	0	6	9	1	1	5	5	5	5	5	5	5	5	5	5	5	5	5	5	5	5	5	5	5	5	5	5	1.3162	0.3943	0.4519	0.5526	0.727332
219.139.220.94	湖北省武汉市 电信	1	1	7	2	1	1	1	1	1	5	5	5	5	5	5	5	5	5	5	5	5	5	5	1	5	5	5	-2.6838	0.3943	0.4519	0.5526	-1.48307
183.94.48.141	湖北省武汉市 联通	1	2	7	2	3	2	2	4	3	5	5	5	5	5	5	5	5	5	5	5	5	5	5	2.75	5	5	5	-0.9338	0.3943	0.4519	0.5526	-0.516018
112.96.65.107	广东省 联通数据上网公共出口	0	2	7	2	0	1	5	5	5	5	5	5	1	5	3	5	5	5	5	5	5	5	5	4	4	4.5	5	0.3162	-0.6057	-0.0481	0.5526	0.174732
119.134.0.232	正在加载数据	1	2	7	2	0	5	5	5	5	5	5	5	5	5	5	5	5	5	5	5	5	5	5	5	5	5	5	1.3162	0.3943	0.4519	0.5526	0.727332
223.104.63.227	正在加载数据	1	2	7	2	2	5	4	4	4	5	5	5	5	5	5	5	5	5	5	5	5	5	5	4.25	5	5	5	0.5662	0.3943	0.4519	0.5526	0.312882
14.149.231.87	广东省茂名市 电信	1	2	4	3	0	3	3	3	3	3	3	3	3	3	3	3	3	3	3	3	3	3	3	3	3	3	3	-0.6838	-1.6057	-1.5481	-1.4474	0.989732
183.0.173.174	广东省茂名市 电信	0	2	9	1	1	5	5	5	5	5	5	5	5	5	5	5	5	5	5	5	5	5	5	5	5	5	5	1.3162	0.3943	0.4519	0.5526	0.727332
58.255.5.171	广东省惠州市 联通	1	2	7	3	1	5	3	5	5	5	3	5	4	5	3	5	5	5	5	5	5	5	5	4.5	4.25	4.5	5	0.8162	-0.3557	-0.0481	0.5526	0.451032
120.229.62.199	广东省深圳市 移动	1	4	9	1	0	5	5	5	3	5	5	5	5	5	5	5	5	5	5	5	5	5	5	4.5	5	5	5	0.8162	0.3943	0.4519	0.5526	0.451032
117.136.32.82	广东省 移动数据上网公共出口	0	5	9	9	1	5	5	5	5	5	5	5	5	5	5	5	5	5	5	5	5	5	5	5	5	5	5	1.3162	0.3943	0.4519	0.5526	0.727332
101.247.220.85	广东省东莞市 鹏博士BGP	1	2	7	2	1	2	2	4	3	3	5	4	5	5	5	4	5	5	5	5	5	4	4	2.75	4.25	4.75	4.66667	-0.9338	-0.3557	0.2019	0.219267	-0.204751
118.254.131.187	湖南省衡阳市 电信	1	3	1	3	0	5	5	1	2	5	5	5	5	5	5	5	5	5	5	5	5	5	5	3.25	5	5	5	-0.4338	0.3943	0.4519	0.5526	-0.239718
120.239.34.127	广东省茂名市 移动	1	2	7	2	0	1	5	3	3	3	3	5	3	5	3	5	5	5	5	5	3	5	5	3	3.5	4.5	4.66667	-0.6838	-1.1057	-0.0481	0.219267	-0.149935
211.162.109.44	广东省肇庆市 鹏博士宽带	1	6	2	1	3	5	5	5	5	5	5	5	5	5	5	5	5	5	5	5	5	5	5	5	5	5	5	1.3162	0.3943	0.4519	0.5526	0.727332
117.136.57.236	正在加载数据	1	6	2	1	3	5	5	5	5	5	5	5	5	5	5	5	5	5	5	5	5	5	5	5	5	5	5	1.3162	0.3943	0.4519	0.5526	0.727332
111.34.149.111	山东省滨州市 移动	1	8	3	2	3	5	5	5	5	5	5	5	5	5	5	5	5	5	5	5	5	5	5	5	5	5	5	1.3162	0.3943	0.4519	0.5526	0.727332
113.127.154.230	山东省东营市 电信	1	6	2	2	3	5	5	5	5	5	5	5	5	5	5	5	5	5	5	5	5	5	5	5	5	5	5	1.3162	0.3943	0.4519	0.5526	0.727332
113.127.46.179	山东省济南市 电信	0	6	6	1	0	1	5	5	5	5	5	5	5	5	5	5	5	5	5	5	5	5	5	4	5	5	5	0.3162	0.3943	0.4519	0.5526	0.174732
117.136.77.187	山东省 移动数据上网公共出口	1	7	6	0	3	5	5	5	5	5	5	5	5	5	5	5	5	5	5	5	5	5	5	5	5	5	5	1.3162	0.3943	0.4519	0.5526	0.727332
112.224.5.145	山东省滨州市 联通	1	6	9	3	3	5	5	5	5	5	5	5	5	5	5	5	5	5	5	5	5	5	5	5	5	5	5	1.3162	0.3943	0.4519	0.5526	0.727332
157.255.193.24	广东省深圳市 联通	0	5	6	9	1	5	5	5	5	5	5	5	5	5	5	5	5	5	5	5	5	5	5	5	5	5	5	1.3162	0.3943	0.4519	0.5526	0.727332
113.127.31.118	山东省滨州市 电信	1	2	7	2	0	1	3	2	3	3	5	4	5	4	4	2	3	3	3	4	5	4	4	2.25	4.25	3.25	3.83333	-1.4338	-0.3557	-1.2981	-0.614067	0.880449
120.230.217.99	广东省阳江市 移动	1	3	2	3	0	3	4	3	2	5	4	5	5	4	3	4	4	4	4	5	4	4	3	3	4.75	3.75	4	-0.6838	0.1443	-0.7981	-0.4474	0.305932
111.36.14.100	山东省济宁市 移动	0	7	9	3	1	5	5	1	1	5	5	5	5	5	5	5	5	5	5	5	5	5	5	3	5	5	5	-0.6838	0.3943	0.4519	0.5526	-0.377868
223.104.65.148	广东省 移动数据上网公共出口	1	2	7	2	0	5	5	5	5	5	5	5	5	5	5	5	5	5	5	4	4	4	5	5	5	5	4.5	1.3162	0.3943	0.4519	0.0526	0.0692321
103.43.195.190	广东省深圳市 bgp数据中心	1	2	7	2	0	3	4	4	3	4	5	3	3	4	4	4	4	5	5	4	4	4	4	3.5	3.75	4	4.33333	-0.1838	-0.8557	-0.5481	-0.114067	0.0209655
39.83.50.73	山东省临沂市 联通	1	8	2	2	2	3	5	2	2	5	5	5	5	5	5	5	5	5	5	5	4	5	5	3	5	5	4.83333	-0.6838	0.3943	0.4519	0.385933	-0.263901
111.34.154.228	山东省滨州市 移动	0	6	5	1	3	5	5	5	5	5	5	5	5	5	5	5	5	5	5	5	5	5	5	5	5	5	5	1.3162	0.3943	0.4519	0.5526	0.727332
103.43.195.152	广东省深圳市 bgp数据中心	1	7	2	2	3	5	5	4	3	4	3	4	3	5	5	4	5	5	5	5	5	5	5	4.25	3.5	4.75	5	0.5662	-1.1057	0.2019	0.5526	0.312882
120.239.12.203	广东省汕头市 移动	1	2	7	2	0	1	4	4	5	5	5	2	4	5	5	5	5	5	4	5	5	5	5	3.5	4	5	4.83333	-0.1838	-0.6057	0.4519	0.385933	-0.0709345
20.231.40.47	广东省茂名市 移动	0	8	9	0	0	5	5	3	3	5	5	5	5	5	5	2	5	5	5	5	5	3	3	4	5	4.25	4.33333	0.3162	0.3943	-0.2981	-0.114067	-0.0360679
111.36.14.94	山东省济宁市 移动	0	5	4	3	2	4	5	4	4	5	5	5	5	5	5	5	5	5	5	5	5	5	5	4.25	5	5	5	0.5662	0.3943	0.4519	0.5526	0.312882
112.224.1.61	山东省滨州市 联通	1	3	9	3	3	1	2	3	2	5	5	5	5	3	2	1	2	3	4	4	3	3	2	2	5	2	3.16667	-1.6838	0.3943	-2.5481	-1.28073	2.1565
113.101.199.84	广东省阳江市 电信	1	3	7	4	0	1	5	3	3	5	3	5	5	5	5	5	5	5	5	5	5	5	5	3	4.5	5	5	-0.6838	-0.1057	0.4519	0.5526	-0.377868
182.138.240.18	四川省成都市 电信	1	8	9	1	3	3	5	2	2	5	5	5	5	5	5	5	5	5	5	5	5	3	3	3	5	5	4.33333	-0.6838	0.3943	0.4519	-0.114067	0.0779988
118.196.243.111	广东省广州市 鹏博士宽带	1	8	2	1	3	5	5	5	5	5	5	5	5	5	5	5	5	5	5	5	5	5	5	5	5	5	5	1.3162	0.3943	0.4519	0.5526	0.727332
103.43.195.151	广东省深圳市 BGP数据中心	0	5	9	1	0	4	3	3	3	5	5	5	5	5	5	5	4	5	5	5	5	5	5	3.25	5	4.75	5	-0.4338	0.3943	0.2019	0.5526	-0.239718
221.235.119.136	湖北省 电信	1	2	7	4	1	4	4	4	2	5	5	5	5	4	2	2	1	5	4	3	4	4	4	3.5	5	2.25	4	-0.1838	0.3943	-2.2981	-0.4474	0.0822321
223.104.95.119	贵州省 移动	1	8	1	1	3	5	5	5	5	5	5	5	5	5	5	5	5	5	5	5	5	5	5	5	5	5	5	1.3162	0.3943	0.4519	0.5526	0.727332
113.120.135.107	山东省济宁市 电信	1	8	9	1	1	5	5	5	5	5	5	5	5	5	5	5	5	5	5	5	5	5	5	5	5	5	5	1.3162	0.3943	0.4519	0.5526	0.727332
112.235.190.250	山东省济宁市 联通	1	2	7	3	0	3	4	2	2	4	4	4	4	4	4	4	5	5	4	4	4	4	4	2.75	4	4.25	4.16667	-0.9338	-0.6057	-0.2981	-0.280733	0.262149
111.36.8.134	山东省济宁市 移动	1	2	7	2	0	3	4	3	3	4	4	4	4	5	4	4	4	4	4	4	4	4	4	3.25	4	4.25	4	-0.4338	-0.6057	-0.2981	-0.4474	0.194082
120.239.87.92	广东省江门市 移动	0	7	6	0	1	5	5	5	5	5	5	5	5	5	5	5	5	5	5	5	5	5	5	5	5	5	5	1.3162	0.3943	0.4519	0.5526	0.727332
120.239.144.63	广东省湛江市 移动	0	7	2	0	3	5	5	1	1	5	5	5	5	5	5	5	5	5	5	5	5	5	5	3	5	5	5	-0.6838	0.3943	0.4519	0.5526	-0.377868
111.36.8.20	山东省济宁市 移动	0	6	9	2	3	5	5	5	5	5	5	5	5	5	5	5	5	5	5	5	5	5	5	5	5	5	5	1.3162	0.3943	0.4519	0.5526	0.727332
223.104.64.196	广东省 移动数据上网公共出口	0	6	9	2	3	5	5	5	5	5	5	5	5	5	5	5	5	5	5	5	5	5	5	5	5	5	5	1.3162	0.3943	0.4519	0.5526	0.727332
112.224.19.68	山东省滨州市博兴县 联通	1	3	9	0	0	5	5	5	5	5	5	5	5	5	5	5	5	5	5	5	5	5	5	5	5	5	5	1.3162	0.3943	0.4519	0.5526	0.727332
223.104.95.66	贵州省 移动	0	2	7	2	1	3	3	5	5	5	5	5	5	5	5	3	5	5	5	5	5	5	5	4	5	4.5	5	0.3162	0.3943	-0.0481	0.5526	0.174732
117.153.62.64	湖北省宜昌市 移动	1	2	7	2	0	2	4	3	3	5	5	5	5	5	5	5	5	5	5	5	4	4	4	3	5	5	4.5	-0.6838	0.3943	0.4519	0.0526	-0.0359679
183.208.18.252	江苏省南京市 移动	1	2	7	2	0	5	1	1	1	3	5	5	5	5	1	5	1	5	5	5	3	5	5	2	4.5	3	4.66667	-1.6838	-0.1057	-1.5481	0.219267	-0.369201
119.84.153.195	重庆市 电信	0	6	1	9	3	5	5	5	5	5	5	5	5	5	5	5	5	5	5	5	5	5	5	5	5	5	5	1.3162	0.3943	0.4519	0.5526	0.727332
112.40.183.168	辽宁省 移动	1	7	2	9	2	5	5	5	5	5	5	5	5	5	5	5	5	5	5	5	5	5	5	5	5	5	5	1.3162	0.3943	0.4519	0.5526	0.727332
121.249.15.110	江苏省南京市 东南大学	1	2	7	2	0	1	3	3	4	5	5	1	5	5	5	5	5	5	5	5	4	5	5	2.75	4	5	4.83333	-0.9338	-0.6057	0.4519	0.385933	-0.360385
61.151.207.252	上海市 深圳市腾讯计算机系统有限公司电信节点	1	2	7	2	0	1	5	5	5	5	5	5	5	5	5	5	5	5	5	5	5	5	5	4	5	5	5	0.3162	0.3943	0.4519	0.5526	0.174732
219.230.100.78	江苏省南京市 南京理工大学	0	8	4	3	2	5	5	5	5	5	5	5	5	5	5	5	5	5	5	5	5	5	5	5	5	5	5	1.3162	0.3943	0.4519	0.5526	0.727332
182.200.215.4	辽宁省沈阳市大东区 电信	0	8	9	0	3	5	1	5	1	1	1	1	1	5	5	5	5	5	5	5	5	5	5	3	1	5	5	-0.6838	-3.6057	0.4519	0.5526	-0.377868
117.152.145.149	湖北省 移动	0	2	7	4	0	5	5	5	4	4	5	5	5	5	5	1	4	3	5	5	4	5	4	4.75	4.75	3.75	4.33333	1.0662	0.1443	-0.7981	-0.114067	-0.121618
27.198.241.186	山东省济宁市 联通	0	2	9	1	0	3	3	3	3	4	2	1	2	3	4	4	3	5	3	4	5	3	4	3	2.25	3.5	4	-0.6838	-2.3557	-1.0481	-0.4474	0.305932
27.190.138.33	河北省唐山市 电信	0	2	7	4	0	5	3	2	3	5	5	2	4	4	4	5	5	3	4	4	4	4	4	3.25	4	4.5	3.83333	-0.4338	-0.6057	-0.0481	-0.614067	0.266382
103.43.195.166	广东省深圳市 BGP数据中心	0	3	7	4	0	5	4	3	5	5	5	5	5	5	5	5	4	5	5	5	5	5	5	4.25	5	4.75	5	0.5662	0.3943	0.2019	0.5526	0.312882
111.36.151.39	山东省 移动	0	3	9	2	2	4	5	3	3	5	5	5	5	5	5	5	5	5	4	5	5	4	5	3.75	5	5	4.66667	0.0662	0.3943	0.4519	0.219267	0.0145155

## Sheet: Content validity
Measurment items	Experts scores															Number of experts scores 3 or 4	I-CVI
	1	2	3	4	5	6	7	8	9	10	11	12	13	14	15
RP1	3	4	4	3	3	4	4	4	4	4	4	4	4	4	4	15	1
RP2	4	4	4	4	4	4	4	3	4	4	3	4	2	3	4	14	0.933333
RP3	3	3	4	3	4	4	3	4	4	4	3	4	3	4	4	15	1
RP4	4	4	4	3	3	4	3	4	4	3	4	3	4	4	3	15	1
RP5	4	2	4	4	2	4	4	3	4	4	3	4	2	3	4	13	0.866667
RP6	3	3	4	2	3	4	3	3	4	2	4	4	3	3	3	13	0.866667
RP7	2	3	4	3	3	3	2	3	4	3	3	4	3	4	2	12	0.8
PU1	4	4	4	3	4	3	4	3	4	4	3	4	2	3	4	15	1
PU2	4	3	4	4	3	4	3	3	3	4	4	4	3	3	4	15	1
PU3	4	4	4	3	4	4	4	4	4	3	3	4	4	4	4	15	1
PU4	3	4	4	4	3	4	4	3	4	4	3	4	4	3	3	15	1
SD1	4	3	4	3	4	4	3	4	4	4	3	4	3	4	4	15	1
SD2	3	4	3	3	3	4	3	3	4	4	4	3	4	4	3	15	1
SD3	4	3	4	3	4	4	4	4	4	4	4	4	3	3	4	15	1
SD4	3	4	3	4	4	3	3	4	3	4	3	4	3	4	4	15	1
SD5	3	4	2	4	3	3	3	3	4	3	3	4	2	3	3	13	0.866667
SC1	4	3	4	4	3	4	3	3	3	4	4	4	3	3	4	15	1
SC2	4	4	4	4	4	4	4	4	4	3	3	4	4	4	4	15	1
SC3	4	4	3	3	3	4	3	4	4	4	4	4	3	4	4	15	1
SC4	3	3	4	3	3	4	4	3	3	4	4	4	4	3	4	15	1
SC5	4	4	4	4	4	4	4	4	4	3	3	4	4	4	4	15	1
SC6	3	4	4	4	3	3	4	3	4	4	3	3	4	4	3	15	1
Note: S-CVI (0.97) is the mean value of I-CVI of all items in the scale.
