# Supplementary material for: The Impact of Risk Perception on Social Distancing during the COVID-19 Pandemic in China
Source: Int J Environ Res Public Health. 2020 Aug 27;17(17):6256. doi: 10.3390/ijerph17176256 (PMC7503995; doi:10.3390/ijerph17176256)
Supplement: Supplementary file 1 [file ijerph-17-06256-s001.zip › Supplementary/Reliability and validity analysis.xlsx]

## Sheet: KMO and Bartlett's Test
KMO and Bartlett's Test
Kaiser-Meyer-Olkin Measure of Sampling Adequacy.			0.888
Bartlett's Test of Sphericity		Chi-Square	3135.94
		df	153
		Sig.	0

## Sheet: Total Variance Explained
Total Variance Explained
Component	Initial Eigenvalues			Extraction Sums of Squared Loadings			Rotation Sums of Squared Loadings
	Total	% of Variance	Cumulative %	Total	% of Variance	Cumulative %	Total	% of Variance	Cumulative %
1	7.279	40.439	40.439	7.279	40.439	40.439	3.691	20.507	20.507
2	1.883	10.463	50.902	1.883	10.463	50.902	3.503	19.463	39.97
3	1.68	9.334	60.236	1.68	9.334	60.236	2.441	13.561	53.53
4	1.112	6.177	66.413	1.112	6.177	66.413	2.319	12.882	66.413
5	0.89	4.944	71.357
6	0.704	3.912	75.269
7	0.639	3.549	78.818
8	0.544	3.024	81.842
9	0.522	2.899	84.741
10	0.465	2.581	87.322
11	0.431	2.397	89.72
12	0.403	2.237	91.957
13	0.365	2.03	93.987
14	0.251	1.396	95.383
15	0.233	1.292	96.676
16	0.219	1.216	97.892
17	0.205	1.136	99.028
18	0.175	0.972	100
Extraction Method: Principal Component Analysis.

## Sheet: Rotated Component Matrix
Rotated Component Matrix *
	Component
	1	2	3	4
RP1				0.61
RP2				0.532
RP3				0.842
RP4				0.834
PU1		0.684
PU2		0.797
PU3		0.777
PU4		0.847
SD1			0.667
SD2			0.611
SD3			0.76
SD4			0.735
SC1	0.755
SC2	0.63
SC3	0.759
SC4	0.666
SC5	0.812
SC6	0.728
* Rotation converged in 6 iterations.

## Sheet: Skewness & Kurtosis
	Skewness	Kurtosis	Std. Error
SP1	-0.345	-1.357	0.273
SP2	-1.212	0.698	0.273
SP3	-0.511	-0.734	0.273
SP4	-0.542	-0.696	0.273
PU1	-2.059	4.37	0.273
PU2	-2.373	6.698	0.273
PU3	-2.726	7.506	0.273
PU4	-2.599	7.876	0.273
SD1	-2.739	7.61	0.273
SD2	-2.351	5.876	0.273
SD4	-1.491	1.441	0.273
SD5	-2.52	6.815	0.273
SC1	-2.077	5.101	0.273
SC2	-1.804	3.989	0.273
SC3	-1.845	3.405	0.273
SC4	-1.007	0.24	0.273
SC5	-1.309	1.248	0.273
SC6	-0.987	0.103	0.273
